# Supplementary material for: An RNA Language Model trained on sequence alone reveals the structural logic of Internal Ribosome Entry Sites
Source: bioRxiv. 2026 May 20:2026.05.19.726202. Preprint. [Version 1] doi: 10.64898/2026.05.19.726202 (PMC13228543; doi:10.64898/2026.05.19.726202)
Supplement: Supplement 1 [file media-1.xlsx]

## Sheet: Primers
Primer	Sequence	Modifications	Use
oAS092	ATGGAAGATGCCAAGAACATCAAG		circRNA plasmid
aAS093	GTTGTGTGTTTTGTGGTTTTGTTGTGTTGTGC		circRNA plasmid
oAS052	cgtttatatagcccatctgccttgtg		Barcode Sequencing
oAS077	GCACAACACAACAAAACCACAAAACACACAAC		Barcode Sequencing

## Sheet: S1_qPCR
Sample	Fluor	Cq	Rep
cDNAcirc	JOE	4.05323	1
cDNAcirc	FAM	4.41446	1
cDNAcirc	JOE	4.13652	2
cDNAcirc	FAM	4.47282	2
cDNAcirc	JOE	4.24816	3
cDNAcirc	FAM	4.09331	3
cDNAlin	JOE	6.88693	1
cDNAlin	FAM	9.17119	1
cDNAlin	JOE	7.11902	2
cDNAlin	FAM	9.44896	2
cDNAlin	JOE	7.15162	3
cDNAlin	FAM	9.49992	3
cDNAlin	JOE	7.19791	4
cDNAlin	FAM	9.61159	4
cDNAlin	JOE	7.23369	5
cDNAlin	FAM	9.79579	5
cDNAlin	JOE	7.49358	6
cDNAlin	FAM	10.0042	6

## Sheet: PlasmidLibrary
Reference	ReadsByBarcode	ReadByFragmentation
a1015	23822	4008
a1017	76179	12857
a1023	69474	12732
a1026	19616	4659
a1031	29425	5387
a1041	27966	4479
a1047	4075	715
a1059	4858	1134
a1068	5943	1114
a1134	28724	5859
a1163	14532	2543
a1168	35140	6499
a1169	35513	5795
a1171	16524	2883
NC_028964	20549	4716
a1178	12704	2239
a1179	4021	946
a1180	4987	791
a1189	3530	759
a1192	5598	858
a1193	4228	851
a1198	1188	211
a1216	5156	1043
NC_015941	5304	696
NC_015940	6493	1224
a1263	3359	648
a1276	4427	1053
a1280	5288	1189
a1282	3597	727
a1284	3955	825
a1287	4250	949
a1346	4593	512
a1354	4034	360
NC_023858	5605	1250
a1364	5605	663
a1367	5783	698
a137	3359	1289
a1370	3634	366
a1432	5453	696
a1436	7796	1565
a1438	8819	1689
a1439	4840	1048
a1440	6271	729
a2285	5200	1224
a2465	3274	823
a2616	1624	436
a2627	2367	646
a2667	4054	644
a2681	6397	1284
a2742	5558	911
a2746	4167	679
a2758	9084	2108
a2777	8835	1506
a2778	10569	1969
a532	8456	1458
a566	6372	1269
a580	7420	1437
a582	8589	1608
a648	12356	1601
a680	10209	1154
a693	6461	1104
a752	6226	947
a77	5287	997
a785	9484	1569
a787	9118	1722
a791	8296	1746
a793	7775	1523
a820	12388	72
a823	25858	4028
a839	37001	7562
a840	11905	1432
a843	11685	2232
a852	5386	936
a857	6473	880
a861	7519	987
a862	10075	1359
a863	7860	1158
a864	2026	339
a871	5377	725
a874	4525	911
a876	5763	1118
a922	5267	1061
a959	6527	1432
a983	7189	1453
a984	6139	885
NC_023422	5178	32
NC_002058	13423	2092
NC_012801	7186	1855
NC_012800	3292	1495
NC_075425	12124	2624
NC_034381	4929	2146
NC_009891	6305	1350
NC_040642	15746	2650
NC_004102	25446	3595
NC_001366	1870	584
DNA_IRES	11819	2282

## Sheet: circRNALibrary
Reference	ReadsByBarcode	ReadByFragmentation
a1015	7437	316158
a1017	42540	976015
a1023	21075	777125
a1026	24	8811
a1031	11301	382349
a1041	12012	484129
a1047	288	67314
a1059	84	22106
a1068	1851	83664
a1134	12178	270987
a1163	6801	184405
a1168	15431	505887
a1169	9944	300353
a1171	7328	202789
a1178	6169	207150
a1179	315	105290
a1180	1312	37493
a1189	1541	63060
a1192	1546	63682
a1193	2536	81794
a1198	653	12272
a1216	1325	90784
a1263	1816	70472
a1276	1592	56171
a1280	855	121014
a1282	1261	99792
a1284	1749	49687
a1287	1598	79350
a1346	2744	32783
a1354	2209	24290
a1364	2717	24964
a1367	2754	44795
a137	1232	121276
a1370	2018	18509
a1432	2670	47101
a1436	4200	147105
a1438	4198	142104
a1439	2612	115155
a1440	2763	44479
a2285	2701	81409
a2465	1992	87687
a2616	953	52576
a2627	1260	49530
a2667	3131	44202
a2681	71	5092
a2742	351	33143
a2746	270	27009
a2758	392	57764
a2777	353	40241
a2778	1487	147208
a532	3923	113318
a566	2711	89937
a580	146	85373
a582	4231	67880
a648	7337	122171
a680	5432	85601
a693	2838	108745
a752	2441	69659
a77	1892	56609
a785	4196	143954
a787	3687	87967
a791	3956	144797
a793	3008	114500
a820	376	5199
a823	7796	238742
a839	17593	562574
a840	6908	176641
a843	6317	255627
a852	2335	83545
a857	3240	62401
a861	1286	29824
a862	4128	129429
a863	3081	66462
a864	857	47620
a871	2594	56400
a874	1812	88567
a876	1797	63304
a922	2872	86376
a959	2705	110844
a983	1377	84005
a984	1736	91517
DNA_IRES	4640	177661
NC_001366	493	50502
NC_002058	2735	80082
NC_004102	9883	179184
NC_009891	1309	32519
NC_012800	138	78829
NC_012801	161	65033
NC_015940	2410	84683
NC_015941	2695	68347
NC_023422	119	2682
NC_023858	74	13185
NC_028964	5704	333775
NC_034381	1666	136934
NC_040642	9250	202618
NC_075425	7333	152986

## Sheet: PolysomeProfiles
Cell	BioRep	TechRep	Position	Abs260	Abs280
U2OS	1	1	0	-4.14947	-2.83303
U2OS	1	1	0.1	-3.37327	-2.17421
U2OS	1	1	0.17	-3.93447	-2.63037
U2OS	1	1	0.26	-4.22733	-2.94723
U2OS	1	1	0.36	-4.30282	-2.99672
U2OS	1	1	0.46	-3.4997	-2.22218
U2OS	1	1	0.56	-4.58601	-3.07909
U2OS	1	1	0.66	-4.59828	-3.17741
U2OS	1	1	0.76	-4.42751	-2.97761
U2OS	1	1	0.86	-4.45731	-3.08929
U2OS	1	1	0.96	-4.47814	-3.15612
U2OS	1	1	1.06	-4.20301	-2.8083
U2OS	1	1	1.16	-4.41136	-3.09464
U2OS	1	1	1.26	-4.37854	-3.06549
U2OS	1	1	1.36	-4.20141	-2.80844
U2OS	1	1	1.46	-4.45361	-3.12681
U2OS	1	1	1.55	-3.40063	-2.17441
U2OS	1	1	1.65	-4.43624	-2.93726
U2OS	1	1	1.75	-4.60229	-3.17956
U2OS	1	1	1.85	-3.85803	-2.57603
U2OS	1	1	1.95	-4.01194	-2.57277
U2OS	1	1	2.05	-4.46218	-3.05551
U2OS	1	1	2.15	-4.51609	-3.13745
U2OS	1	1	2.25	-4.44153	-2.98862
U2OS	1	1	2.35	-4.50244	-3.16357
U2OS	1	1	2.45	-3.58342	-2.38834
U2OS	1	1	2.55	-4.13892	-2.6933
U2OS	1	1	2.65	-4.5037	-3.0997
U2OS	1	1	2.75	-4.37399	-2.99667
U2OS	1	1	2.84	-3.42495	-2.16013
U2OS	1	1	2.94	-4.33705	-2.92584
U2OS	1	1	3.04	-4.46966	-3.12414
U2OS	1	1	3.14	-3.54341	-2.34679
U2OS	1	1	3.24	-4.16787	-2.72505
U2OS	1	1	3.34	-4.51433	-3.1122
U2OS	1	1	3.44	-4.3439	-2.98232
U2OS	1	1	3.54	-4.1713	-2.7349
U2OS	1	1	3.64	-4.53961	-3.14611
U2OS	1	1	3.74	-4.13204	-2.83339
U2OS	1	1	3.84	-4.23341	-2.76995
U2OS	1	1	3.94	-4.55338	-3.15006
U2OS	1	1	4.03	-4.07516	-2.78093
U2OS	1	1	4.13	-4.43351	-2.92781
U2OS	1	1	4.24	-4.56903	-3.16705
U2OS	1	1	4.35	-4.29985	-2.91308
U2OS	1	1	4.44	-4.41862	-3.00988
U2OS	1	1	4.54	-4.47471	-3.14844
U2OS	1	1	4.64	-3.49673	-2.27659
U2OS	1	1	4.74	-4.20396	-2.76893
U2OS	1	1	4.84	-4.4821	-3.08461
U2OS	1	1	4.94	-4.52075	-3.1364
U2OS	1	1	5.04	-3.78695	-2.4552
U2OS	1	1	5.14	-4.35647	-2.92692
U2OS	1	1	5.24	-4.48294	-3.11139
U2OS	1	1	5.34	-3.48006	-2.24639
U2OS	1	1	5.44	-4.19716	-2.76668
U2OS	1	1	5.54	-4.45378	-3.07151
U2OS	1	1	5.63	-4.42534	-3.03491
U2OS	1	1	5.73	-4.42581	-3.02697
U2OS	1	1	5.83	-4.47919	-3.15029
U2OS	1	1	5.93	-3.40358	-2.20683
U2OS	1	1	6.03	-4.2003	-2.76781
U2OS	1	1	6.13	-4.47279	-3.09677
U2OS	1	1	6.23	-4.10625	-2.82104
U2OS	1	1	6.33	-3.68338	-2.34361
U2OS	1	1	6.43	-4.36141	-2.95107
U2OS	1	1	6.53	-4.47992	-3.12651
U2OS	1	1	6.63	-3.66986	-2.43151
U2OS	1	1	6.73	-4.16718	-2.72993
U2OS	1	1	6.84	-4.46618	-3.06642
U2OS	1	1	6.95	-4.13948	-2.8418
U2OS	1	1	7.05	-3.71938	-2.40474
U2OS	1	1	7.15	-4.31314	-2.89889
U2OS	1	1	7.25	-4.46091	-3.10568
U2OS	1	1	7.34	-4.34217	-2.9702
U2OS	1	1	7.44	-4.35024	-2.98985
U2OS	1	1	7.54	-4.42545	-3.12495
U2OS	1	1	7.64	-3.32277	-2.11325
U2OS	1	1	7.74	-4.25763	-2.84042
U2OS	1	1	7.84	-4.46382	-3.10261
U2OS	1	1	7.94	-4.16325	-2.8366
U2OS	1	1	8.04	-4.42368	-2.97144
U2OS	1	1	8.14	-4.50434	-3.14696
U2OS	1	1	8.24	-3.54758	-2.36
U2OS	1	1	8.34	-4.13769	-2.71106
U2OS	1	1	8.44	-4.40178	-3.00919
U2OS	1	1	8.53	-4.47906	-3.13255
U2OS	1	1	8.63	-3.3609	-2.15503
U2OS	1	1	8.73	-4.1693	-2.7516
U2OS	1	1	8.83	-4.4143	-3.03746
U2OS	1	1	8.93	-4.44501	-3.09463
U2OS	1	1	9.03	-3.99289	-2.5965
U2OS	1	1	9.13	-4.52268	-3.11131
U2OS	1	1	9.23	-4.41705	-3.06137
U2OS	1	1	9.33	-3.99836	-2.5874
U2OS	1	1	9.43	-4.5459	-3.13743
U2OS	1	1	9.54	-4.06897	-2.76772
U2OS	1	1	9.65	-4.43525	-2.9565
U2OS	1	1	9.75	-4.53924	-3.15324
U2OS	1	1	9.84	-3.67722	-2.48266
U2OS	1	1	9.94	-4.07193	-2.63724
U2OS	1	1	10.04	-4.42274	-3.00991
U2OS	1	1	10.14	-4.50262	-3.14001
U2OS	1	1	10.24	-3.33475	-2.09419
U2OS	1	1	10.34	-4.28554	-2.85255
U2OS	1	1	10.44	-4.48631	-3.10667
U2OS	1	1	10.54	-4.37722	-2.98341
U2OS	1	1	10.64	-4.42325	-3.04869
U2OS	1	1	10.74	-4.46773	-3.14603
U2OS	1	1	10.84	-4.1757	-2.78037
U2OS	1	1	10.94	-4.39933	-3.07583
U2OS	1	1	11.03	-4.25363	-2.98151
U2OS	1	1	11.13	-4.0229	-2.59799
U2OS	1	1	11.23	-4.54788	-3.12375
U2OS	1	1	11.33	-4.54473	-3.16753
U2OS	1	1	11.43	-3.2659	-2.07752
U2OS	1	1	11.53	-4.18481	-2.75782
U2OS	1	1	11.63	-4.44061	-3.06177
U2OS	1	1	11.73	-4.46096	-3.10397
U2OS	1	1	11.83	-3.27097	-2.0901
U2OS	1	1	11.93	-4.18798	-2.76767
U2OS	1	1	12.03	-4.43361	-3.07899
U2OS	1	1	12.13	-4.43706	-3.04601
U2OS	1	1	12.25	-4.49585	-3.15517
U2OS	1	1	12.35	-3.77133	-2.58542
U2OS	1	1	12.45	-3.87724	-2.46076
U2OS	1	1	12.55	-4.41088	-3.01005
U2OS	1	1	12.65	-4.49398	-3.14477
U2OS	1	1	12.75	-3.29444	-2.12511
U2OS	1	1	12.85	-4.34795	-2.85846
U2OS	1	1	12.95	-2.84115	-1.72866
U2OS	1	1	13.05	-3.40528	-2.28422
U2OS	1	1	13.14	-3.38896	-2.27269
U2OS	1	1	13.24	-3.33047	-2.23521
U2OS	1	1	13.34	-3.37123	-2.24611
U2OS	1	1	13.44	-3.3686	-2.23126
U2OS	1	1	13.54	-3.36577	-2.22729
U2OS	1	1	13.64	-3.36548	-2.22481
U2OS	1	1	13.74	-3.36355	-2.22385
U2OS	1	1	13.84	-3.36443	-2.22442
U2OS	1	1	13.94	-3.36032	-2.22052
U2OS	1	1	14.04	-3.36448	-2.22559
U2OS	1	1	14.14	-3.36471	-2.22643
U2OS	1	1	14.24	-3.36276	-2.22607
U2OS	1	1	14.34	-3.3622	-2.22398
U2OS	1	1	14.43	-3.36512	-2.22647
U2OS	1	1	14.53	-3.36526	-2.22865
U2OS	1	1	14.63	-3.36719	-2.23033
U2OS	1	1	14.74	-3.36562	-2.23067
U2OS	1	1	14.85	-3.36929	-2.233
U2OS	1	1	14.95	-3.37154	-2.2341
U2OS	1	1	15.05	-3.37348	-2.23669
U2OS	1	1	15.15	-3.37546	-2.23818
U2OS	1	1	15.25	-3.37745	-2.23962
U2OS	1	1	15.35	-3.37862	-2.24103
U2OS	1	1	15.45	-3.38288	-2.24457
U2OS	1	1	15.55	-3.38891	-2.24992
U2OS	1	1	15.65	-3.39871	-2.26037
U2OS	1	1	15.75	-3.4153	-2.28042
U2OS	1	1	15.85	-3.44175	-2.31483
U2OS	1	1	15.95	-3.48171	-2.36579
U2OS	1	1	16.04	-3.52752	-2.43037
U2OS	1	1	16.14	-3.57695	-2.50016
U2OS	1	1	16.24	-3.62275	-2.56477
U2OS	1	1	16.34	-3.67228	-2.62977
U2OS	1	1	16.44	-3.72374	-2.69866
U2OS	1	1	16.54	-3.7786	-2.76893
U2OS	1	1	16.64	-3.82644	-2.828
U2OS	1	1	16.74	-3.8763	-2.88723
U2OS	1	1	16.84	-3.9228	-2.94009
U2OS	1	1	16.94	-3.96642	-2.98832
U2OS	1	1	17.04	-4.0046	-3.03024
U2OS	1	1	17.14	-4.03888	-3.06711
U2OS	1	1	17.24	-4.0741	-3.1037
U2OS	1	1	17.34	-4.11086	-3.14142
U2OS	1	1	17.46	-4.14132	-3.16987
U2OS	1	1	17.56	-4.16747	-3.19449
U2OS	1	1	17.66	-4.19213	-3.21707
U2OS	1	1	17.76	-4.21596	-3.23884
U2OS	1	1	17.86	-4.24008	-3.25892
U2OS	1	1	17.96	-4.26215	-3.27749
U2OS	1	1	18.06	-4.28186	-3.29381
U2OS	1	1	18.15	-4.29732	-3.30855
U2OS	1	1	18.25	-4.31342	-3.32199
U2OS	1	1	18.35	-4.33126	-3.33493
U2OS	1	1	18.45	-4.34806	-3.34714
U2OS	1	1	18.55	-4.36255	-3.35837
U2OS	1	1	18.65	-4.37595	-3.36931
U2OS	1	1	18.75	-4.38911	-3.37882
U2OS	1	1	18.85	-4.40119	-3.38801
U2OS	1	1	18.95	-4.4134	-3.39753
U2OS	1	1	19.05	-4.42348	-3.40481
U2OS	1	1	19.15	-4.43463	-3.413
U2OS	1	1	19.25	-4.44546	-3.42114
U2OS	1	1	19.34	-4.45604	-3.42831
U2OS	1	1	19.44	-4.46349	-3.43402
U2OS	1	1	19.54	-4.47118	-3.44005
U2OS	1	1	19.64	-4.47857	-3.44585
U2OS	1	1	19.74	-4.48507	-3.45081
U2OS	1	1	19.84	-4.49163	-3.45598
U2OS	1	1	19.94	-4.49806	-3.46136
U2OS	1	1	20.06	-4.50272	-3.46529
U2OS	1	1	20.16	-4.50742	-3.46959
U2OS	1	1	20.26	-4.51217	-3.47384
U2OS	1	1	20.36	-4.51612	-3.47687
U2OS	1	1	20.46	-4.5194	-3.48032
U2OS	1	1	20.56	-4.52223	-3.48331
U2OS	1	1	20.65	-4.52129	-3.48495
U2OS	1	1	20.75	-4.52739	-3.489
U2OS	1	1	20.85	-4.53051	-3.49207
U2OS	1	1	20.95	-4.53337	-3.49486
U2OS	1	1	21.05	-4.53615	-3.49805
U2OS	1	1	21.15	-4.53856	-3.50043
U2OS	1	1	21.25	-4.54107	-3.50295
U2OS	1	1	21.35	-4.54455	-3.50609
U2OS	1	1	21.45	-4.54796	-3.50882
U2OS	1	1	21.55	-4.5515	-3.51148
U2OS	1	1	21.65	-4.55549	-3.5144
U2OS	1	1	21.75	-4.55996	-3.51743
U2OS	1	1	21.84	-4.56277	-3.51986
U2OS	1	1	21.94	-4.56722	-3.52265
U2OS	1	1	22.04	-4.57151	-3.52562
U2OS	1	1	22.14	-4.57544	-3.52832
U2OS	1	1	22.24	-4.57917	-3.53066
U2OS	1	1	22.34	-4.58199	-3.53306
U2OS	1	1	22.44	-4.58474	-3.53525
U2OS	1	1	22.54	-4.58802	-3.5378
U2OS	1	1	22.65	-4.5906	-3.53976
U2OS	1	1	22.75	-4.5929	-3.54164
U2OS	1	1	22.85	-4.59536	-3.54342
U2OS	1	1	22.95	-4.59796	-3.54556
U2OS	1	1	23.05	-4.6005	-3.54763
U2OS	1	1	23.15	-4.60319	-3.54957
U2OS	1	1	23.25	-4.60505	-3.55077
U2OS	1	1	23.35	-4.60638	-3.5523
U2OS	1	1	23.45	-4.60829	-3.55403
U2OS	1	1	23.55	-4.6106	-3.55565
U2OS	1	1	23.65	-4.61277	-3.55701
U2OS	1	1	23.75	-4.61405	-3.55839
U2OS	1	1	23.85	-4.61529	-3.55975
U2OS	1	1	23.94	-4.61628	-3.56085
U2OS	1	1	24.04	-4.61644	-3.56163
U2OS	1	1	24.14	-4.61768	-3.56251
U2OS	1	1	24.24	-4.61818	-3.56356
U2OS	1	1	24.34	-4.61807	-3.56392
U2OS	1	1	24.44	-4.61728	-3.56438
U2OS	1	1	24.54	-4.61746	-3.56493
U2OS	1	1	24.64	-4.61608	-3.56492
U2OS	1	1	24.74	-4.61452	-3.56493
U2OS	1	1	24.84	-4.61284	-3.5647
U2OS	1	1	24.94	-4.61126	-3.56443
U2OS	1	1	25.04	-4.60941	-3.56431
U2OS	1	1	25.14	-4.60675	-3.56375
U2OS	1	1	25.25	-4.6048	-3.56338
U2OS	1	1	25.35	-4.60337	-3.56315
U2OS	1	1	25.45	-4.60187	-3.56307
U2OS	1	1	25.55	-4.6009	-3.56308
U2OS	1	1	25.65	-4.60053	-3.56317
U2OS	1	1	25.75	-4.60107	-3.5635
U2OS	1	1	25.85	-4.602	-3.56433
U2OS	1	1	25.95	-4.60367	-3.56511
U2OS	1	1	26.04	-4.60558	-3.56573
U2OS	1	1	26.14	-4.60756	-3.56685
U2OS	1	1	26.24	-4.60963	-3.56777
U2OS	1	1	26.34	-4.61192	-3.56877
U2OS	1	1	26.44	-4.61454	-3.5701
U2OS	1	1	26.54	-4.61743	-3.57145
U2OS	1	1	26.64	-4.61995	-3.57254
U2OS	1	1	26.74	-4.62217	-3.57363
U2OS	1	1	26.84	-4.62411	-3.57459
U2OS	1	1	26.94	-4.62588	-3.57559
U2OS	1	1	27.04	-4.62729	-3.57606
U2OS	1	1	27.14	-4.62909	-3.57715
U2OS	1	1	27.23	-4.63035	-3.57792
U2OS	1	1	27.33	-4.63138	-3.57852
U2OS	1	1	27.43	-4.6322	-3.57914
U2OS	1	1	27.53	-4.63213	-3.5795
U2OS	1	1	27.63	-4.63159	-3.57951
U2OS	1	1	27.73	-4.62945	-3.57879
U2OS	1	1	27.86	-4.62698	-3.5781
U2OS	1	1	27.96	-4.62303	-3.57679
U2OS	1	1	28.06	-4.61698	-3.57469
U2OS	1	1	28.16	-4.60881	-3.57172
U2OS	1	1	28.26	-4.59783	-3.56768
U2OS	1	1	28.36	-4.58497	-3.56283
U2OS	1	1	28.46	-4.56874	-3.55725
U2OS	1	1	28.55	-4.55172	-3.55096
U2OS	1	1	28.65	-4.53348	-3.54422
U2OS	1	1	28.75	-4.51494	-3.53738
U2OS	1	1	28.85	-4.49623	-3.53061
U2OS	1	1	28.95	-4.48071	-3.5248
U2OS	1	1	29.05	-4.46689	-3.51949
U2OS	1	1	29.15	-4.45725	-3.51554
U2OS	1	1	29.25	-4.45092	-3.51286
U2OS	1	1	29.35	-4.44993	-3.5117
U2OS	1	1	29.45	-4.45236	-3.51168
U2OS	1	1	29.55	-4.45842	-3.51334
U2OS	1	1	29.65	-4.46782	-3.51562
U2OS	1	1	29.74	-4.48001	-3.51898
U2OS	1	1	29.84	-4.49245	-3.52234
U2OS	1	1	29.94	-4.50617	-3.52708
U2OS	1	1	30.04	-4.5198	-3.53153
U2OS	1	1	30.14	-4.53307	-3.53608
U2OS	1	1	30.24	-4.54583	-3.54045
U2OS	1	1	30.34	-4.55518	-3.54449
U2OS	1	1	30.46	-4.56741	-3.54885
U2OS	1	1	30.56	-4.57583	-3.55271
U2OS	1	1	30.65	-4.58345	-3.55624
U2OS	1	1	30.75	-4.58996	-3.55901
U2OS	1	1	30.85	-4.59534	-3.56157
U2OS	1	1	30.95	-4.5996	-3.56392
U2OS	1	1	31.05	-4.6038	-3.56609
U2OS	1	1	31.15	-4.60742	-3.56786
U2OS	1	1	31.25	-4.6112	-3.56952
U2OS	1	1	31.35	-4.61495	-3.57127
U2OS	1	1	31.45	-4.61824	-3.573
U2OS	1	1	31.55	-4.62124	-3.57436
U2OS	1	1	31.65	-4.62395	-3.5758
U2OS	1	1	31.75	-4.62671	-3.57712
U2OS	1	1	31.84	-4.62885	-3.57811
U2OS	1	1	31.94	-4.62995	-3.57871
U2OS	1	1	32.04	-4.63235	-3.57997
U2OS	1	1	32.14	-4.63386	-3.58069
U2OS	1	1	32.24	-4.63546	-3.58147
U2OS	1	1	32.34	-4.63711	-3.58215
U2OS	1	1	32.44	-4.63773	-3.58253
U2OS	1	1	32.54	-4.63994	-3.58347
U2OS	1	1	32.64	-4.641	-3.58382
U2OS	1	1	32.74	-4.64256	-3.5845
U2OS	1	1	32.84	-4.64311	-3.58507
U2OS	1	1	32.94	-4.64422	-3.58551
U2OS	1	1	33.05	-4.64493	-3.58577
U2OS	1	1	33.15	-4.64597	-3.58615
U2OS	1	1	33.25	-4.64666	-3.58671
U2OS	1	1	33.35	-4.64731	-3.5871
U2OS	1	1	33.45	-4.6479	-3.5873
U2OS	1	1	33.55	-4.64815	-3.58714
U2OS	1	1	33.65	-4.64902	-3.58797
U2OS	1	1	33.75	-4.64937	-3.58813
U2OS	1	1	33.85	-4.64974	-3.58823
U2OS	1	1	33.94	-4.64989	-3.58862
U2OS	1	1	34.04	-4.65036	-3.58875
U2OS	1	1	34.14	-4.65103	-3.58906
U2OS	1	1	34.24	-4.65157	-3.58914
U2OS	1	1	34.34	-4.65209	-3.58943
U2OS	1	1	34.44	-4.65224	-3.58958
U2OS	1	1	34.54	-4.65246	-3.58977
U2OS	1	1	34.64	-4.65297	-3.58974
U2OS	1	1	34.74	-4.6528	-3.58948
U2OS	1	1	34.84	-4.65354	-3.58979
U2OS	1	1	34.94	-4.65365	-3.5901
U2OS	1	1	35.04	-4.6541	-3.59013
U2OS	1	1	35.13	-4.65463	-3.58998
U2OS	1	1	35.23	-4.65533	-3.59021
U2OS	1	1	35.33	-4.6553	-3.59056
U2OS	1	1	35.43	-4.65562	-3.59041
U2OS	1	1	35.53	-4.65612	-3.59044
U2OS	1	1	35.64	-4.6561	-3.59038
U2OS	1	1	35.76	-4.65604	-3.59052
U2OS	1	1	35.86	-4.6561	-3.59051
U2OS	1	1	35.96	-4.65601	-3.58934
U2OS	1	1	36.06	-4.65608	-3.59018
U2OS	1	1	36.16	-4.65618	-3.5906
U2OS	1	1	36.26	-4.6557	-3.59054
U2OS	1	1	36.35	-4.65503	-3.59023
U2OS	1	1	36.45	-4.65428	-3.59002
U2OS	1	1	36.55	-4.65333	-3.59
U2OS	1	1	36.65	-4.65249	-3.58957
U2OS	1	1	36.75	-4.65151	-3.58942
U2OS	1	1	36.85	-4.65048	-3.58904
U2OS	1	1	36.95	-4.64948	-3.58843
U2OS	1	1	37.05	-4.64852	-3.58806
U2OS	1	1	37.15	-4.64822	-3.58776
U2OS	1	1	37.25	-4.6475	-3.58762
U2OS	1	1	37.35	-4.64642	-3.58743
U2OS	1	1	37.45	-4.64754	-3.58741
U2OS	1	1	37.55	-4.6476	-3.58719
U2OS	1	1	37.64	-4.64847	-3.58717
U2OS	1	1	37.74	-4.64906	-3.587
U2OS	1	1	37.84	-4.64986	-3.58722
U2OS	1	1	37.94	-4.65061	-3.58735
U2OS	1	1	38.04	-4.65176	-3.58751
U2OS	1	1	38.14	-4.65252	-3.58787
U2OS	1	1	38.25	-4.65346	-3.58796
U2OS	1	1	38.37	-4.65431	-3.58803
U2OS	1	1	38.47	-4.65496	-3.58819
U2OS	1	1	38.57	-4.65519	-3.58804
U2OS	1	1	38.67	-4.65623	-3.58864
U2OS	1	1	38.77	-4.6569	-3.58875
U2OS	1	1	38.86	-4.65727	-3.58881
U2OS	1	1	38.96	-4.65743	-3.58908
U2OS	1	1	39.06	-4.65768	-3.58905
U2OS	1	1	39.16	-4.65797	-3.58932
U2OS	1	1	39.26	-4.65784	-3.58882
U2OS	1	1	39.36	-4.65839	-3.5895
U2OS	1	1	39.46	-4.65873	-3.58971
U2OS	1	1	39.56	-4.65881	-3.58983
U2OS	1	1	39.66	-4.65906	-3.58997
U2OS	1	1	39.76	-4.65948	-3.59007
U2OS	1	1	39.86	-4.65996	-3.5901
U2OS	1	1	39.96	-4.66019	-3.5902
U2OS	1	1	40.06	-4.66062	-3.58996
U2OS	1	1	40.15	-4.66081	-3.59018
U2OS	1	1	40.25	-4.66096	-3.59034
U2OS	1	1	40.35	-4.66134	-3.5902
U2OS	1	1	40.45	-4.66155	-3.59027
U2OS	1	1	40.55	-4.66189	-3.59021
U2OS	1	1	40.65	-4.66252	-3.59018
U2OS	1	1	40.75	-4.6628	-3.59017
U2OS	1	1	40.86	-4.66318	-3.59011
U2OS	1	1	40.98	-4.66331	-3.5902
U2OS	1	1	41.08	-4.66331	-3.5904
U2OS	1	1	41.18	-4.66349	-3.59019
U2OS	1	1	41.28	-4.66392	-3.59017
U2OS	1	1	41.37	-4.6638	-3.59013
U2OS	1	1	41.47	-4.66391	-3.59003
U2OS	1	1	41.57	-4.66418	-3.58985
U2OS	1	1	41.67	-4.66442	-3.58997
U2OS	1	1	41.77	-4.66423	-3.59006
U2OS	1	1	41.87	-4.66415	-3.59043
U2OS	1	1	41.97	-4.66448	-3.5904
U2OS	1	1	42.07	-4.66434	-3.59014
U2OS	1	1	42.17	-4.66385	-3.59034
U2OS	1	1	42.27	-4.66343	-3.59021
U2OS	1	1	42.37	-4.66328	-3.59015
U2OS	1	1	42.47	-4.66242	-3.58987
U2OS	1	1	42.56	-4.66138	-3.58956
U2OS	1	1	42.66	-4.66034	-3.58933
U2OS	1	1	42.76	-4.65904	-3.58886
U2OS	1	1	42.86	-4.65755	-3.58823
U2OS	1	1	42.96	-4.65572	-3.58776
U2OS	1	1	43.06	-4.65387	-3.58709
U2OS	1	1	43.16	-4.65224	-3.58617
U2OS	1	1	43.26	-4.65081	-3.58561
U2OS	1	1	43.36	-4.64945	-3.58467
U2OS	1	1	43.46	-4.64847	-3.58418
U2OS	1	1	43.59	-4.648	-3.58356
U2OS	1	1	43.69	-4.6479	-3.58336
U2OS	1	1	43.79	-4.64779	-3.58344
U2OS	1	1	43.88	-4.64794	-3.58331
U2OS	1	1	43.98	-4.64874	-3.5833
U2OS	1	1	44.08	-4.64984	-3.58298
U2OS	1	1	44.18	-4.65039	-3.58307
U2OS	1	1	44.28	-4.65093	-3.58349
U2OS	1	1	44.38	-4.65176	-3.58377
U2OS	1	1	44.48	-4.65253	-3.58412
U2OS	1	1	44.58	-4.65323	-3.58431
U2OS	1	1	44.68	-4.65359	-3.5845
U2OS	1	1	44.78	-4.65423	-3.58491
U2OS	1	1	44.88	-4.65486	-3.58513
U2OS	1	1	44.98	-4.6553	-3.58527
U2OS	1	1	45.07	-4.65503	-3.58552
U2OS	1	1	45.17	-4.65553	-3.58578
U2OS	1	1	45.27	-4.65618	-3.58559
U2OS	1	1	45.37	-4.65643	-3.58571
U2OS	1	1	45.47	-4.65648	-3.58615
U2OS	1	1	45.57	-4.65666	-3.58588
U2OS	1	1	45.67	-4.65749	-3.58647
U2OS	1	1	45.77	-4.65777	-3.58663
U2OS	1	1	45.87	-4.65766	-3.58675
U2OS	1	1	45.97	-4.6579	-3.58699
U2OS	1	1	46.07	-4.65823	-3.58706
U2OS	1	1	46.19	-4.65861	-3.58727
U2OS	1	1	46.29	-4.6589	-3.58712
U2OS	1	1	46.39	-4.6591	-3.58714
U2OS	1	1	46.49	-4.65922	-3.58746
U2OS	1	1	46.59	-4.65949	-3.58773
U2OS	1	1	46.69	-4.65963	-3.58778
U2OS	1	1	46.79	-4.65947	-3.58789
U2OS	1	1	46.89	-4.66005	-3.58769
U2OS	1	1	46.99	-4.66004	-3.58765
U2OS	1	1	47.09	-4.65982	-3.58787
U2OS	1	1	47.18	-4.65938	-3.58813
U2OS	1	1	47.28	-4.65942	-3.58808
U2OS	1	1	47.38	-4.65906	-3.58795
U2OS	1	1	47.48	-4.65828	-3.58749
U2OS	1	1	47.58	-4.65719	-3.58753
U2OS	1	1	47.68	-4.65647	-3.58713
U2OS	1	1	47.78	-4.65496	-3.5863
U2OS	1	1	47.88	-4.65301	-3.58578
U2OS	1	1	47.98	-4.65097	-3.58537
U2OS	1	1	48.08	-4.64926	-3.58462
U2OS	1	1	48.18	-4.64737	-3.58358
U2OS	1	1	48.28	-4.64541	-3.58283
U2OS	1	1	48.38	-4.64365	-3.58238
U2OS	1	1	48.47	-4.64273	-3.58187
U2OS	1	1	48.57	-4.64204	-3.58117
U2OS	1	1	48.68	-4.64123	-3.58081
U2OS	1	1	48.79	-4.64102	-3.58063
U2OS	1	1	48.89	-4.64096	-3.58057
U2OS	1	1	48.99	-4.64118	-3.58071
U2OS	1	1	49.09	-4.64166	-3.58091
U2OS	1	1	49.19	-4.64221	-3.58088
U2OS	1	1	49.29	-4.64294	-3.58098
U2OS	1	1	49.39	-4.6435	-3.58121
U2OS	1	1	49.49	-4.64363	-3.58131
U2OS	1	1	49.59	-4.64401	-3.58154
U2OS	1	1	49.69	-4.64421	-3.58168
U2OS	1	1	49.79	-4.64538	-3.58163
U2OS	1	1	49.89	-4.64561	-3.58154
U2OS	1	1	49.99	-4.64543	-3.5818
U2OS	1	1	50.09	-4.64599	-3.58223
U2OS	1	1	50.18	-4.64648	-3.58262
U2OS	1	1	50.28	-4.64679	-3.58286
U2OS	1	1	50.38	-4.64684	-3.58297
U2OS	1	1	50.48	-4.64774	-3.58342
U2OS	1	1	50.58	-4.64869	-3.58357
U2OS	1	1	50.68	-4.64907	-3.58345
U2OS	1	1	50.78	-4.64906	-3.58378
U2OS	1	1	50.88	-4.64981	-3.58426
U2OS	1	1	50.98	-4.65061	-3.58423
U2OS	1	1	51.08	-4.65115	-3.58413
U2OS	1	1	51.18	-4.65148	-3.58462
U2OS	1	1	51.28	-4.65219	-3.58511
U2OS	1	1	51.4	-4.65278	-3.58525
U2OS	1	1	51.5	-4.65305	-3.58519
U2OS	1	1	51.6	-4.65312	-3.58533
U2OS	1	1	51.7	-4.65312	-3.58527
U2OS	1	1	51.79	-4.65269	-3.58529
U2OS	1	1	51.89	-4.65269	-3.5855
U2OS	1	1	51.99	-4.65235	-3.58531
U2OS	1	1	52.09	-4.6519	-3.5849
U2OS	1	1	52.19	-4.65096	-3.58438
U2OS	1	1	52.29	-4.64987	-3.58408
U2OS	1	1	52.39	-4.6484	-3.58355
U2OS	1	1	52.49	-4.64647	-3.58267
U2OS	1	1	52.59	-4.64501	-3.58203
U2OS	1	1	52.69	-4.64331	-3.58087
U2OS	1	1	52.79	-4.64137	-3.58003
U2OS	1	1	52.89	-4.63956	-3.57947
U2OS	1	1	52.98	-4.63794	-3.57874
U2OS	1	1	53.08	-4.63675	-3.57807
U2OS	1	1	53.18	-4.63572	-3.57689
U2OS	1	1	53.28	-4.63492	-3.57679
U2OS	1	1	53.38	-4.63512	-3.57664
U2OS	1	1	53.48	-4.63493	-3.57613
U2OS	1	1	53.58	-4.63497	-3.57594
U2OS	1	1	53.68	-4.63538	-3.57647
U2OS	1	1	53.78	-4.63619	-3.57667
U2OS	1	1	53.88	-4.63705	-3.57679
U2OS	1	1	54	-4.6375	-3.57709
U2OS	1	1	54.1	-4.63847	-3.57762
U2OS	1	1	54.2	-4.63966	-3.5777
U2OS	1	1	54.3	-4.6408	-3.57759
U2OS	1	1	54.4	-4.64117	-3.57786
U2OS	1	1	54.5	-4.64173	-3.57811
U2OS	1	1	54.6	-4.64239	-3.57818
U2OS	1	1	54.7	-4.64307	-3.57846
U2OS	1	1	54.8	-4.64396	-3.57854
U2OS	1	1	54.9	-4.64483	-3.57867
U2OS	1	1	54.99	-4.64587	-3.57897
U2OS	1	1	55.09	-4.64678	-3.57875
U2OS	1	1	55.19	-4.64738	-3.57873
U2OS	1	1	55.29	-4.64747	-3.57866
U2OS	1	1	55.39	-4.64793	-3.57847
U2OS	1	1	55.49	-4.64652	-3.57789
U2OS	1	1	55.59	-4.6488	-3.57845
U2OS	1	1	55.69	-4.64907	-3.57852
U2OS	1	1	55.79	-4.64919	-3.57834
U2OS	1	1	55.89	-4.64918	-3.57813
U2OS	1	1	55.99	-4.64906	-3.57793
U2OS	1	1	56.09	-4.64847	-3.57725
U2OS	1	1	56.19	-4.64772	-3.57689
U2OS	1	1	56.28	-4.64702	-3.57613
U2OS	1	1	56.38	-4.64545	-3.57549
U2OS	1	1	56.49	-4.64361	-3.57466
U2OS	1	1	56.61	-4.64223	-3.5738
U2OS	1	1	56.71	-4.64053	-3.57298
U2OS	1	1	56.81	-4.63917	-3.57223
U2OS	1	1	56.91	-4.63772	-3.57143
U2OS	1	1	57.01	-4.63732	-3.57101
U2OS	1	1	57.1	-4.63635	-3.57016
U2OS	1	1	57.2	-4.63612	-3.56972
U2OS	1	1	57.3	-4.63568	-3.5696
U2OS	1	1	57.4	-4.63593	-3.56929
U2OS	1	1	57.5	-4.63634	-3.56927
U2OS	1	1	57.6	-4.63708	-3.5691
U2OS	1	1	57.7	-4.63754	-3.56881
U2OS	1	1	57.8	-4.63827	-3.56885
U2OS	1	1	57.9	-4.63904	-3.56903
U2OS	1	1	58	-4.6399	-3.56907
U2OS	1	1	58.1	-4.6405	-3.56898
U2OS	1	1	58.2	-4.64106	-3.56904
U2OS	1	1	58.3	-4.64195	-3.56935
U2OS	1	1	58.39	-4.64283	-3.56939
U2OS	1	1	58.49	-4.64346	-3.56964
U2OS	1	1	58.59	-4.6437	-3.56951
U2OS	1	1	58.69	-4.6449	-3.56994
U2OS	1	1	58.79	-4.64535	-3.56993
U2OS	1	1	58.89	-4.64602	-3.57007
U2OS	1	1	58.99	-4.64662	-3.57004
U2OS	1	1	59.1	-4.647	-3.5698
U2OS	1	1	59.22	-4.64712	-3.56984
U2OS	1	1	59.32	-4.64738	-3.56999
U2OS	1	1	59.42	-4.64745	-3.56977
U2OS	1	1	59.52	-4.64707	-3.56925
U2OS	1	1	59.61	-4.64647	-3.56895
U2OS	1	1	59.71	-4.64566	-3.5687
U2OS	1	1	59.81	-4.64487	-3.56823
U2OS	1	1	59.91	-4.64327	-3.56743
U2OS	1	1	60.01	-4.64217	-3.56697
U2OS	1	1	60.11	-4.64049	-3.566
U2OS	1	1	60.21	-4.63901	-3.56546
U2OS	1	1	60.31	-4.6378	-3.56517
U2OS	1	1	60.41	-4.63697	-3.56492
U2OS	1	1	60.51	-4.63636	-3.56458
U2OS	1	1	60.61	-4.63581	-3.56437
U2OS	1	1	60.71	-4.63584	-3.56431
U2OS	1	1	60.8	-4.63588	-3.56451
U2OS	1	1	60.9	-4.63635	-3.5649
U2OS	1	1	61	-4.63647	-3.56509
U2OS	1	1	61.1	-4.63701	-3.56537
U2OS	1	1	61.2	-4.63786	-3.56552
U2OS	1	1	61.3	-4.63864	-3.56613
U2OS	1	1	61.4	-4.63958	-3.56628
U2OS	1	1	61.5	-4.64018	-3.56664
U2OS	1	1	61.6	-4.64088	-3.56681
U2OS	1	1	61.7	-4.6415	-3.56764
U2OS	1	1	61.83	-4.642	-3.56775
U2OS	1	1	61.93	-4.64264	-3.56785
U2OS	1	1	62.03	-4.64238	-3.56761
U2OS	1	1	62.12	-4.6423	-3.56794
U2OS	1	1	62.22	-4.64205	-3.56803
U2OS	1	1	62.32	-4.64169	-3.56764
U2OS	1	1	62.42	-4.641	-3.56706
U2OS	1	1	62.52	-4.63998	-3.56677
U2OS	1	1	62.62	-4.63882	-3.56644
U2OS	1	1	62.72	-4.63725	-3.56606
U2OS	1	1	62.82	-4.63584	-3.56567
U2OS	1	1	62.92	-4.63446	-3.56562
U2OS	1	1	63.02	-4.63316	-3.56518
U2OS	1	1	63.12	-4.63197	-3.56492
U2OS	1	1	63.22	-4.63099	-3.56505
U2OS	1	1	63.31	-4.63054	-3.56484
U2OS	1	1	63.41	-4.62992	-3.56495
U2OS	1	1	63.51	-4.62986	-3.56489
U2OS	1	1	63.61	-4.62945	-3.56505
U2OS	1	1	63.71	-4.62959	-3.56543
U2OS	1	1	63.81	-4.62951	-3.56598
U2OS	1	1	63.91	-4.62956	-3.56611
U2OS	1	1	64.01	-4.62946	-3.56639
U2OS	1	1	64.11	-4.6298	-3.56631
U2OS	1	1	64.21	-4.63015	-3.56667
U2OS	1	1	64.31	-4.63019	-3.5665
U2OS	1	1	64.43	-4.62997	-3.56652
U2OS	1	1	64.53	-4.62921	-3.56639
U2OS	1	1	64.63	-4.62867	-3.56645
U2OS	1	1	64.73	-4.62809	-3.5663
U2OS	1	1	64.83	-4.6276	-3.56571
U2OS	1	1	64.93	-4.62668	-3.56623
U2OS	1	1	65.03	-4.62546	-3.56371
U2OS	1	1	65.13	-4.60554	-3.55792
U2OS	1	1	65.23	-4.62101	-3.56553
U2OS	1	1	65.33	-4.62092	-3.56519
U2OS	1	1	65.42	-4.62016	-3.56442
U2OS	1	1	65.52	-4.61893	-3.56434
U2OS	1	1	65.62	-4.61882	-3.56361
U2OS	1	1	65.72	-4.61591	-3.56197
U2OS	1	1	65.82	-4.61725	-3.56346
U2OS	1	1	65.92	-4.6173	-3.56346
U2OS	1	1	66.02	-4.61682	-3.56353
U2OS	1	1	66.12	-4.61634	-3.56358
U2OS	1	1	66.22	-4.61645	-3.56346
U2OS	1	1	66.32	-4.6167	-3.5636
U2OS	1	1	66.42	-4.61459	-3.56305
U2OS	1	1	66.52	-4.61561	-3.56346
U2OS	1	1	66.61	-4.61509	-3.5632
U2OS	1	1	66.71	-4.6146	-3.56339
U2OS	1	1	66.81	-4.6141	-3.56247
U2OS	1	1	66.92	-4.61302	-3.56218
U2OS	1	1	67.03	-4.61174	-3.56226
U2OS	1	1	67.13	-4.61121	-3.56169
U2OS	1	1	67.23	-4.61038	-3.56147
U2OS	1	1	67.33	-4.61007	-3.56106
U2OS	1	1	67.43	-4.60948	-3.56089
U2OS	1	1	67.53	-4.60881	-3.56117
U2OS	1	1	67.63	-4.6089	-3.56116
U2OS	1	1	67.73	-4.60882	-3.56047
U2OS	1	1	67.83	-4.60807	-3.56073
U2OS	1	1	67.93	-4.60769	-3.56088
U2OS	1	1	68.03	-4.60818	-3.56099
U2OS	1	1	68.13	-4.60825	-3.56095
U2OS	1	1	68.23	-4.60755	-3.56091
U2OS	1	1	68.32	-4.60687	-3.56079
U2OS	1	1	68.42	-4.60767	-3.56069
U2OS	1	1	68.52	-4.60722	-3.56061
U2OS	1	1	68.62	-4.60671	-3.5607
U2OS	1	1	68.72	-4.60662	-3.56065
U2OS	1	1	68.82	-4.60607	-3.56059
U2OS	1	1	68.92	-4.60575	-3.56058
U2OS	1	1	69.02	-4.60533	-3.56044
U2OS	1	1	69.12	-4.6047	-3.56048
U2OS	1	1	69.22	-4.60441	-3.56047
U2OS	1	1	69.32	-4.60395	-3.56036
U2OS	1	1	69.42	-4.60386	-3.56038
U2OS	1	1	69.52	-4.60299	-3.56057
U2OS	1	1	69.64	-4.60318	-3.5603
U2OS	1	1	69.74	-4.60317	-3.56056
U2OS	1	1	69.84	-4.60251	-3.56047
U2OS	1	1	69.94	-4.60211	-3.56029
U2OS	1	1	70.04	-4.6017	-3.56037
U2OS	1	1	70.14	-4.60172	-3.56016
U2OS	1	1	70.24	-4.60105	-3.56014
U2OS	1	1	70.33	-4.60066	-3.56036
U2OS	1	1	70.43	-4.60034	-3.56026
U2OS	1	1	70.53	-4.60103	-3.56029
U2OS	1	1	70.63	-4.60049	-3.56058
U2OS	1	1	70.73	-4.60024	-3.56061
U2OS	1	1	70.83	-4.60086	-3.56064
U2OS	1	1	70.93	-4.60144	-3.5607
U2OS	1	1	71.03	-4.60085	-3.56092
U2OS	1	1	71.13	-4.60043	-3.56068
U2OS	1	1	71.23	-4.60062	-3.5609
U2OS	1	1	71.33	-4.60084	-3.56098
U2OS	1	1	71.43	-4.60082	-3.56083
U2OS	1	1	71.53	-4.60063	-3.56109
U2OS	1	1	71.63	-4.60097	-3.56101
U2OS	1	1	71.72	-4.60333	-3.56162
U2OS	1	1	71.82	-4.60434	-3.56204
U2OS	1	1	71.92	-4.60449	-3.56207
U2OS	1	1	72.02	-4.6041	-3.56237
U2OS	1	1	72.12	-4.60371	-3.56264
U2OS	1	1	72.25	-4.6031	-3.56261
U2OS	1	1	72.35	-4.60344	-3.56309
U2OS	1	1	72.45	-4.60341	-3.56334
U2OS	1	1	72.55	-4.60388	-3.56385
U2OS	1	1	72.65	-4.6032	-3.56399
U2OS	1	1	72.75	-4.6022	-3.56376
U2OS	1	1	72.84	-4.60101	-3.5636
U2OS	1	1	72.94	-4.60084	-3.56365
U2OS	1	1	73.04	-4.60093	-3.56385
U2OS	1	1	73.14	-4.60012	-3.56392
U2OS	1	1	73.24	-4.59942	-3.56412
U2OS	1	1	73.34	-4.59941	-3.56444
U2OS	1	1	73.44	-4.60104	-3.56473
U2OS	1	1	73.54	-4.60103	-3.56502
U2OS	1	1	73.64	-4.60063	-3.5655
U2OS	1	1	73.74	-4.60136	-3.56606
U2OS	1	1	73.84	-4.60084	-3.56608
U2OS	1	1	73.94	-4.60008	-3.56618
U2OS	1	1	74.04	-4.59862	-3.5661
U2OS	1	1	74.13	-4.59883	-3.5662
U2OS	1	1	74.23	-4.60063	-3.56691
U2OS	1	1	74.33	-4.59966	-3.56702
U2OS	1	1	74.43	-4.59933	-3.5674
U2OS	1	1	74.53	-4.6002	-3.56799
U2OS	1	1	74.63	-4.60056	-3.56852
U2OS	1	1	74.73	-4.60039	-3.56899
U2OS	1	1	74.84	-4.60166	-3.56929
U2OS	1	1	74.93	-4.60237	-3.56941
U2OS	1	1	75.03	-4.60252	-3.56999
U2OS	1	1	75.13	-4.60337	-3.57064
U2OS	1	1	75.23	-4.60337	-3.57098
U2OS	1	1	75.33	-4.6031	-3.57119
U2OS	1	1	75.43	-4.60354	-3.57177
U2OS	1	1	75.53	-4.60383	-3.57205
U2OS	1	1	75.63	-4.60375	-3.57243
U2OS	1	1	75.73	-4.6043	-3.57268
U2OS	1	1	75.83	-4.60437	-3.57308
U2OS	1	1	75.93	-4.60439	-3.57325
U2OS	1	1	76.03	-4.60508	-3.57378
U2OS	1	1	76.13	-4.60554	-3.57426
U2OS	1	1	76.22	-4.60578	-3.57451
U2OS	1	1	78.32	-4.60554	-3.57426
U2OS	1	2	0	-0.240827	0.084807
U2OS	1	2	0.1	0.182447	0.4231
U2OS	1	2	0.17	-0.101677	0.161632
U2OS	1	2	0.27	-0.117207	0.141672
U2OS	1	2	0.36	-0.123374	0.139492
U2OS	1	2	0.46	-0.126604	0.141136
U2OS	1	2	0.56	-0.128999	0.143835
U2OS	1	2	0.66	-0.131036	0.146037
U2OS	1	2	0.76	-0.132747	0.148037
U2OS	1	2	0.86	-0.133887	0.150113
U2OS	1	2	0.96	-0.134773	0.15171
U2OS	1	2	1.06	-0.135744	0.153078
U2OS	1	2	1.16	-0.136346	0.154322
U2OS	1	2	1.26	-0.136778	0.155299
U2OS	1	2	1.36	-0.137075	0.156126
U2OS	1	2	1.46	-0.137033	0.157155
U2OS	1	2	1.55	-0.13695	0.157751
U2OS	1	2	1.65	-0.13681	0.158365
U2OS	1	2	1.75	-0.136444	0.159076
U2OS	1	2	1.85	-0.135945	0.159621
U2OS	1	2	1.95	-0.135339	0.159988
U2OS	1	2	2.05	-0.134869	0.160378
U2OS	1	2	2.15	-0.134343	0.160818
U2OS	1	2	2.25	-0.133753	0.161262
U2OS	1	2	2.35	-0.133196	0.161583
U2OS	1	2	2.45	-0.132581	0.162007
U2OS	1	2	2.55	-0.131933	0.162445
U2OS	1	2	2.65	-0.13127	0.162605
U2OS	1	2	2.75	-0.130687	0.162993
U2OS	1	2	2.84	-0.130078	0.163288
U2OS	1	2	2.94	-0.129528	0.163421
U2OS	1	2	3.04	-0.128988	0.163668
U2OS	1	2	3.14	-0.128334	0.164026
U2OS	1	2	3.24	-0.127846	0.164446
U2OS	1	2	3.34	-0.127337	0.164625
U2OS	1	2	3.44	-0.126816	0.164829
U2OS	1	2	3.54	-0.126263	0.165007
U2OS	1	2	3.64	-0.125719	0.165265
U2OS	1	2	3.74	-0.125209	0.165543
U2OS	1	2	3.84	-0.124538	0.165746
U2OS	1	2	3.94	-0.123952	0.16585
U2OS	1	2	4.04	-0.123366	0.166312
U2OS	1	2	4.13	-0.122961	0.166688
U2OS	1	2	4.24	-0.122411	0.16673
U2OS	1	2	4.34	-0.121868	0.16692
U2OS	1	2	4.44	-0.121381	0.167309
U2OS	1	2	4.54	-0.120901	0.167602
U2OS	1	2	4.64	-0.120408	0.1678
U2OS	1	2	4.74	-0.119897	0.168007
U2OS	1	2	4.84	-0.119449	0.168116
U2OS	1	2	4.94	-0.119231	0.168457
U2OS	1	2	5.04	-0.118673	0.168701
U2OS	1	2	5.14	-0.118191	0.168945
U2OS	1	2	5.24	-0.117665	0.169099
U2OS	1	2	5.33	-0.117306	0.16927
U2OS	1	2	5.43	-0.116718	0.16957
U2OS	1	2	5.53	-0.116139	0.16986
U2OS	1	2	5.63	-0.115715	0.169897
U2OS	1	2	5.73	-0.115413	0.170226
U2OS	1	2	5.83	-0.114972	0.170432
U2OS	1	2	5.93	-0.114534	0.170652
U2OS	1	2	6.03	-0.114063	0.170748
U2OS	1	2	6.13	-0.113715	0.171182
U2OS	1	2	6.23	-0.113203	0.171153
U2OS	1	2	6.33	-0.112732	0.171308
U2OS	1	2	6.43	-0.112237	0.17151
U2OS	1	2	6.53	-0.111832	0.171663
U2OS	1	2	6.62	-0.111328	0.17202
U2OS	1	2	6.72	-0.11076	0.172115
U2OS	1	2	6.84	-0.110333	0.172349
U2OS	1	2	6.95	-0.109882	0.172679
U2OS	1	2	7.04	-0.109483	0.172862
U2OS	1	2	7.14	-0.109071	0.172962
U2OS	1	2	7.24	-0.108688	0.173239
U2OS	1	2	7.34	-0.108096	0.173197
U2OS	1	2	7.44	-0.107612	0.173221
U2OS	1	2	7.54	-0.107092	0.173711
U2OS	1	2	7.64	-0.106385	0.173986
U2OS	1	2	7.74	-0.105773	0.174082
U2OS	1	2	7.84	-0.105084	0.174472
U2OS	1	2	7.94	-0.104381	0.174812
U2OS	1	2	8.04	-0.103669	0.175086
U2OS	1	2	8.14	-0.102973	0.17558
U2OS	1	2	8.23	-0.102309	0.175809
U2OS	1	2	8.33	-0.101703	0.176035
U2OS	1	2	8.43	-0.100956	0.176319
U2OS	1	2	8.53	-0.1004	0.176397
U2OS	1	2	8.63	-0.09981	0.176812
U2OS	1	2	8.73	-0.099114	0.176942
U2OS	1	2	8.83	-0.098679	0.177393
U2OS	1	2	8.93	-0.098293	0.17739
U2OS	1	2	9.03	-0.097716	0.177593
U2OS	1	2	9.13	-0.097166	0.177786
U2OS	1	2	9.23	-0.096601	0.17797
U2OS	1	2	9.33	-0.096012	0.178253
U2OS	1	2	9.43	-0.095408	0.178557
U2OS	1	2	9.55	-0.095071	0.178668
U2OS	1	2	9.65	-0.094684	0.178774
U2OS	1	2	9.75	-0.094269	0.178909
U2OS	1	2	9.85	-0.093733	0.178942
U2OS	1	2	9.95	-0.093237	0.179195
U2OS	1	2	10.05	-0.092877	0.179435
U2OS	1	2	10.15	-0.092532	0.179654
U2OS	1	2	10.25	-0.09214	0.17977
U2OS	1	2	10.35	-0.091704	0.180039
U2OS	1	2	10.45	-0.091256	0.180173
U2OS	1	2	10.55	-0.090654	0.180223
U2OS	1	2	10.64	-0.09025	0.180336
U2OS	1	2	10.74	-0.08993	0.180347
U2OS	1	2	10.84	-0.089638	0.180595
U2OS	1	2	10.94	-0.089483	0.180797
U2OS	1	2	11.04	-0.089147	0.181067
U2OS	1	2	11.14	-0.088582	0.181215
U2OS	1	2	11.24	-0.088151	0.181244
U2OS	1	2	11.34	-0.0876	0.181357
U2OS	1	2	11.44	0.001245	0.349344
U2OS	1	2	11.54	0.924624	1.13813
U2OS	1	2	11.64	1.14768	1.36869
U2OS	1	2	11.74	1.14953	1.37253
U2OS	1	2	11.84	1.14661	1.3735
U2OS	1	2	11.93	1.14468	1.3732
U2OS	1	2	12.03	1.14266	1.37343
U2OS	1	2	12.14	1.1381	1.37058
U2OS	1	2	12.26	1.13573	1.36832
U2OS	1	2	12.35	1.13395	1.36753
U2OS	1	2	12.45	1.13186	1.36529
U2OS	1	2	12.55	1.1303	1.36309
U2OS	1	2	12.65	1.12926	1.36009
U2OS	1	2	12.75	1.12509	1.35408
U2OS	1	2	12.85	1.12281	1.35132
U2OS	1	2	12.95	1.12073	1.34809
U2OS	1	2	13.05	1.11684	1.34123
U2OS	1	2	13.15	1.10639	1.3271
U2OS	1	2	13.25	1.09325	1.30804
U2OS	1	2	13.35	1.07572	1.28401
U2OS	1	2	13.45	1.05508	1.25362
U2OS	1	2	13.55	1.02738	1.21487
U2OS	1	2	13.64	0.992754	1.16107
U2OS	1	2	13.74	0.958747	1.11138
U2OS	1	2	13.84	0.915084	1.04842
U2OS	1	2	13.94	0.878734	0.99864
U2OS	1	2	14.04	0.840733	0.946543
U2OS	1	2	14.14	0.795839	0.883149
U2OS	1	2	14.24	0.75912	0.832725
U2OS	1	2	14.34	0.716864	0.773799
U2OS	1	2	14.44	0.677522	0.725218
U2OS	1	2	14.54	0.637929	0.673135
U2OS	1	2	14.64	0.594044	0.614768
U2OS	1	2	14.74	0.547526	0.555511
U2OS	1	2	14.86	0.506009	0.507382
U2OS	1	2	14.96	0.467357	0.464359
U2OS	1	2	15.06	0.434825	0.42729
U2OS	1	2	15.16	0.401446	0.38871
U2OS	1	2	15.26	0.368694	0.350785
U2OS	1	2	15.36	0.337455	0.316665
U2OS	1	2	15.46	0.311767	0.288066
U2OS	1	2	15.56	0.286082	0.259498
U2OS	1	2	15.65	0.261509	0.234018
U2OS	1	2	15.75	0.236656	0.208654
U2OS	1	2	15.85	0.21266	0.186189
U2OS	1	2	15.95	0.18323	0.159192
U2OS	1	2	16.05	0.158089	0.137135
U2OS	1	2	16.15	0.134952	0.116635
U2OS	1	2	16.25	0.116162	0.100322
U2OS	1	2	16.35	0.095332	0.08236
U2OS	1	2	16.45	0.078376	0.067533
U2OS	1	2	16.55	0.061435	0.053072
U2OS	1	2	16.65	0.043283	0.037394
U2OS	1	2	16.75	0.027211	0.024195
U2OS	1	2	16.85	0.0076	0.008052
U2OS	1	2	16.94	-0.012781	-0.00747
U2OS	1	2	17.04	-0.027679	-0.019703
U2OS	1	2	17.14	-0.036844	-0.027638
U2OS	1	2	17.24	-0.046149	-0.035431
U2OS	1	2	17.34	-0.060744	-0.046209
U2OS	1	2	17.46	-0.072211	-0.055504
U2OS	1	2	17.56	-0.084498	-0.065082
U2OS	1	2	17.66	-0.097765	-0.074348
U2OS	1	2	17.76	-0.110362	-0.083081
U2OS	1	2	17.86	-0.119926	-0.090581
U2OS	1	2	17.96	-0.12571	-0.096889
U2OS	1	2	18.06	-0.133541	-0.103213
U2OS	1	2	18.15	-0.143576	-0.109703
U2OS	1	2	18.25	-0.152424	-0.116084
U2OS	1	2	18.35	-0.159018	-0.121312
U2OS	1	2	18.45	-0.166205	-0.126775
U2OS	1	2	18.55	-0.172918	-0.132492
U2OS	1	2	18.65	-0.178344	-0.136746
U2OS	1	2	18.75	-0.183235	-0.141193
U2OS	1	2	18.85	-0.186646	-0.144524
U2OS	1	2	18.95	-0.19185	-0.148686
U2OS	1	2	19.05	-0.196351	-0.152495
U2OS	1	2	19.15	-0.2	-0.1562
U2OS	1	2	19.25	-0.202312	-0.159217
U2OS	1	2	19.34	-0.205302	-0.162482
U2OS	1	2	19.44	-0.207636	-0.165095
U2OS	1	2	19.54	-0.211667	-0.168039
U2OS	1	2	19.64	-0.214882	-0.171245
U2OS	1	2	19.74	-0.217077	-0.173604
U2OS	1	2	19.84	-0.217883	-0.175236
U2OS	1	2	19.94	-0.2234	-0.179011
U2OS	1	2	20.06	-0.226366	-0.181863
U2OS	1	2	20.16	-0.229626	-0.184079
U2OS	1	2	20.26	-0.23296	-0.186703
U2OS	1	2	20.36	-0.236533	-0.189426
U2OS	1	2	20.46	-0.239922	-0.191953
U2OS	1	2	20.56	-0.241961	-0.193883
U2OS	1	2	20.66	-0.246344	-0.196713
U2OS	1	2	20.76	-0.249858	-0.199168
U2OS	1	2	20.86	-0.253104	-0.201735
U2OS	1	2	20.96	-0.256862	-0.204301
U2OS	1	2	21.05	-0.26111	-0.206926
U2OS	1	2	21.15	-0.26364	-0.209353
U2OS	1	2	21.25	-0.266358	-0.211589
U2OS	1	2	21.35	-0.269889	-0.213869
U2OS	1	2	21.45	-0.273282	-0.215906
U2OS	1	2	21.55	-0.276056	-0.217891
U2OS	1	2	21.65	-0.278908	-0.219872
U2OS	1	2	21.75	-0.280719	-0.221537
U2OS	1	2	21.85	-0.283621	-0.22352
U2OS	1	2	21.95	-0.28518	-0.225212
U2OS	1	2	22.05	-0.287214	-0.226979
U2OS	1	2	22.15	-0.289071	-0.228417
U2OS	1	2	22.25	-0.291372	-0.22991
U2OS	1	2	22.34	-0.293142	-0.231192
U2OS	1	2	22.44	-0.294863	-0.232495
U2OS	1	2	22.55	-0.296991	-0.233903
U2OS	1	2	22.67	-0.298303	-0.235007
U2OS	1	2	22.77	-0.298792	-0.235627
U2OS	1	2	22.87	-0.299392	-0.236428
U2OS	1	2	22.97	-0.29987	-0.237229
U2OS	1	2	23.07	-0.299933	-0.237555
U2OS	1	2	23.17	-0.299481	-0.237713
U2OS	1	2	23.27	-0.299138	-0.238028
U2OS	1	2	23.37	-0.298921	-0.23833
U2OS	1	2	23.47	-0.298682	-0.238539
U2OS	1	2	23.56	-0.29742	-0.238186
U2OS	1	2	23.66	-0.295691	-0.238174
U2OS	1	2	23.76	-0.293719	-0.23755
U2OS	1	2	23.86	-0.292367	-0.237539
U2OS	1	2	23.96	-0.290266	-0.236842
U2OS	1	2	24.06	-0.289257	-0.23689
U2OS	1	2	24.16	-0.28775	-0.236477
U2OS	1	2	24.26	-0.286522	-0.236074
U2OS	1	2	24.36	-0.285845	-0.236479
U2OS	1	2	24.46	-0.28536	-0.236528
U2OS	1	2	24.56	-0.284953	-0.236748
U2OS	1	2	24.66	-0.285447	-0.237044
U2OS	1	2	24.76	-0.286137	-0.237853
U2OS	1	2	24.85	-0.287069	-0.238709
U2OS	1	2	24.95	-0.288413	-0.239592
U2OS	1	2	25.05	-0.29083	-0.240729
U2OS	1	2	25.16	-0.293315	-0.241906
U2OS	1	2	25.28	-0.295232	-0.243116
U2OS	1	2	25.38	-0.29715	-0.243923
U2OS	1	2	25.48	-0.299683	-0.245037
U2OS	1	2	25.58	-0.301639	-0.246277
U2OS	1	2	25.68	-0.303248	-0.247133
U2OS	1	2	25.78	-0.305575	-0.24807
U2OS	1	2	25.88	-0.30645	-0.248813
U2OS	1	2	25.98	-0.308245	-0.249755
U2OS	1	2	26.08	-0.309421	-0.250227
U2OS	1	2	26.18	-0.310662	-0.25075
U2OS	1	2	26.28	-0.311752	-0.250886
U2OS	1	2	26.38	-0.312092	-0.25111
U2OS	1	2	26.47	-0.311143	-0.250867
U2OS	1	2	26.57	-0.310065	-0.250704
U2OS	1	2	26.67	-0.308099	-0.249664
U2OS	1	2	26.77	-0.305182	-0.248128
U2OS	1	2	26.87	-0.300218	-0.245936
U2OS	1	2	26.97	-0.294528	-0.243118
U2OS	1	2	27.07	-0.285726	-0.239025
U2OS	1	2	27.17	-0.27538	-0.23457
U2OS	1	2	27.27	-0.263962	-0.229317
U2OS	1	2	27.37	-0.249797	-0.223252
U2OS	1	2	27.47	-0.233746	-0.2163
U2OS	1	2	27.57	-0.218145	-0.209641
U2OS	1	2	27.67	-0.201265	-0.202611
U2OS	1	2	27.77	-0.182157	-0.194902
U2OS	1	2	27.89	-0.16896	-0.189793
U2OS	1	2	27.99	-0.158606	-0.185843
U2OS	1	2	28.09	-0.151824	-0.183251
U2OS	1	2	28.19	-0.145549	-0.181533
U2OS	1	2	28.29	-0.144847	-0.181514
U2OS	1	2	28.39	-0.146719	-0.182651
U2OS	1	2	28.49	-0.151099	-0.184906
U2OS	1	2	28.59	-0.157958	-0.188185
U2OS	1	2	28.69	-0.166333	-0.191738
U2OS	1	2	28.79	-0.176049	-0.196101
U2OS	1	2	28.89	-0.186496	-0.200503
U2OS	1	2	28.98	-0.196025	-0.204812
U2OS	1	2	29.08	-0.208326	-0.20968
U2OS	1	2	29.18	-0.218054	-0.214008
U2OS	1	2	29.28	-0.226993	-0.217808
U2OS	1	2	29.38	-0.235325	-0.221575
U2OS	1	2	29.48	-0.244377	-0.225325
U2OS	1	2	29.58	-0.252126	-0.228303
U2OS	1	2	29.68	-0.258307	-0.231128
U2OS	1	2	29.78	-0.264427	-0.233338
U2OS	1	2	29.88	-0.269447	-0.235887
U2OS	1	2	29.98	-0.275321	-0.238238
U2OS	1	2	30.08	-0.279631	-0.240156
U2OS	1	2	30.17	-0.283556	-0.242015
U2OS	1	2	30.27	-0.286866	-0.243534
U2OS	1	2	30.38	-0.291105	-0.244895
U2OS	1	2	30.5	-0.294279	-0.246692
U2OS	1	2	30.6	-0.296575	-0.247791
U2OS	1	2	30.7	-0.298598	-0.248776
U2OS	1	2	30.8	-0.300933	-0.249789
U2OS	1	2	30.9	-0.303285	-0.250536
U2OS	1	2	31	-0.305212	-0.251436
U2OS	1	2	31.1	-0.3067	-0.252109
U2OS	1	2	31.2	-0.308503	-0.25296
U2OS	1	2	31.3	-0.309793	-0.253563
U2OS	1	2	31.4	-0.31125	-0.254213
U2OS	1	2	31.49	-0.312754	-0.254738
U2OS	1	2	31.59	-0.313612	-0.255247
U2OS	1	2	31.69	-0.314147	-0.255639
U2OS	1	2	31.79	-0.315448	-0.255956
U2OS	1	2	31.89	-0.316582	-0.256422
U2OS	1	2	31.99	-0.317517	-0.256958
U2OS	1	2	32.09	-0.318622	-0.257274
U2OS	1	2	32.19	-0.319177	-0.257625
U2OS	1	2	32.29	-0.319525	-0.25798
U2OS	1	2	32.39	-0.320478	-0.258211
U2OS	1	2	32.49	-0.321567	-0.258644
U2OS	1	2	32.59	-0.321647	-0.258827
U2OS	1	2	32.68	-0.32212	-0.259078
U2OS	1	2	32.78	-0.322802	-0.259241
U2OS	1	2	32.88	-0.32344	-0.259459
U2OS	1	2	32.99	-0.323879	-0.259683
U2OS	1	2	33.1	-0.324359	-0.259813
U2OS	1	2	33.2	-0.324987	-0.25993
U2OS	1	2	33.3	-0.324846	-0.260295
U2OS	1	2	33.4	-0.325533	-0.260562
U2OS	1	2	33.5	-0.32571	-0.260437
U2OS	1	2	33.6	-0.326085	-0.260685
U2OS	1	2	33.7	-0.326651	-0.260892
U2OS	1	2	33.8	-0.326686	-0.260982
U2OS	1	2	33.9	-0.326322	-0.260991
U2OS	1	2	34	-0.326813	-0.261275
U2OS	1	2	34.1	-0.327251	-0.261247
U2OS	1	2	34.2	-0.327789	-0.261659
U2OS	1	2	34.3	-0.327603	-0.261508
U2OS	1	2	34.39	-0.328136	-0.261754
U2OS	1	2	34.49	-0.328335	-0.261712
U2OS	1	2	34.59	-0.328349	-0.261486
U2OS	1	2	34.69	-0.328077	-0.261522
U2OS	1	2	34.79	-0.328271	-0.261601
U2OS	1	2	34.89	-0.328218	-0.261614
U2OS	1	2	34.99	-0.328004	-0.261583
U2OS	1	2	35.09	-0.327707	-0.26174
U2OS	1	2	35.19	-0.327397	-0.261603
U2OS	1	2	35.29	-0.327395	-0.261449
U2OS	1	2	35.39	-0.326643	-0.261187
U2OS	1	2	35.49	-0.32616	-0.261113
U2OS	1	2	35.59	-0.324725	-0.260407
U2OS	1	2	35.71	-0.32374	-0.259886
U2OS	1	2	35.81	-0.323409	-0.259787
U2OS	1	2	35.91	-0.322324	-0.259551
U2OS	1	2	36.01	-0.321141	-0.259215
U2OS	1	2	36.11	-0.320693	-0.258946
U2OS	1	2	36.21	-0.319788	-0.258673
U2OS	1	2	36.31	-0.319387	-0.258542
U2OS	1	2	36.41	-0.319747	-0.258442
U2OS	1	2	36.51	-0.319775	-0.258419
U2OS	1	2	36.61	-0.320201	-0.258672
U2OS	1	2	36.71	-0.320018	-0.258793
U2OS	1	2	36.8	-0.320812	-0.258865
U2OS	1	2	36.9	-0.321539	-0.25925
U2OS	1	2	37	-0.321979	-0.259476
U2OS	1	2	37.1	-0.322528	-0.259846
U2OS	1	2	37.2	-0.323687	-0.260204
U2OS	1	2	37.3	-0.324527	-0.26052
U2OS	1	2	37.4	-0.325801	-0.260932
U2OS	1	2	37.5	-0.326099	-0.261151
U2OS	1	2	37.6	-0.326855	-0.261383
U2OS	1	2	37.7	-0.327317	-0.261487
U2OS	1	2	37.8	-0.327998	-0.262004
U2OS	1	2	37.9	-0.327997	-0.261959
U2OS	1	2	38	-0.328503	-0.261637
U2OS	1	2	38.09	-0.329703	-0.262293
U2OS	1	2	38.2	-0.330243	-0.262853
U2OS	1	2	38.32	-0.330894	-0.263069
U2OS	1	2	38.42	-0.330853	-0.263156
U2OS	1	2	38.52	-0.331317	-0.263335
U2OS	1	2	38.62	-0.331482	-0.263322
U2OS	1	2	38.72	-0.331987	-0.26366
U2OS	1	2	38.82	-0.332135	-0.263587
U2OS	1	2	38.92	-0.332392	-0.263783
U2OS	1	2	39.02	-0.332198	-0.262357
U2OS	1	2	39.12	-0.333181	-0.264357
U2OS	1	2	39.22	-0.333604	-0.26429
U2OS	1	2	39.31	-0.334159	-0.26466
U2OS	1	2	39.41	-0.334264	-0.264576
U2OS	1	2	39.51	-0.334695	-0.264737
U2OS	1	2	39.61	-0.334329	-0.264544
U2OS	1	2	39.71	-0.3343	-0.264517
U2OS	1	2	39.81	-0.335625	-0.264969
U2OS	1	2	39.91	-0.336204	-0.265191
U2OS	1	2	40.01	-0.336757	-0.265263
U2OS	1	2	40.11	-0.336758	-0.265404
U2OS	1	2	40.21	-0.337132	-0.265531
U2OS	1	2	40.31	-0.337457	-0.265546
U2OS	1	2	40.41	-0.337386	-0.265572
U2OS	1	2	40.51	-0.33739	-0.265541
U2OS	1	2	40.6	-0.337901	-0.265845
U2OS	1	2	40.7	-0.338236	-0.26536
U2OS	1	2	40.81	-0.338645	-0.265633
U2OS	1	2	40.92	-0.338422	-0.265794
U2OS	1	2	41.02	-0.33846	-0.265834
U2OS	1	2	41.12	-0.338322	-0.265759
U2OS	1	2	41.22	-0.337727	-0.265559
U2OS	1	2	41.32	-0.337443	-0.265331
U2OS	1	2	41.41	-0.336877	-0.265099
U2OS	1	2	41.51	-0.336139	-0.264633
U2OS	1	2	41.61	-0.334944	-0.264318
U2OS	1	2	41.71	-0.333295	-0.263665
U2OS	1	2	41.81	-0.331544	-0.263069
U2OS	1	2	41.91	-0.329984	-0.262617
U2OS	1	2	42.01	-0.328269	-0.261928
U2OS	1	2	42.11	-0.326458	-0.261175
U2OS	1	2	42.21	-0.324688	-0.260537
U2OS	1	2	42.31	-0.323713	-0.260077
U2OS	1	2	42.41	-0.322786	-0.259599
U2OS	1	2	42.51	-0.322558	-0.259263
U2OS	1	2	42.6	-0.322458	-0.259336
U2OS	1	2	42.7	-0.32317	-0.25932
U2OS	1	2	42.8	-0.323811	-0.259348
U2OS	1	2	42.9	-0.324318	-0.259703
U2OS	1	2	43	-0.325691	-0.259934
U2OS	1	2	43.1	-0.326828	-0.2602
U2OS	1	2	43.2	-0.327832	-0.260172
U2OS	1	2	43.3	-0.329311	-0.260671
U2OS	1	2	43.4	-0.330829	-0.261194
U2OS	1	2	43.52	-0.332083	-0.26132
U2OS	1	2	43.62	-0.333258	-0.261551
U2OS	1	2	43.72	-0.333787	-0.261811
U2OS	1	2	43.82	-0.334306	-0.261748
U2OS	1	2	43.92	-0.335222	-0.261912
U2OS	1	2	44.02	-0.335467	-0.262353
U2OS	1	2	44.12	-0.335854	-0.262434
U2OS	1	2	44.22	-0.336288	-0.26261
U2OS	1	2	44.32	-0.336557	-0.26275
U2OS	1	2	44.42	-0.337255	-0.262797
U2OS	1	2	44.52	-0.337478	-0.262934
U2OS	1	2	44.62	-0.337521	-0.263097
U2OS	1	2	44.71	-0.337888	-0.26332
U2OS	1	2	44.81	-0.338671	-0.263537
U2OS	1	2	44.91	-0.338722	-0.263584
U2OS	1	2	45.01	-0.338801	-0.263708
U2OS	1	2	45.11	-0.339165	-0.263894
U2OS	1	2	45.21	-0.340018	-0.264121
U2OS	1	2	45.31	-0.340491	-0.264241
U2OS	1	2	45.41	-0.341067	-0.264328
U2OS	1	2	45.51	-0.34171	-0.264617
U2OS	1	2	45.61	-0.342386	-0.264453
U2OS	1	2	45.71	-0.342482	-0.264876
U2OS	1	2	45.81	-0.342812	-0.264521
U2OS	1	2	45.91	-0.34341	-0.26471
U2OS	1	2	46.01	-0.343315	-0.264522
U2OS	1	2	46.13	-0.343539	-0.264348
U2OS	1	2	46.23	-0.343381	-0.264295
U2OS	1	2	46.33	-0.343047	-0.264163
U2OS	1	2	46.43	-0.342376	-0.263676
U2OS	1	2	46.53	-0.340879	-0.263005
U2OS	1	2	46.63	-0.339213	-0.262482
U2OS	1	2	46.73	-0.338048	-0.261779
U2OS	1	2	46.83	-0.336135	-0.261187
U2OS	1	2	46.93	-0.333818	-0.260238
U2OS	1	2	47.03	-0.331614	-0.259263
U2OS	1	2	47.13	-0.329644	-0.258465
U2OS	1	2	47.22	-0.32819	-0.257664
U2OS	1	2	47.32	-0.326892	-0.257103
U2OS	1	2	47.42	-0.32557	-0.256735
U2OS	1	2	47.52	-0.325167	-0.256248
U2OS	1	2	47.62	-0.325376	-0.256101
U2OS	1	2	47.72	-0.325536	-0.256003
U2OS	1	2	47.82	-0.325996	-0.256193
U2OS	1	2	47.92	-0.326859	-0.256438
U2OS	1	2	48.02	-0.327864	-0.256816
U2OS	1	2	48.12	-0.328931	-0.257037
U2OS	1	2	48.22	-0.330017	-0.257358
U2OS	1	2	48.32	-0.331161	-0.257571
U2OS	1	2	48.41	-0.332279	-0.257861
U2OS	1	2	48.51	-0.332986	-0.258246
U2OS	1	2	48.62	-0.333645	-0.258637
U2OS	1	2	48.73	-0.33448	-0.258756
U2OS	1	2	48.83	-0.334912	-0.258902
U2OS	1	2	48.93	-0.335631	-0.258928
U2OS	1	2	49.03	-0.336174	-0.258972
U2OS	1	2	49.13	-0.336804	-0.25915
U2OS	1	2	49.23	-0.337335	-0.259314
U2OS	1	2	49.32	-0.337902	-0.259398
U2OS	1	2	49.42	-0.338092	-0.259812
U2OS	1	2	49.52	-0.338397	-0.259856
U2OS	1	2	49.62	-0.33969	-0.259686
U2OS	1	2	49.72	-0.339997	-0.259986
U2OS	1	2	49.82	-0.340573	-0.260146
U2OS	1	2	49.92	-0.340891	-0.260525
U2OS	1	2	50.02	-0.341589	-0.26065
U2OS	1	2	50.12	-0.342423	-0.26099
U2OS	1	2	50.22	-0.342755	-0.261067
U2OS	1	2	50.32	-0.342975	-0.261537
U2OS	1	2	50.42	-0.343673	-0.261649
U2OS	1	2	50.52	-0.343674	-0.261834
U2OS	1	2	50.61	-0.343508	-0.26227
U2OS	1	2	50.71	-0.343282	-0.262121
U2OS	1	2	50.81	-0.343172	-0.261767
U2OS	1	2	50.91	-0.342716	-0.261493
U2OS	1	2	51.01	-0.341478	-0.261237
U2OS	1	2	51.11	-0.340303	-0.260793
U2OS	1	2	51.22	-0.338653	-0.260071
U2OS	1	2	51.33	-0.33681	-0.25965
U2OS	1	2	51.43	-0.334675	-0.258988
U2OS	1	2	51.53	-0.332379	-0.258266
U2OS	1	2	51.63	-0.330231	-0.257451
U2OS	1	2	51.73	-0.328375	-0.256521
U2OS	1	2	51.83	-0.326768	-0.255802
U2OS	1	2	51.93	-0.326113	-0.254967
U2OS	1	2	52.03	-0.325287	-0.254548
U2OS	1	2	52.13	-0.32473	-0.254527
U2OS	1	2	52.23	-0.324543	-0.25434
U2OS	1	2	52.33	-0.324713	-0.25449
U2OS	1	2	52.43	-0.325714	-0.254461
U2OS	1	2	52.53	-0.326994	-0.254227
U2OS	1	2	52.62	-0.327505	-0.254391
U2OS	1	2	52.72	-0.328256	-0.254967
U2OS	1	2	52.82	-0.329427	-0.255546
U2OS	1	2	52.92	-0.330435	-0.255816
U2OS	1	2	53.02	-0.331356	-0.256142
U2OS	1	2	53.12	-0.331633	-0.256786
U2OS	1	2	53.22	-0.332913	-0.257177
U2OS	1	2	53.32	-0.333805	-0.257239
U2OS	1	2	53.42	-0.334515	-0.257396
U2OS	1	2	53.52	-0.334652	-0.258027
U2OS	1	2	53.62	-0.33631	-0.257996
U2OS	1	2	53.72	-0.337093	-0.258128
U2OS	1	2	53.82	-0.338012	-0.258558
U2OS	1	2	53.94	-0.338526	-0.25937
U2OS	1	2	54.04	-0.339961	-0.259461
U2OS	1	2	54.14	-0.340562	-0.260058
U2OS	1	2	54.24	-0.34088	-0.260491
U2OS	1	2	54.34	-0.341234	-0.260924
U2OS	1	2	54.44	-0.341247	-0.261148
U2OS	1	2	54.54	-0.341347	-0.261382
U2OS	1	2	54.64	-0.341338	-0.26127
U2OS	1	2	54.73	-0.341276	-0.261244
U2OS	1	2	54.83	-0.340921	-0.261226
U2OS	1	2	54.93	-0.339992	-0.26126
U2OS	1	2	55.03	-0.33836	-0.261484
U2OS	1	2	55.13	-0.336826	-0.261165
U2OS	1	2	55.23	-0.334776	-0.260554
U2OS	1	2	55.33	-0.333221	-0.259516
U2OS	1	2	55.43	-0.330682	-0.258685
U2OS	1	2	55.53	-0.328988	-0.258037
U2OS	1	2	55.63	-0.327277	-0.257467
U2OS	1	2	55.73	-0.326038	-0.256774
U2OS	1	2	55.83	-0.32493	-0.256382
U2OS	1	2	55.92	-0.32418	-0.256088
U2OS	1	2	56.02	-0.324024	-0.256526
U2OS	1	2	56.12	-0.325038	-0.25612
U2OS	1	2	56.22	-0.325366	-0.255938
U2OS	1	2	56.32	-0.325766	-0.256429
U2OS	1	2	56.42	-0.327376	-0.257337
U2OS	1	2	56.55	-0.328297	-0.257275
U2OS	1	2	56.65	-0.329364	-0.257563
U2OS	1	2	56.74	-0.329781	-0.258093
U2OS	1	2	56.84	-0.331278	-0.258908
U2OS	1	2	56.94	-0.332289	-0.258941
U2OS	1	2	57.04	-0.332932	-0.259486
U2OS	1	2	57.14	-0.333685	-0.260145
U2OS	1	2	57.24	-0.334517	-0.260483
U2OS	1	2	57.34	-0.334889	-0.26105
U2OS	1	2	57.44	-0.335896	-0.261575
U2OS	1	2	57.54	-0.336367	-0.261998
U2OS	1	2	57.64	-0.336939	-0.262081
U2OS	1	2	57.74	-0.336926	-0.262354
U2OS	1	2	57.84	-0.336938	-0.262797
U2OS	1	2	57.94	-0.336748	-0.262743
U2OS	1	2	58.03	-0.336281	-0.262691
U2OS	1	2	58.13	-0.336124	-0.262797
U2OS	1	2	58.23	-0.335737	-0.262122
U2OS	1	2	58.33	-0.334531	-0.262015
U2OS	1	2	58.43	-0.333195	-0.261767
U2OS	1	2	58.53	-0.331975	-0.261286
U2OS	1	2	58.63	-0.330678	-0.260668
U2OS	1	2	58.73	-0.329061	-0.259816
U2OS	1	2	58.83	-0.327089	-0.259226
U2OS	1	2	58.93	-0.325894	-0.258694
U2OS	1	2	59.03	-0.324504	-0.257393
U2OS	1	2	59.15	-0.323749	-0.257315
U2OS	1	2	59.25	-0.323346	-0.257239
U2OS	1	2	59.35	-0.32389	-0.257145
U2OS	1	2	59.45	-0.324101	-0.257059
U2OS	1	2	59.55	-0.32454	-0.2573
U2OS	1	2	59.65	-0.324958	-0.257757
U2OS	1	2	59.75	-0.325924	-0.257924
U2OS	1	2	59.85	-0.326542	-0.257583
U2OS	1	2	59.95	-0.32723	-0.257929
U2OS	1	2	60.04	-0.327017	-0.258489
U2OS	1	2	60.14	-0.327163	-0.258551
U2OS	1	2	60.24	-0.325965	-0.258832
U2OS	1	2	60.34	-0.325631	-0.258713
U2OS	1	2	60.44	-0.325483	-0.258443
U2OS	1	2	60.54	-0.325306	-0.257961
U2OS	1	2	60.64	-0.3249	-0.257823
U2OS	1	2	60.74	-0.324657	-0.257453
U2OS	1	2	60.84	-0.323939	-0.257134
U2OS	1	2	60.94	-0.323545	-0.256768
U2OS	1	2	61.04	-0.32295	-0.256152
U2OS	1	2	61.14	-0.322058	-0.256182
U2OS	1	2	61.24	-0.320852	-0.255781
U2OS	1	2	61.33	-0.319459	-0.255121
U2OS	1	2	61.43	-0.31837	-0.254849
U2OS	1	2	61.53	-0.317039	-0.253873
U2OS	1	2	61.64	-0.315576	-0.253229
U2OS	1	2	61.76	-0.314443	-0.252955
U2OS	1	2	61.86	-0.313632	-0.251826
U2OS	1	2	61.96	-0.312545	-0.251541
U2OS	1	2	62.06	-0.31219	-0.251367
U2OS	1	2	62.15	-0.312023	-0.251181
U2OS	1	2	62.25	-0.311964	-0.250729
U2OS	1	2	62.35	-0.31212	-0.250839
U2OS	1	2	62.45	-0.312568	-0.251077
U2OS	1	2	62.55	-0.31278	-0.250932
U2OS	1	2	62.65	-0.313567	-0.250482
U2OS	1	2	62.75	-0.313947	-0.250523
U2OS	1	2	62.85	-0.314325	-0.250318
U2OS	1	2	62.95	-0.314762	-0.249959
U2OS	1	2	63.05	-0.315128	-0.249936
U2OS	1	2	63.15	-0.315197	-0.249898
U2OS	1	2	63.25	-0.315203	-0.249559
U2OS	1	2	63.34	-0.314123	-0.24812
U2OS	1	2	63.44	-0.314915	-0.248882
U2OS	1	2	63.54	-0.314704	-0.248683
U2OS	1	2	63.64	-0.313888	-0.24763
U2OS	1	2	63.74	-0.313089	-0.247073
U2OS	1	2	63.84	-0.312449	-0.246457
U2OS	1	2	63.94	-0.311681	-0.24558
U2OS	1	2	64.04	-0.311101	-0.245435
U2OS	1	2	64.14	-0.31029	-0.244689
U2OS	1	2	64.24	-0.309844	-0.244503
U2OS	1	2	64.34	-0.309768	-0.243878
U2OS	1	2	64.46	-0.309705	-0.243408
U2OS	1	2	64.56	-0.309836	-0.243057
U2OS	1	2	64.65	-0.309466	-0.242438
U2OS	1	2	64.75	-0.309795	-0.242336
U2OS	1	2	64.85	-0.309982	-0.24234
U2OS	1	2	64.95	-0.310634	-0.242457
U2OS	1	2	65.05	-0.310703	-0.24208
U2OS	1	2	65.15	-0.311065	-0.24214
U2OS	1	2	65.25	-0.311606	-0.242221
U2OS	1	2	65.35	-0.311939	-0.242396
U2OS	1	2	65.45	-0.311679	-0.241711
U2OS	1	2	65.55	-0.311738	-0.241426
U2OS	1	2	65.65	-0.311336	-0.241005
U2OS	1	2	65.75	-0.311023	-0.240519
U2OS	1	2	65.84	-0.311095	-0.240477
U2OS	1	2	65.94	-0.310758	-0.240052
U2OS	1	2	66.04	-0.310404	-0.239471
U2OS	1	2	66.14	-0.309939	-0.238835
U2OS	1	2	66.24	-0.309554	-0.238497
U2OS	1	2	66.34	-0.309377	-0.238496
U2OS	1	2	66.44	-0.308965	-0.237994
U2OS	1	2	66.54	-0.308614	-0.237536
U2OS	1	2	66.64	-0.308124	-0.237305
U2OS	1	2	66.74	-0.308195	-0.237085
U2OS	1	2	66.84	-0.308129	-0.237211
U2OS	1	2	66.94	-0.307756	-0.23681
U2OS	1	2	67.06	-0.307804	-0.236684
U2OS	1	2	67.16	-0.307773	-0.236614
U2OS	1	2	67.26	-0.307818	-0.236829
U2OS	1	2	67.36	-0.307922	-0.23676
U2OS	1	2	67.46	-0.307896	-0.23661
U2OS	1	2	67.56	-0.307289	-0.235942
U2OS	1	2	67.66	-0.307082	-0.236266
U2OS	1	2	67.76	-0.307221	-0.236443
U2OS	1	2	67.86	-0.307216	-0.236245
U2OS	1	2	67.96	-0.306872	-0.235973
U2OS	1	2	68.06	-0.306682	-0.235805
U2OS	1	2	68.16	-0.306641	-0.236051
U2OS	1	2	68.26	-0.306457	-0.236125
U2OS	1	2	68.35	-0.306494	-0.235912
U2OS	1	2	68.45	-0.30654	-0.235974
U2OS	1	2	68.55	-0.306383	-0.23589
U2OS	1	2	68.65	-0.30629	-0.235741
U2OS	1	2	68.75	-0.306133	-0.235929
U2OS	1	2	68.85	-0.305775	-0.235914
U2OS	1	2	68.95	-0.305467	-0.23559
U2OS	1	2	69.05	-0.305304	-0.235599
U2OS	1	2	69.15	-0.304955	-0.235732
U2OS	1	2	69.25	-0.304547	-0.23588
U2OS	1	2	69.35	-0.304046	-0.235847
U2OS	1	2	69.45	-0.303654	-0.235925
U2OS	1	2	69.55	-0.303809	-0.235706
U2OS	1	2	69.68	-0.303187	-0.235762
U2OS	1	2	69.78	-0.302787	-0.235855
U2OS	1	2	69.88	-0.302958	-0.235484
U2OS	1	2	69.97	-0.302999	-0.235597
U2OS	1	2	70.07	-0.303084	-0.235577
U2OS	1	2	70.17	-0.302827	-0.236048
U2OS	1	2	70.27	-0.303124	-0.236226
U2OS	1	2	70.37	-0.30328	-0.235592
U2OS	1	2	70.47	-0.303207	-0.235756
U2OS	1	2	70.57	-0.302975	-0.236101
U2OS	1	2	70.67	-0.303357	-0.236141
U2OS	1	2	70.77	-0.303277	-0.23554
U2OS	1	2	70.87	-0.303169	-0.236161
U2OS	1	2	70.97	-0.302874	-0.236029
U2OS	1	2	71.07	-0.302615	-0.236694
U2OS	1	2	71.17	-0.302645	-0.236211
U2OS	1	2	71.26	-0.302249	-0.236676
U2OS	1	2	71.36	-0.301931	-0.236731
U2OS	1	2	71.46	-0.301814	-0.236811
U2OS	1	2	71.56	-0.302107	-0.236523
U2OS	1	2	71.66	-0.301455	-0.236833
U2OS	1	2	71.76	-0.301008	-0.236641
U2OS	1	2	71.86	-0.30034	-0.236748
U2OS	1	2	71.96	-0.299641	-0.236463
U2OS	1	2	72.06	-0.298825	-0.236872
U2OS	1	2	72.16	-0.298466	-0.236892
U2OS	1	2	72.28	-0.298114	-0.237053
U2OS	1	2	72.38	-0.29825	-0.236653
U2OS	1	2	72.48	-0.297454	-0.236218
U2OS	1	2	72.58	-0.296011	-0.236897
U2OS	1	2	72.68	-0.296371	-0.236755
U2OS	1	2	72.78	-0.296199	-0.236979
U2OS	1	2	72.88	-0.296417	-0.23655
U2OS	1	2	72.98	-0.295613	-0.23668
U2OS	1	2	73.08	-0.295428	-0.236924
U2OS	1	2	73.18	-0.295842	-0.236781
U2OS	1	2	73.28	-0.295593	-0.236376
U2OS	1	2	73.37	-0.294456	-0.236915
U2OS	1	2	73.47	-0.294785	-0.23728
U2OS	1	2	73.57	-0.295697	-0.236988
U2OS	1	2	73.67	-0.294871	-0.236861
U2OS	1	2	73.77	-0.293841	-0.236941
U2OS	1	2	73.87	-0.293564	-0.237159
U2OS	1	2	73.97	-0.29391	-0.236967
U2OS	1	2	74.07	-0.29358	-0.237057
U2OS	1	2	74.17	-0.293282	-0.236912
U2OS	1	2	74.27	-0.292954	-0.237087
U2OS	1	2	74.37	-0.293279	-0.236965
U2OS	1	2	74.47	-0.292947	-0.237224
U2OS	1	2	74.56	-0.292568	-0.236811
U2OS	1	2	74.66	-0.291252	-0.237086
U2OS	1	2	74.77	-0.289892	-0.236859
U2OS	1	2	74.89	-0.289328	-0.236931
U2OS	1	2	74.99	-0.289405	-0.236955
U2OS	1	2	75.09	-0.288455	-0.23693
U2OS	1	2	75.19	-0.28842	-0.236913
U2OS	1	2	75.29	-0.287825	-0.237006
U2OS	1	2	75.38	-0.286576	-0.236731
U2OS	1	2	75.48	-0.286086	-0.236709
U2OS	1	2	75.58	-0.286062	-0.236907
U2OS	1	2	75.68	-0.286117	-0.236146
U2OS	1	2	75.78	-0.284768	-0.235768
U2OS	1	2	75.88	-0.283615	-0.23599
U2OS	1	2	75.98	-0.28252	-0.236192
U2OS	1	2	78.08	-0.283615	-0.23599
U2OS	2	1	0	-2.91339	-1.83846
U2OS	2	1	0.1	-2.21294	-1.25189
U2OS	2	1	0.18	-2.67728	-1.59794
U2OS	2	1	0.28	-2.70254	-1.64092
U2OS	2	1	0.38	-2.66557	-1.56404
U2OS	2	1	0.48	-2.51639	-1.52899
U2OS	2	1	0.58	-2.17011	-1.18997
U2OS	2	1	0.68	-2.80708	-1.79717
U2OS	2	1	0.78	-2.88443	-1.81391
U2OS	2	1	0.88	-2.82222	-1.72862
U2OS	2	1	0.98	-2.89475	-1.89907
U2OS	2	1	1.08	-2.8626	-1.81089
U2OS	2	1	1.18	-2.9217	-1.91355
U2OS	2	1	1.28	-2.87418	-1.86262
U2OS	2	1	1.38	-2.90664	-1.87663
U2OS	2	1	1.47	-2.88739	-1.90747
U2OS	2	1	1.57	-2.8776	-1.82227
U2OS	2	1	1.67	-2.8948	-1.9122
U2OS	2	1	1.77	-2.86114	-1.85186
U2OS	2	1	1.87	-2.88043	-1.91375
U2OS	2	1	1.97	-2.88339	-1.88943
U2OS	2	1	2.07	-2.86665	-1.89009
U2OS	2	1	2.17	-2.75807	-1.73377
U2OS	2	1	2.27	-2.80631	-1.86426
U2OS	2	1	2.37	-2.80572	-1.84267
U2OS	2	1	2.47	-2.82994	-1.83031
U2OS	2	1	2.57	-2.77993	-1.75303
U2OS	2	1	2.66	-2.90306	-1.86386
U2OS	2	1	2.76	-2.93714	-1.89559
U2OS	2	1	2.86	-2.87614	-1.89151
U2OS	2	1	2.96	-2.72057	-1.70233
U2OS	2	1	3.06	-2.8274	-1.89194
U2OS	2	1	3.16	-2.88388	-1.8409
U2OS	2	1	3.26	-2.54519	-1.53475
U2OS	2	1	3.36	-2.88489	-1.90017
U2OS	2	1	3.46	-2.93459	-1.87676
U2OS	2	1	3.56	-2.89054	-1.91482
U2OS	2	1	3.66	-2.81988	-1.7826
U2OS	2	1	3.76	-1.65749	-0.849199
U2OS	2	1	3.86	-2.80735	-1.78076
U2OS	2	1	3.95	-2.79635	-1.76233
U2OS	2	1	4.05	-2.79593	-1.77763
U2OS	2	1	4.15	-2.79145	-1.78528
U2OS	2	1	4.26	-2.7878	-1.7892
U2OS	2	1	4.37	-2.78706	-1.7909
U2OS	2	1	4.47	-2.78821	-1.79231
U2OS	2	1	4.57	-2.79018	-1.79397
U2OS	2	1	4.67	-2.79297	-1.79565
U2OS	2	1	4.76	-2.79647	-1.79734
U2OS	2	1	4.86	-2.80007	-1.79905
U2OS	2	1	4.96	-2.80316	-1.80074
U2OS	2	1	5.06	-2.80629	-1.80254
U2OS	2	1	5.16	-2.80908	-1.80462
U2OS	2	1	5.26	-2.81121	-1.80606
U2OS	2	1	5.36	-2.81263	-1.8062
U2OS	2	1	5.46	-2.81315	-1.80492
U2OS	2	1	5.56	-2.81314	-1.80315
U2OS	2	1	5.66	-2.81305	-1.80163
U2OS	2	1	5.76	-2.81298	-1.8003
U2OS	2	1	5.86	-2.81267	-1.7998
U2OS	2	1	5.96	-2.81222	-1.79976
U2OS	2	1	6.05	-2.81187	-1.79997
U2OS	2	1	6.15	-2.81136	-1.80047
U2OS	2	1	6.25	-2.81098	-1.80086
U2OS	2	1	6.35	-2.81072	-1.80123
U2OS	2	1	6.45	-2.81071	-1.80172
U2OS	2	1	6.55	-2.81073	-1.80218
U2OS	2	1	6.65	-2.81056	-1.8026
U2OS	2	1	6.75	-2.81043	-1.8028
U2OS	2	1	6.85	-2.81045	-1.80294
U2OS	2	1	6.97	-2.81025	-1.80305
U2OS	2	1	7.07	-2.81	-1.8028
U2OS	2	1	7.17	-2.80975	-1.8022
U2OS	2	1	7.27	-2.80959	-1.80195
U2OS	2	1	7.37	-2.80931	-1.80214
U2OS	2	1	7.47	-2.80902	-1.80194
U2OS	2	1	7.57	-2.80874	-1.80179
U2OS	2	1	7.66	-2.80859	-1.80148
U2OS	2	1	7.76	-2.80822	-1.80121
U2OS	2	1	7.86	-2.80787	-1.80093
U2OS	2	1	7.96	-2.80754	-1.80062
U2OS	2	1	8.06	-2.8074	-1.80058
U2OS	2	1	8.16	-2.80691	-1.80039
U2OS	2	1	8.26	-2.80665	-1.80035
U2OS	2	1	8.36	-2.80616	-1.80031
U2OS	2	1	8.46	-2.80584	-1.79992
U2OS	2	1	8.56	-2.80551	-1.79953
U2OS	2	1	8.66	-2.80512	-1.79919
U2OS	2	1	8.76	-2.8046	-1.79884
U2OS	2	1	8.86	-2.80423	-1.79848
U2OS	2	1	8.95	-2.80386	-1.79814
U2OS	2	1	9.05	-2.80337	-1.79789
U2OS	2	1	9.15	-2.80291	-1.79768
U2OS	2	1	9.25	-2.80242	-1.79732
U2OS	2	1	9.35	-2.80188	-1.79699
U2OS	2	1	9.46	-2.80138	-1.79653
U2OS	2	1	9.57	-2.80084	-1.79633
U2OS	2	1	9.67	-2.80022	-1.79604
U2OS	2	1	9.77	-2.79969	-1.79577
U2OS	2	1	9.87	-2.79912	-1.79546
U2OS	2	1	9.97	-2.79853	-1.79519
U2OS	2	1	10.07	-2.79791	-1.79491
U2OS	2	1	10.16	-2.79749	-1.79457
U2OS	2	1	10.26	-2.79698	-1.79436
U2OS	2	1	10.36	-2.79634	-1.79397
U2OS	2	1	10.46	-2.79599	-1.794
U2OS	2	1	10.56	-2.79557	-1.79384
U2OS	2	1	10.66	-2.79508	-1.79377
U2OS	2	1	10.76	-2.79452	-1.79359
U2OS	2	1	10.86	-2.79407	-1.79334
U2OS	2	1	10.96	-2.7937	-1.79298
U2OS	2	1	11.06	-2.79304	-1.79277
U2OS	2	1	11.16	-2.79264	-1.79214
U2OS	2	1	11.26	-2.79184	-1.79205
U2OS	2	1	11.36	-2.79139	-1.79192
U2OS	2	1	11.45	-2.79095	-1.79156
U2OS	2	1	11.55	-2.7904	-1.79144
U2OS	2	1	11.65	-2.78995	-1.79121
U2OS	2	1	11.75	-2.78931	-1.79102
U2OS	2	1	11.85	-2.7888	-1.79095
U2OS	2	1	11.95	-2.66989	-1.60634
U2OS	2	1	12.06	-1.60905	-0.699979
U2OS	2	1	12.18	-1.37187	-0.289737
U2OS	2	1	12.27	-1.37164	-0.284975
U2OS	2	1	12.37	-1.37495	-0.284638
U2OS	2	1	12.47	-1.37886	-0.28628
U2OS	2	1	12.57	-1.38208	-0.290257
U2OS	2	1	12.67	-1.38533	-0.290468
U2OS	2	1	12.77	-1.38887	-0.301223
U2OS	2	1	12.87	-1.39821	-0.312656
U2OS	2	1	12.97	-1.40749	-0.326575
U2OS	2	1	13.07	-1.41991	-0.344112
U2OS	2	1	13.17	-1.43465	-0.366848
U2OS	2	1	13.27	-1.44968	-0.390686
U2OS	2	1	13.37	-1.46487	-0.416354
U2OS	2	1	13.46	-1.48788	-0.45257
U2OS	2	1	13.56	-1.51685	-0.499509
U2OS	2	1	13.66	-1.55096	-0.552847
U2OS	2	1	13.76	-1.58455	-0.604494
U2OS	2	1	13.86	-1.62285	-0.663247
U2OS	2	1	13.96	-1.66306	-0.723966
U2OS	2	1	14.06	-1.6953	-0.774102
U2OS	2	1	14.16	-1.73118	-0.830595
U2OS	2	1	14.26	-1.77075	-0.891628
U2OS	2	1	14.36	-1.81344	-0.955099
U2OS	2	1	14.46	-1.85484	-1.01526
U2OS	2	1	14.56	-1.89616	-1.07206
U2OS	2	1	14.66	-1.94173	-1.13907
U2OS	2	1	14.78	-1.97949	-1.19383
U2OS	2	1	14.88	-2.01677	-1.24528
U2OS	2	1	14.98	-2.0542	-1.29906
U2OS	2	1	15.08	-2.09503	-1.35212
U2OS	2	1	15.18	-2.13354	-1.40089
U2OS	2	1	15.28	-2.17198	-1.45245
U2OS	2	1	15.38	-2.20739	-1.49679
U2OS	2	1	15.48	-2.24114	-1.53566
U2OS	2	1	15.58	-2.27366	-1.57576
U2OS	2	1	15.67	-2.30343	-1.61101
U2OS	2	1	15.77	-2.33201	-1.64653
U2OS	2	1	15.87	-2.36428	-1.68457
U2OS	2	1	15.97	-2.39665	-1.71936
U2OS	2	1	16.07	-2.42205	-1.74695
U2OS	2	1	16.17	-2.45133	-1.7785
U2OS	2	1	16.27	-2.47753	-1.80857
U2OS	2	1	16.37	-2.5018	-1.83363
U2OS	2	1	16.47	-2.52798	-1.85922
U2OS	2	1	16.57	-2.55437	-1.88591
U2OS	2	1	16.67	-2.5782	-1.90868
U2OS	2	1	16.76	-2.59895	-1.92878
U2OS	2	1	16.86	-2.61699	-1.94511
U2OS	2	1	16.96	-2.63473	-1.96252
U2OS	2	1	17.06	-2.65318	-1.97964
U2OS	2	1	17.16	-2.67133	-1.99864
U2OS	2	1	17.26	-2.69065	-2.01825
U2OS	2	1	17.37	-2.71187	-2.03804
U2OS	2	1	17.49	-2.72736	-2.0523
U2OS	2	1	17.59	-2.7436	-2.06722
U2OS	2	1	17.69	-2.75854	-2.08208
U2OS	2	1	17.79	-2.77331	-2.09538
U2OS	2	1	17.89	-2.78565	-2.10678
U2OS	2	1	17.99	-2.79729	-2.11705
U2OS	2	1	18.08	-2.80842	-2.12796
U2OS	2	1	18.18	-2.82103	-2.13933
U2OS	2	1	18.28	-2.83312	-2.14946
U2OS	2	1	18.38	-2.84344	-2.15893
U2OS	2	1	18.48	-2.85449	-2.16879
U2OS	2	1	18.58	-2.86413	-2.17718
U2OS	2	1	18.68	-2.87303	-2.18473
U2OS	2	1	18.78	-2.88026	-2.19164
U2OS	2	1	18.88	-2.88866	-2.19923
U2OS	2	1	18.98	-2.89696	-2.20717
U2OS	2	1	19.08	-2.90558	-2.21484
U2OS	2	1	19.18	-2.91247	-2.22151
U2OS	2	1	19.27	-2.91872	-2.22725
U2OS	2	1	19.37	-2.92421	-2.23273
U2OS	2	1	19.47	-2.92965	-2.23813
U2OS	2	1	19.57	-2.93448	-2.24275
U2OS	2	1	19.67	-2.93953	-2.24718
U2OS	2	1	19.77	-2.94388	-2.25204
U2OS	2	1	19.87	-2.94803	-2.25637
U2OS	2	1	19.98	-2.95133	-2.26013
U2OS	2	1	20.1	-2.95485	-2.26413
U2OS	2	1	20.2	-2.95911	-2.26853
U2OS	2	1	20.3	-2.96242	-2.27178
U2OS	2	1	20.4	-2.96552	-2.27495
U2OS	2	1	20.5	-2.9683	-2.27784
U2OS	2	1	20.59	-2.97125	-2.28045
U2OS	2	1	20.69	-2.97627	-2.28456
U2OS	2	1	20.79	-2.981	-2.28808
U2OS	2	1	20.89	-2.98392	-2.29135
U2OS	2	1	20.99	-2.98696	-2.29457
U2OS	2	1	21.09	-2.99078	-2.29787
U2OS	2	1	21.19	-2.99419	-2.30113
U2OS	2	1	21.29	-2.99624	-2.30384
U2OS	2	1	21.39	-2.99987	-2.30703
U2OS	2	1	21.49	-3.00437	-2.31025
U2OS	2	1	21.59	-3.01043	-2.31339
U2OS	2	1	21.69	-3.01448	-2.31609
U2OS	2	1	21.78	-3.01767	-2.3188
U2OS	2	1	21.88	-3.02138	-2.32158
U2OS	2	1	21.98	-3.02527	-2.32434
U2OS	2	1	22.08	-3.02831	-2.32652
U2OS	2	1	22.18	-3.03026	-2.32914
U2OS	2	1	22.28	-3.03283	-2.33169
U2OS	2	1	22.38	-3.03518	-2.33387
U2OS	2	1	22.48	-3.03738	-2.33543
U2OS	2	1	22.58	-3.0416	-2.33798
U2OS	2	1	22.69	-3.04493	-2.34003
U2OS	2	1	22.79	-3.04724	-2.34239
U2OS	2	1	22.89	-3.04877	-2.34414
U2OS	2	1	22.99	-3.05025	-2.34572
U2OS	2	1	23.09	-3.05016	-2.34584
U2OS	2	1	23.19	-3.05095	-2.34779
U2OS	2	1	23.29	-3.05033	-2.34806
U2OS	2	1	23.39	-3.05129	-2.34885
U2OS	2	1	23.49	-3.05355	-2.35036
U2OS	2	1	23.59	-3.05492	-2.35172
U2OS	2	1	23.69	-3.05447	-2.3525
U2OS	2	1	23.79	-3.05286	-2.35276
U2OS	2	1	23.88	-3.05241	-2.35257
U2OS	2	1	23.98	-3.05259	-2.35282
U2OS	2	1	24.08	-3.05085	-2.35274
U2OS	2	1	24.18	-3.0497	-2.35289
U2OS	2	1	24.28	-3.0481	-2.35254
U2OS	2	1	24.38	-3.04721	-2.35269
U2OS	2	1	24.48	-3.04597	-2.35245
U2OS	2	1	24.58	-3.04429	-2.35272
U2OS	2	1	24.68	-3.04305	-2.35228
U2OS	2	1	24.78	-3.04188	-2.3526
U2OS	2	1	24.88	-3.04095	-2.35309
U2OS	2	1	24.98	-3.04128	-2.35337
U2OS	2	1	25.07	-3.04226	-2.35404
U2OS	2	1	25.18	-3.0426	-2.35513
U2OS	2	1	25.3	-3.04437	-2.35581
U2OS	2	1	25.4	-3.04596	-2.35701
U2OS	2	1	25.5	-3.04788	-2.35773
U2OS	2	1	25.6	-3.04947	-2.35895
U2OS	2	1	25.7	-3.05135	-2.35993
U2OS	2	1	25.8	-3.05336	-2.36132
U2OS	2	1	25.89	-3.05528	-2.36267
U2OS	2	1	25.99	-3.0568	-2.36348
U2OS	2	1	26.09	-3.05913	-2.36463
U2OS	2	1	26.19	-3.06205	-2.36559
U2OS	2	1	26.29	-3.06385	-2.36699
U2OS	2	1	26.39	-3.06501	-2.36765
U2OS	2	1	26.49	-3.0665	-2.36799
U2OS	2	1	26.59	-3.06729	-2.36898
U2OS	2	1	26.69	-3.06862	-2.36969
U2OS	2	1	26.79	-3.06898	-2.36978
U2OS	2	1	26.89	-3.06949	-2.37007
U2OS	2	1	26.99	-3.0687	-2.37012
U2OS	2	1	27.09	-3.06692	-2.36956
U2OS	2	1	27.18	-3.06459	-2.36824
U2OS	2	1	27.28	-3.0615	-2.36684
U2OS	2	1	27.38	-3.05633	-2.36458
U2OS	2	1	27.48	-3.04886	-2.36143
U2OS	2	1	27.58	-3.03988	-2.3574
U2OS	2	1	27.68	-3.02882	-2.35282
U2OS	2	1	27.79	-3.01321	-2.34591
U2OS	2	1	27.91	-2.99878	-2.33985
U2OS	2	1	28.01	-2.9839	-2.33337
U2OS	2	1	28.11	-2.97012	-2.32751
U2OS	2	1	28.21	-2.95515	-2.32122
U2OS	2	1	28.31	-2.94244	-2.31637
U2OS	2	1	28.41	-2.93258	-2.31251
U2OS	2	1	28.51	-2.92347	-2.30868
U2OS	2	1	28.61	-2.91759	-2.30672
U2OS	2	1	28.71	-2.91402	-2.30562
U2OS	2	1	28.8	-2.91287	-2.30543
U2OS	2	1	28.9	-2.91291	-2.30425
U2OS	2	1	29	-2.92031	-2.30857
U2OS	2	1	29.1	-2.92729	-2.31158
U2OS	2	1	29.2	-2.93476	-2.31479
U2OS	2	1	29.3	-2.94384	-2.31899
U2OS	2	1	29.4	-2.95329	-2.32297
U2OS	2	1	29.5	-2.96155	-2.32701
U2OS	2	1	29.6	-2.97218	-2.33125
U2OS	2	1	29.7	-2.98277	-2.33545
U2OS	2	1	29.8	-2.99068	-2.33908
U2OS	2	1	29.9	-2.99892	-2.34268
U2OS	2	1	30	-3.00641	-2.34609
U2OS	2	1	30.09	-3.0135	-2.34883
U2OS	2	1	30.19	-3.02011	-2.35165
U2OS	2	1	30.29	-3.02606	-2.35446
U2OS	2	1	30.4	-3.0318	-2.35724
U2OS	2	1	30.52	-3.03647	-2.35938
U2OS	2	1	30.62	-3.04053	-2.36118
U2OS	2	1	30.72	-3.04411	-2.36264
U2OS	2	1	30.82	-3.04754	-2.3642
U2OS	2	1	30.92	-3.05095	-2.36587
U2OS	2	1	31.02	-3.05413	-2.36722
U2OS	2	1	31.12	-3.05608	-2.36811
U2OS	2	1	31.22	-3.05931	-2.36943
U2OS	2	1	31.32	-3.06157	-2.37038
U2OS	2	1	31.42	-3.063	-2.37108
U2OS	2	1	31.52	-3.06481	-2.37186
U2OS	2	1	31.62	-3.06673	-2.37269
U2OS	2	1	31.71	-3.06776	-2.3733
U2OS	2	1	31.81	-3.06941	-2.37394
U2OS	2	1	31.91	-3.07048	-2.37435
U2OS	2	1	32.01	-3.07218	-2.37488
U2OS	2	1	32.11	-3.07346	-2.3755
U2OS	2	1	32.21	-3.07448	-2.37591
U2OS	2	1	32.31	-3.07494	-2.37629
U2OS	2	1	32.41	-3.07565	-2.37674
U2OS	2	1	32.51	-3.07642	-2.377
U2OS	2	1	32.61	-3.0778	-2.37749
U2OS	2	1	32.71	-3.07797	-2.37782
U2OS	2	1	32.81	-3.07883	-2.3783
U2OS	2	1	32.91	-3.0792	-2.37837
U2OS	2	1	33.01	-3.0802	-2.37852
U2OS	2	1	33.13	-3.08109	-2.37918
U2OS	2	1	33.23	-3.08088	-2.37908
U2OS	2	1	33.33	-3.08221	-2.37953
U2OS	2	1	33.43	-3.08236	-2.37987
U2OS	2	1	33.53	-3.0825	-2.38002
U2OS	2	1	33.63	-3.08274	-2.38014
U2OS	2	1	33.73	-3.08311	-2.38025
U2OS	2	1	33.82	-3.08351	-2.38036
U2OS	2	1	33.92	-3.08383	-2.38048
U2OS	2	1	34.02	-3.08383	-2.38047
U2OS	2	1	34.12	-3.08427	-2.38069
U2OS	2	1	34.22	-3.08404	-2.38052
U2OS	2	1	34.32	-3.08439	-2.38068
U2OS	2	1	34.42	-3.08448	-2.38091
U2OS	2	1	34.52	-3.08477	-2.38088
U2OS	2	1	34.62	-3.08508	-2.38124
U2OS	2	1	34.72	-3.08479	-2.38095
U2OS	2	1	34.82	-3.08565	-2.38142
U2OS	2	1	34.92	-3.0863	-2.38117
U2OS	2	1	35.02	-3.08634	-2.38151
U2OS	2	1	35.11	-3.08601	-2.38155
U2OS	2	1	35.21	-3.08582	-2.38172
U2OS	2	1	35.31	-3.08577	-2.38155
U2OS	2	1	35.41	-3.08591	-2.38153
U2OS	2	1	35.51	-3.08464	-2.38116
U2OS	2	1	35.62	-3.08496	-2.38098
U2OS	2	1	35.74	-3.08423	-2.38081
U2OS	2	1	35.84	-3.08377	-2.38049
U2OS	2	1	35.94	-3.08295	-2.3803
U2OS	2	1	36.04	-3.08209	-2.38015
U2OS	2	1	36.14	-3.08047	-2.37948
U2OS	2	1	36.24	-3.08047	-2.37951
U2OS	2	1	36.33	-3.07913	-2.37887
U2OS	2	1	36.43	-3.07829	-2.37886
U2OS	2	1	36.53	-3.07843	-2.37855
U2OS	2	1	36.63	-3.07818	-2.37851
U2OS	2	1	36.73	-3.07813	-2.37856
U2OS	2	1	36.83	-3.07711	-2.3782
U2OS	2	1	36.93	-3.07787	-2.37844
U2OS	2	1	37.03	-3.07799	-2.37836
U2OS	2	1	37.13	-3.07791	-2.37838
U2OS	2	1	37.23	-3.07834	-2.37891
U2OS	2	1	37.33	-3.07945	-2.37918
U2OS	2	1	37.43	-3.07986	-2.37933
U2OS	2	1	37.53	-3.08072	-2.37963
U2OS	2	1	37.62	-3.08111	-2.37992
U2OS	2	1	37.72	-3.08215	-2.38021
U2OS	2	1	37.82	-3.08246	-2.38055
U2OS	2	1	37.92	-3.08317	-2.3809
U2OS	2	1	38.02	-3.08345	-2.38111
U2OS	2	1	38.12	-3.08417	-2.38132
U2OS	2	1	38.23	-3.0848	-2.3814
U2OS	2	1	38.35	-3.08515	-2.38157
U2OS	2	1	38.45	-3.08557	-2.38185
U2OS	2	1	38.55	-3.08582	-2.38208
U2OS	2	1	38.65	-3.08655	-2.38225
U2OS	2	1	38.74	-3.0865	-2.38229
U2OS	2	1	38.84	-3.08732	-2.38267
U2OS	2	1	38.94	-3.08709	-2.38256
U2OS	2	1	39.04	-3.08769	-2.38302
U2OS	2	1	39.14	-3.08755	-2.38326
U2OS	2	1	39.24	-3.088	-2.38351
U2OS	2	1	39.34	-3.08816	-2.38341
U2OS	2	1	39.44	-3.08919	-2.38359
U2OS	2	1	39.54	-3.08952	-2.38381
U2OS	2	1	39.64	-3.08939	-2.38379
U2OS	2	1	39.74	-3.08925	-2.38386
U2OS	2	1	39.84	-3.08998	-2.38401
U2OS	2	1	39.94	-3.09033	-2.38415
U2OS	2	1	40.03	-3.09088	-2.38445
U2OS	2	1	40.13	-3.09102	-2.38466
U2OS	2	1	40.23	-3.09127	-2.38465
U2OS	2	1	40.33	-3.09157	-2.38478
U2OS	2	1	40.43	-3.09163	-2.38478
U2OS	2	1	40.53	-3.09188	-2.3847
U2OS	2	1	40.63	-3.09233	-2.38482
U2OS	2	1	40.73	-3.0928	-2.38503
U2OS	2	1	40.83	-3.09309	-2.38498
U2OS	2	1	40.95	-3.09312	-2.3851
U2OS	2	1	41.05	-3.09331	-2.38522
U2OS	2	1	41.15	-3.09377	-2.38528
U2OS	2	1	41.25	-3.09393	-2.38561
U2OS	2	1	41.35	-3.0936	-2.38507
U2OS	2	1	41.45	-3.09389	-2.38528
U2OS	2	1	41.55	-3.09343	-2.38512
U2OS	2	1	41.65	-3.09329	-2.38514
U2OS	2	1	41.75	-3.09228	-2.3849
U2OS	2	1	41.85	-3.09134	-2.38434
U2OS	2	1	41.95	-3.09001	-2.38385
U2OS	2	1	42.04	-3.08868	-2.38316
U2OS	2	1	42.14	-3.08656	-2.38251
U2OS	2	1	42.24	-3.08581	-2.38191
U2OS	2	1	42.34	-3.08362	-2.38124
U2OS	2	1	42.44	-3.08224	-2.38073
U2OS	2	1	42.54	-3.08075	-2.38009
U2OS	2	1	42.64	-3.07972	-2.37953
U2OS	2	1	42.74	-3.07853	-2.37913
U2OS	2	1	42.84	-3.07792	-2.37874
U2OS	2	1	42.94	-3.07782	-2.37878
U2OS	2	1	43.04	-3.07797	-2.37851
U2OS	2	1	43.14	-3.07876	-2.37851
U2OS	2	1	43.24	-3.07946	-2.37866
U2OS	2	1	43.34	-3.08028	-2.3787
U2OS	2	1	43.44	-3.08209	-2.3793
U2OS	2	1	43.57	-3.08331	-2.37982
U2OS	2	1	43.67	-3.08453	-2.38003
U2OS	2	1	43.77	-3.08583	-2.38048
U2OS	2	1	43.87	-3.08634	-2.38054
U2OS	2	1	43.97	-3.08739	-2.38088
U2OS	2	1	44.07	-3.08805	-2.38106
U2OS	2	1	44.16	-3.08866	-2.38161
U2OS	2	1	44.26	-3.0892	-2.38161
U2OS	2	1	44.36	-3.09003	-2.38183
U2OS	2	1	44.46	-3.09027	-2.382
U2OS	2	1	44.56	-3.09058	-2.3824
U2OS	2	1	44.66	-3.09066	-2.38234
U2OS	2	1	44.76	-3.09093	-2.38241
U2OS	2	1	44.86	-3.091	-2.38259
U2OS	2	1	44.96	-3.09151	-2.38284
U2OS	2	1	45.06	-3.092	-2.38281
U2OS	2	1	45.16	-3.09242	-2.38293
U2OS	2	1	45.26	-3.09257	-2.38316
U2OS	2	1	45.36	-3.09269	-2.38314
U2OS	2	1	45.45	-3.09332	-2.38331
U2OS	2	1	45.55	-3.09399	-2.38356
U2OS	2	1	45.65	-3.09469	-2.38373
U2OS	2	1	45.75	-3.09519	-2.38407
U2OS	2	1	45.85	-3.09564	-2.38421
U2OS	2	1	45.95	-3.09651	-2.38422
U2OS	2	1	46.05	-3.09701	-2.38431
U2OS	2	1	46.17	-3.09723	-2.38399
U2OS	2	1	46.26	-3.09773	-2.3842
U2OS	2	1	46.36	-3.09848	-2.38442
U2OS	2	1	46.46	-3.09871	-2.38453
U2OS	2	1	46.56	-3.0986	-2.3842
U2OS	2	1	46.66	-3.09785	-2.38398
U2OS	2	1	46.76	-3.09721	-2.38352
U2OS	2	1	46.86	-3.09638	-2.38311
U2OS	2	1	46.96	-3.0948	-2.38278
U2OS	2	1	47.06	-3.09284	-2.38201
U2OS	2	1	47.16	-3.09056	-2.38116
U2OS	2	1	47.26	-3.0887	-2.38027
U2OS	2	1	47.36	-3.08683	-2.37963
[truncated: 16,383 more rows]

## Sheet: IRESes
ID	Name	Sequence with Barcode	IRES Sequence	Barcode	Accession	Host	Type
a1015	Human echovirus 13 strain Del Carmen	GCACAACACAACAAAACCACAAAACACACAACGCAACAATCCATGAGCAGTGCTGACTCAACTCAGGCCTAACCGCAGAAGCATCCGTGTactcatgcagaccacacaaggcagatgggctatataaacgttaaaacagcctgtgggttgtacccacccacagggcccactgggcgccagcacactggtatcacggtacccttgtgcgcctgttttatccacccctccccgaagtaacttagaagctctaaataagcggtcagcagccagcccagcacaccagctgggttttgaccaagtacttctgttaccccggaccgagtatcaataggctgcacacgcggctgaaggagaaaacgttcgttacccggccatctacttcgagaaacctagtaccac…	ttaaaacagcctgtgggttgtacccacccacagggcccactgggcgccagcacactggtatcacggtacccttgtgcgcctgttttatccacccctccccgaagtaacttagaagctctaaataagcggtcagcagccagcccagcacaccagctgggttttgaccaagtacttctgttaccccggaccgagtatcaataggctgcacacgcggctgaaggagaaaacgttcgttacccggccatctacttcgagaaacctagtaccactatgaaagttgcgaagcgtttcgctccacacaaccccagtgtagatcaggctgatgagtcaccgcattccccacaggtgactgtggcggtggctgcgttggcggcctgcccatggggcaacccatgggac…	CCGCAGAAGCATCCGTGT	AY302539.1	Homo sapiens	I
a1017	Enterovirus D111 strain ANG/2010-23294	GCACAACACAACAAAACCACAAAACACACAACGCAACAATCCATGAGCAGTGCTGACTCAACTCAGGCCTAAGTTGTGTATTCAGGTGCCactcatgcagaccacacaaggcagatgggctatataaacgttaaaacagctctggggttgttcccaccccagaggcccacgtggcggccagtactccggtattgcggtacccttgtacgcctgttttatactcccttcccccgtaacttagaagaaataaaccaagttcactaggagggggtacaaaccagtaccaccacgaacaagcacttctgtttccccggtgacattgcatagactgtacccacggttgaaagcgactgatccgttacccgctactgtacttcgagaagcctagtaccatcttgg…	ttaaaacagctctggggttgttcccaccccagaggcccacgtggcggccagtactccggtattgcggtacccttgtacgcctgttttatactcccttcccccgtaacttagaagaaataaaccaagttcactaggagggggtacaaaccagtaccaccacgaacaagcacttctgtttccccggtgacattgcatagactgtacccacggttgaaagcgactgatccgttacccgctactgtacttcgagaagcctagtaccatcttggaatcttcgacgcgttgcgctcagcactcaaccccagagtgtagcttaggtcgatgagtctggacaatccccaccggtgacggtggtccaggctgcgttggcggcctacctgtggcccaaagccacaggac…	GTTGTGTATTCAGGTGCC	MT081371.1	Homo sapiens	I
a1023	Echovirus E6 isolate E6/RUS/Novosibirsk/NS09-D220/2009	GCACAACACAACAAAACCACAAAACACACAACGCAACAATCCATGAGCAGTGCTGACTCAACTCAGGCCTAACCTCCAGTCGTAGTATTCactcatgcagaccacacaaggcagatgggctatataaacgttaaaacagcctgtgggttgttcccacccacagggcccactgggcgttagcacactggtatcaaggtacctttgtgcgcctgttttattcacccttccccttcgtaacttagaagcatagctcagacggtcaatagacagcccagcataccagctgggtcatgaccaagcacttctgttgccccggactgagtatcaataggctgcttgcgcggctgaaggagaaaagttcgttacccggccagttacttcgagaaacctagtaacacc…	ttaaaacagcctgtgggttgttcccacccacagggcccactgggcgttagcacactggtatcaaggtacctttgtgcgcctgttttattcacccttccccttcgtaacttagaagcatagctcagacggtcaatagacagcccagcataccagctgggtcatgaccaagcacttctgttgccccggactgagtatcaataggctgcttgcgcggctgaaggagaaaagttcgttacccggccagttacttcgagaaacctagtaacaccatggaagttgcgtagtgtttcgctccgcacaaccccagtgtagatcaggtcgatgagtcaccgcataccccacgggtgaccgtggcggtggctgcgttggcggcctgcccatggggcatacccatgggac…	CCTCCAGTCGTAGTATTC	MN171535.1	Homo sapiens; Chlorocebus sabaeus	I
a1026	Coxsackievirus A16 isolate CVA10_CF204025_FRA_2010	GCACAACACAACAAAACCACAAAACACACAACGCAACAATCCATGAGCAGTGCTGACTCAACTCAGGCCTAAATTCCGGTATAACTCTAGactcatgcagaccacacaaggcagatgggctatataaacgttaaaacagcctgtgggttgtacccaccctcagggcccactgggcgccagcactctggtaccacggtacctttgtgcgcctgttttatcatcccacccctacctgaaacgtagaagcaataatcagtcgaccaatagtgggtgtggcacaccagccacatcttggtcaagcacttctgtttccccgggttgagtatcaatatgctgttcacacggctgaaggagaaaacgcccgttatccggccaactacttcgagaagcctagtatcg…	ttaaaacagcctgtgggttgtacccaccctcagggcccactgggcgccagcactctggtaccacggtacctttgtgcgcctgttttatcatcccacccctacctgaaacgtagaagcaataatcagtcgaccaatagtgggtgtggcacaccagccacatcttggtcaagcacttctgtttccccgggttgagtatcaatatgctgttcacacggctgaaggagaaaacgcccgttatccggccaactacttcgagaagcctagtatcgccatgaacattgcaaggcgtttcgctcagcacttcccccgtgtagatcaggccgatgagtcaccgcattccccacgggcgaccgtggcggtggctgcgttggcggcctgcctgtgggttgacccacagga…	ATTCCGGTATAACTCTAG	LT617117.1	Homo sapiens	I
a1031	Coxsackievirus A8 isolate CVA8/SZ266/CHN/2014	GCACAACACAACAAAACCACAAAACACACAACGCAACAATCCATGAGCAGTGCTGACTCAACTCAGGCCTAAAGCCGTCTGGTCGTCAAGactcatgcagaccacacaaggcagatgggctatataaacgttaaaacagcctgtgggttgtacccacccacagggcccactgggcgccagcactctggtaatacgttacctttgtgcgcctgttttacctccccctaccctggaacactttagaagtaaagcatatctggtcaatagaaggtgtggcgaaccagctgcatctcgaccaagcacttctgtttccccggactgagtatcaatagactgctaacgcggtcgaaggagaaaacgttcgttatccggctagctacttcgagaagcctagtaaca…	ttaaaacagcctgtgggttgtacccacccacagggcccactgggcgccagcactctggtaatacgttacctttgtgcgcctgttttacctccccctaccctggaacactttagaagtaaagcatatctggtcaatagaaggtgtggcgaaccagctgcatctcgaccaagcacttctgtttccccggactgagtatcaatagactgctaacgcggtcgaaggagaaaacgttcgttatccggctagctacttcgagaagcctagtaacaccatgaaagttgcagagtgtttcactcagcacttcccccgtgtagatcaggtcgatgagtcaccgcgacccccacgggcgaccgtggcggtggctgcgttggcggcctgcctgtggggcaacccatagga…	AGCCGTCTGGTCGTCAAG	KP765687.1	Homo sapiens	I
a1041	Echovirus E30 strain KM/A363/09	GCACAACACAACAAAACCACAAAACACACAACGCAACAATCCATGAGCAGTGCTGACTCAACTCAGGCCTAACCACGCGGTTACTAGAGAactcatgcagaccacacaaggcagatgggctatataaacgttaaaacagcctgtgggttgaacccatccacagggcccactgggcgcaagcacactggtatcacggtacctttgtgcgcctgttttatccacccttccccgaacgaaacttagaagtttgacttaaacggtcaatagaaagcccagtacaccaactgggtcgtgaccaagcacttctgtgaccccggactgagtatcaataagctactcacgtggctgaaggagaaaacgttcgttatccggccaattacttcgagaaacttagtacca…	ttaaaacagcctgtgggttgaacccatccacagggcccactgggcgcaagcacactggtatcacggtacctttgtgcgcctgttttatccacccttccccgaacgaaacttagaagtttgacttaaacggtcaatagaaagcccagtacaccaactgggtcgtgaccaagcacttctgtgaccccggactgagtatcaataagctactcacgtggctgaaggagaaaacgttcgttatccggccaattacttcgagaaacttagtaccaccatgaaggttgcgtagcgtttcgctccgcacaaccccagtgtagatcaggtcgatgagtcaccgcgttcctcacgggcgaccgtggcggtggctgcgttggcggcctgcccttggggcaacccaaggga…	CCACGCGGTTACTAGAGA	KF878942.1	Homo sapiens	I
a1047	Echovirus E7 strain Ibadan_NGR_2010	GCACAACACAACAAAACCACAAAACACACAACGCAACAATCCATGAGCAGTGCTGACTCAACTCAGGCCTAAGCCTAGTCCACGCGGTAAactcatgcagaccacacaaggcagatgggctatataaacgccagtgggccctgtgggttgtacccacccacagggcccactgggcgctagcactctggtatcacggtaccttagtgcgcctgttttatatcccccacccccacttgaaacttagaagcaaaacatactgaccaatagttgacatggcaagccagccgtgccttggtcaagcacctctgtttccccggaccgagtatcaatagactgctagcgcggttgaaggagaaagcgttcgttacccgactaactacttcgaaaaacctagtagca…	ccagtgggccctgtgggttgtacccacccacagggcccactgggcgctagcactctggtatcacggtaccttagtgcgcctgttttatatcccccacccccacttgaaacttagaagcaaaacatactgaccaatagttgacatggcaagccagccgtgccttggtcaagcacctctgtttccccggaccgagtatcaatagactgctagcgcggttgaaggagaaagcgttcgttacccgactaactacttcgaaaaacctagtagcatcatgaaagttgcagagtgtttcgctcagcacaaccccagtgtagatcaggccgatgagtcaccgcattcctcacgggtgaccgtggcggtggctgcgctggcggcctgcctgtggggcaacccacagga…	GCCTAGTCCACGCGGTAA	MH732737.1	Homo sapiens	I
a1059	Aichi virus	GCACAACACAACAAAACCACAAAACACACAACGCAACAATCCATGAGCAGTGCTGACTCAACTCAGGCCTAAGAATAGCATCCGGTAACAactcatgcagaccacacaaggcagatgggctatataaacgtttgaaaagggggtgggggggcctcggccccctcaccctcttttccggtggtctggtcccggaccaccgttactccattcagcttcttcggaacctgttcggaggaattaaacgggcacccatactccccccaccccccttttgtaactaagtatgtgtgctcgtgatcttgactcccacggaacggaccgatccgttggtgaacaaacagctaggtccacatcctcccttcccctgggagggcccccgccctcccacatcctcccccc…	tttgaaaagggggtgggggggcctcggccccctcaccctcttttccggtggtctggtcccggaccaccgttactccattcagcttcttcggaacctgttcggaggaattaaacgggcacccatactccccccaccccccttttgtaactaagtatgtgtgctcgtgatcttgactcccacggaacggaccgatccgttggtgaacaaacagctaggtccacatcctcccttcccctgggagggcccccgccctcccacatcctccccccagcctgacgtatcacaggctgtgtgaagcccccgcgaaagctgctcacgtggcaattgtgggtccccccttcatcaagacaccaggtctttcctccttaaggctagccccggcgtgtgaattcacgttgg…	GAATAGCATCCGGTAACA	NC_074775.1	Homo sapiens; Chlorocebus aethiops	V
a1068	Human coxsackievirus A24 strain E34-dn19	GCACAACACAACAAAACCACAAAACACACAACGCAACAATCCATGAGCAGTGCTGACTCAACTCAGGCCTAACATGAGAAGTATAGCCGCactcatgcagaccacacaaggcagatgggctatataaacgttaaaacagctctggggttgttcccaccccagaggcccacgcggcggccagtacaccggtatcacggtacccttgtacgcctgttttatactcccttccccgtaacttagaagccacaaaccaagttcgataggagggggtacaaaccagtaccaccgtgaacaagcacttctgtttccccggtgatgtcacatagactgtccccacggttgaaagtgattgatccgttacccgccttggtacttcgagaaacctagtatcatcttgga…	ttaaaacagctctggggttgttcccaccccagaggcccacgcggcggccagtacaccggtatcacggtacccttgtacgcctgttttatactcccttccccgtaacttagaagccacaaaccaagttcgataggagggggtacaaaccagtaccaccgtgaacaagcacttctgtttccccggtgatgtcacatagactgtccccacggttgaaagtgattgatccgttacccgccttggtacttcgagaaacctagtatcatcttggaatcaatgacgcgttgcgctcagcactcaaacccggagtgtagcttaggctgatgagtctggacgtccctcactggcgacagtggtccaggctgcgctggcggcctacctgtggtggaagccacaggacgc…	CATGAGAAGTATAGCCGC	EF015034.1	Homo sapiens	I
a1134	Human enterovirus C99 strain BAN04-10697	GCACAACACAACAAAACCACAAAACACACAACGCAACAATCCATGAGCAGTGCTGACTCAACTCAGGCCTAAAATGCTTCGGACCACAGGactcatgcagaccacacaaggcagatgggctatataaacgttaaaacagcctgtgggttgttcccaccccagaggcccacgtggcggctagtactccggtattacggtacccttgtacgcctgttttatacccccttcccccgcaacttagattcaaacaaacacaagttcaataggagggggtacaaaccagtaccaccacgaacaagcacttctgtttccccggtgaggttgtatagactgttaccacggttgaaagcgactgatccgttatccgccttagtacttcgagaagcctagtatcacctt…	ttaaaacagcctgtgggttgttcccaccccagaggcccacgtggcggctagtactccggtattacggtacccttgtacgcctgttttatacccccttcccccgcaacttagattcaaacaaacacaagttcaataggagggggtacaaaccagtaccaccacgaacaagcacttctgtttccccggtgaggttgtatagactgttaccacggttgaaagcgactgatccgttatccgccttagtacttcgagaagcctagtatcaccttggaatctccgatgcgttgcgctcagcaatgtacccccattgtagcttaggccgatgagtctgggcattccccaccggcgacggtggcccaggctgcgttggcggcctacctatggtgaaaaccataggac…	AATGCTTCGGACCACAGG	EF015010.1	Homo sapiens	I
a1163	Human coxsackievirus A17 isolate cCA17.67591	GCACAACACAACAAAACCACAAAACACACAACGCAACAATCCATGAGCAGTGCTGACTCAACTCAGGCCTAACCTGAGCCGACTGATGGTactcatgcagaccacacaaggcagatgggctatataaacgttaaaacagctctggggttgttcccaccccagaggcccacgtggcggccagtacactggtatcacggtacccttgtacgcctgttttatactcccttcccccgtaacttagaagccataaatccaagttcaacagaagggggcacaaaccagtgccaccacgaacaagcacttctgtctccccggtgaagttgcatagactgtaaccacggttaaaagcgattgatccgttatccgctcatgtacttcgagaagcctagtaccaccttg…	ttaaaacagctctggggttgttcccaccccagaggcccacgtggcggccagtacactggtatcacggtacccttgtacgcctgttttatactcccttcccccgtaacttagaagccataaatccaagttcaacagaagggggcacaaaccagtgccaccacgaacaagcacttctgtctccccggtgaagttgcatagactgtaaccacggttaaaagcgattgatccgttatccgctcatgtacttcgagaagcctagtaccaccttggaaccttcgacgcgttgcgctcagcactcaaacccagagtgtagcttaggccgatgagtctggacgttccccaccggcgacggtggtccaggctgcgttggcggcctacctgtggctcaaagccacagga…	CCTGAGCCGACTGATGGT	FM955278.1	Homo sapiens	I
a1168	Human poliovirus 2 strain CHA1218986	GCACAACACAACAAAACCACAAAACACACAACGCAACAATCCATGAGCAGTGCTGACTCAACTCAGGCCTAAGTTGACACCAGCTCTAATactcatgcagaccacacaaggcagatgggctatataaacgttaaaacagctctggggttgttcccaccccagaggcccacgtggcggccagtactccggtattacggtacccttgtacgcctgttttatactcccttcccctgtaacttagaagcatacaaaccaagttcaatagaagggggtacaaaccagtaccaccacgaacaagcactcctgtttccccggtgacattgcatagactgtacccacggttgaaagcgatcgatccgttacccgctcctgtacttcgagaagcctagtatcatcttg…	ttaaaacagctctggggttgttcccaccccagaggcccacgtggcggccagtactccggtattacggtacccttgtacgcctgttttatactcccttcccctgtaacttagaagcatacaaaccaagttcaatagaagggggtacaaaccagtaccaccacgaacaagcactcctgtttccccggtgacattgcatagactgtacccacggttgaaagcgatcgatccgttacccgctcctgtacttcgagaagcctagtatcatcttggaatcttcgatgcgttgcgctcagcactcaaccccagagtgtagcttaggctgatgagtctggacgtcccccaccggcgacggtggtccaggctgcgttggcggcctacctgtggcccaaagccacagga…	GTTGACACCAGCTCTAAT	KX162686.1	Homo sapiens; Mus musculus	I
a1169	Human poliovirus 2 strain EGY88-074	GCACAACACAACAAAACCACAAAACACACAACGCAACAATCCATGAGCAGTGCTGACTCAACTCAGGCCTAAGCCAGAGGTCAGAGCTTAactcatgcagaccacacaaggcagatgggctatataaacgttaaaacagctctggggttgttcccaccccagaggcccacgtggcggctagtacactggtattacggtacccttgtacgcctgttttatactcccttccccgtaacttagaagctatgtaatccaagttcaatagaagggggtacaaaccagtaccaccacgaacgagcacttctgtttccccggtgagattgtataagctgttcccacggccgaaaacgatcgatccgttacccgctcttgcacttcgagaagcctagtatcatcttg…	ttaaaacagctctggggttgttcccaccccagaggcccacgtggcggctagtacactggtattacggtacccttgtacgcctgttttatactcccttccccgtaacttagaagctatgtaatccaagttcaatagaagggggtacaaaccagtaccaccacgaacgagcacttctgtttccccggtgagattgtataagctgttcccacggccgaaaacgatcgatccgttacccgctcttgcacttcgagaagcctagtatcatcttgggatcttcgatgcgttgcgctcagcactctaccccagagtgtagcttaggtcgatgagtctggacattcctcaccggcgacggtggtccaggctgcgttggcggcctacctgtggtccaaagccacagga…	GCCAGAGGTCAGAGCTTA	AF448782.1	Homo sapiens; Mus musculus	I
a1171	Human poliovirus 2 strain NIE0611451	GCACAACACAACAAAACCACAAAACACACAACGCAACAATCCATGAGCAGTGCTGACTCAACTCAGGCCTAAGCCTTCCTCCTCTAGCAAactcatgcagaccacacaaggcagatgggctatataaacgttaaaacagctctggggttgttcccaccccagaggcccacgtggcggctagtactccggtatcacggtacccttgtacgcctgttttacactcccttcccccgtaacttagaagaaacaaacaaagttcaatagaagggggtacaaaccagtaccaccacgaacaagcacttctgtttccccggtgacgttgtatagactgtacccacggtcgaaaacgattgatccgttatccgcttttgtacttcgagaagcctagtatcatcttgg…	ttaaaacagctctggggttgttcccaccccagaggcccacgtggcggctagtactccggtatcacggtacccttgtacgcctgttttacactcccttcccccgtaacttagaagaaacaaacaaagttcaatagaagggggtacaaaccagtaccaccacgaacaagcacttctgtttccccggtgacgttgtatagactgtacccacggtcgaaaacgattgatccgttatccgcttttgtacttcgagaagcctagtatcatcttggaatcttcgatgcgttgcgctcagcactcaatcccagagtgtagcttaggtcgatgagtctggacgttcctcaccggcgacggtggtccaggctgcgttggcggcctacctgtggcccaaagccacaggac…	GCCTTCCTCCTCTAGCAA	JX274999.1	Homo sapiens; Mus musculus	I
NC_028964	Gallivirus Pf-CHK1/GV	GCACAACACAACAAAACCACAAAACACACAACGCAACAATCCATGAGCAGTGCTGACTCAACTCAGGCCTAAGCTATTCTTCTGCTAACAactcatgcagaccacacaaggcagatgggctatataaacgTTGACCCCGGTATTTCTCCGTCTAAATTAGACGGTTCTTTTATATCCCAGTGCCTGAAGCTGGCACTGTGAGGTTAGTCTACTAACCAAGGCTTCCGTGCAGGGCTTGCACGTTAGGAGTTCATGTTGATTCATGCTCCAATGCCCAAAACTTTGTGTGTTTGTCTGTGTCTTTCCCAAAGTTCTTCCTAAGGTTTCGGTACTCAAGCCTTAATCTCTGGTCCCAGCTTTTGGGCCTTAGTATCCAGAGAATGTACCCGTGCTTCGATG…	TTGACCCCGGTATTTCTCCGTCTAAATTAGACGGTTCTTTTATATCCCAGTGCCTGAAGCTGGCACTGTGAGGTTAGTCTACTAACCAAGGCTTCCGTGCAGGGCTTGCACGTTAGGAGTTCATGTTGATTCATGCTCCAATGCCCAAAACTTTGTGTGTTTGTCTGTGTCTTTCCCAAAGTTCTTCCTAAGGTTTCGGTACTCAAGCCTTAATCTCTGGTCCCAGCTTTTGGGCCTTAGTATCCAGAGAATGTACCCGTGCTTCGATGAACGTAAGAAAGCTGTCTTTTACCGAAAAATTTTAATGAAATAAGTATAACTGGCTCGCGCCACCTGGTGTGTGCCGTTGGAATTCCCCCATGGTAACATGGTCCAACGGGCCCGAAAGGCTAGTGGGCA…	GCTATTCTTCTGCTAACA	KT880666.1	Gallus gallus	II
a1178	Enterovirus A71 strain MAD-3126-11	GCACAACACAACAAAACCACAAAACACACAACGCAACAATCCATGAGCAGTGCTGACTCAACTCAGGCCTAACGTCCGCCGTGTATGAGTactcatgcagaccacacaaggcagatgggctatataaacgttaaaacagcctgtgggttgcacccacccacagggcccactgggcgctagcaccctgattctgcggaatctttgtgcgcctgttttacaacccttcccccgatttgtaatttagaagcaacgaacctcaccgatcaatagtaggcgtggcgcgccagctacgtcttgatcaagcacttctgtttccccgggctgagtatcaatagactgcttgcgcggtcgaaggagaaaacgctcgttatccggctaactacttcgagaaacccagta…	ttaaaacagcctgtgggttgcacccacccacagggcccactgggcgctagcaccctgattctgcggaatctttgtgcgcctgttttacaacccttcccccgatttgtaatttagaagcaacgaacctcaccgatcaatagtaggcgtggcgcgccagctacgtcttgatcaagcacttctgtttccccgggctgagtatcaatagactgcttgcgcggtcgaaggagaaaacgctcgttatccggctaactacttcgagaaacccagtaacaccattgaaactgcagagtgtttcgctcagcacttcccccgtgtagatcaggtcgatgagtcactgcaatccccacgggcgaccgtggcagtggctgcgttggcggcctgcctatggggcaacccata…	CGTCCGCCGTGTATGAGT	LT719063.1	Homo sapiens	I
a1179	Enterovirus A71 strain EV-A71-C2-ALG-2013-328-DZA	GCACAACACAACAAAACCACAAAACACACAACGCAACAATCCATGAGCAGTGCTGACTCAACTCAGGCCTAAAACTATTAAGCCACCAGCactcatgcagaccacacaaggcagatgggctatataaacggcgcccagtgggccctgtgggttgcacccacccacagggcccactgggcgctagcactctggcactaaggtacctttgtgcgcctgttttatttcccttcccccaaagtaatttagaagttatgcaccaacgatcaatagcaggtgtgacacaccagtcatatcttgatcaagtactcctgtttccccggaccgagtatcaataagctgctcgcgcggctgaaggagaaaacgttcgttacccgaccaactacttcgagaagcttagta…	gcgcccagtgggccctgtgggttgcacccacccacagggcccactgggcgctagcactctggcactaaggtacctttgtgcgcctgttttatttcccttcccccaaagtaatttagaagttatgcaccaacgatcaatagcaggtgtgacacaccagtcatatcttgatcaagtactcctgtttccccggaccgagtatcaataagctgctcgcgcggctgaaggagaaaacgttcgttacccgaccaactacttcgagaagcttagtaccaccatgaacgaggcagagtgtttcgttcagcacaaccccagtgtagatcaggctgatgagtcactgcaaaccccatgggcgaccatggcagtggctgcgttggcggcctgcccatggagaaatccatg…	AACTATTAAGCCACCAGC	LR798439.1	Homo sapiens	I
a1180	Human coxsackievirus A13 isolate CV-A13_68095	GCACAACACAACAAAACCACAAAACACACAACGCAACAATCCATGAGCAGTGCTGACTCAACTCAGGCCTAAAACCGATTGAGCTGAACGactcatgcagaccacacaaggcagatgggctatataaacgttaaaacagctctggggttgttcccaccccagaggcccacgtggcggccagtacaccggtatcacggtacccttgtacgcctgttttatactccctttcccccgtaacttagaagcaataaaaccaagttcaatagaaagggggtacaaaccagtaccaccacgaacaagcacttctgtttccccggtgatgttgtatagactgtttccacggttgaaaacgactgatccgttatccgctcttgtacttcgagaagcctagtatcatct…	ttaaaacagctctggggttgttcccaccccagaggcccacgtggcggccagtacaccggtatcacggtacccttgtacgcctgttttatactccctttcccccgtaacttagaagcaataaaaccaagttcaatagaaagggggtacaaaccagtaccaccacgaacaagcacttctgtttccccggtgatgttgtatagactgtttccacggttgaaaacgactgatccgttatccgctcttgtacttcgagaagcctagtatcatcttgggatcttcgatgcgttgcgctcaacactcgaccccggagtgtagcttaggccgatgagtctggacgttccccaccggcgacggtggtccaggctgcgttggcggcctacctgtggtccaaagccacag…	AACCGATTGAGCTGAACG	JF260922.1	Homo sapiens	I
a1189	Human poliovirus 3 strain PAK1019536	GCACAACACAACAAAACCACAAAACACACAACGCAACAATCCATGAGCAGTGCTGACTCAACTCAGGCCTAAGAAGTCTGGTGTGATTATactcatgcagaccacacaaggcagatgggctatataaacgtggggttaaaacagctctggggttgttcccaccccagaggcccacgtggcggctagtactctggtatcatggtacctttgtacgcctgttttatacccctaccccacgtaactttagaagcaactcaacaagttcaatagggggggtacaaaccagtaccaccacgaacaagcactcctgttaccccggtgatcttgcataagctgtgcccacggctgaaggcgagagatccgttatccgcttgagtacttcgagaagcctagtatcac…	tggggttaaaacagctctggggttgttcccaccccagaggcccacgtggcggctagtactctggtatcatggtacctttgtacgcctgttttatacccctaccccacgtaactttagaagcaactcaacaagttcaatagggggggtacaaaccagtaccaccacgaacaagcactcctgttaccccggtgatcttgcataagctgtgcccacggctgaaggcgagagatccgttatccgcttgagtacttcgagaagcctagtatcaccttgggatcttcgacgcgttgcgctcagcactccacccgagtgtagcttaggctgatgagcctgggcattccccaccggcgacggtggcccaggctgcgttggcggcctacccatggctaacaccatggg…	GAAGTCTGGTGTGATTAT	KY941934.1	Homo sapiens	I
a1192	Enterovirus A90 isolate PSH40F/XJ/CHN/2011	GCACAACACAACAAAACCACAAAACACACAACGCAACAATCCATGAGCAGTGCTGACTCAACTCAGGCCTAACCGTTCTCGACTCCGTAGactcatgcagaccacacaaggcagatgggctatataaacgttaaaacagctctgggggttgttcccaccctagaggcccacgtggcggctagcactctggtatcacggtacctttgtgcgcctgttttatatccctttccccatgcaacttagaagttttttaaacaaagttcaatagaagggggtacaaaccagtgccaccacgaacaagcacttctgtttccccggtgaagctgcatagactgtccccacggttgaaagcggcagatccgtcatccgctttggtacttcgagaaacctagtatcacc…	ttaaaacagctctgggggttgttcccaccctagaggcccacgtggcggctagcactctggtatcacggtacctttgtgcgcctgttttatatccctttccccatgcaacttagaagttttttaaacaaagttcaatagaagggggtacaaaccagtgccaccacgaacaagcacttctgtttccccggtgaagctgcatagactgtccccacggttgaaagcggcagatccgtcatccgctttggtacttcgagaaacctagtatcaccttggaatcttcgatgcgttgcgctcagcactcaaccccagagtgtagcttaggttgatgagtctggacaatcctcactggcgacagtggtccaggctgcgttggcggcctacctgtggtgaaaaccacag…	CCGTTCTCGACTCCGTAG	MG253034.1	Homo sapiens; Mus musculus	I
a1193	Human enterovirus 71 isolate 237-TW86	GCACAACACAACAAAACCACAAAACACACAACGCAACAATCCATGAGCAGTGCTGACTCAACTCAGGCCTAAACCGTGCAACCAGAATGTactcatgcagaccacacaaggcagatgggctatataaacgttaaaacagcctgtgggttgttcccacccacagggcccactgggcgctagcactctgatttcacgaaatccttgtgcgcctgttttatatcccttccccccagtctgaaacatagaagcaatgcgcatcactgatcaatagcaggcgtaacgcgccagttacgtcatgatcaagcacatctgtctccccggaccgagtatcaatagactgcttgcgcggttgaaggagaaacagttcgttacccggctaactacttcgagaagcccagt…	ttaaaacagcctgtgggttgttcccacccacagggcccactgggcgctagcactctgatttcacgaaatccttgtgcgcctgttttatatcccttccccccagtctgaaacatagaagcaatgcgcatcactgatcaatagcaggcgtaacgcgccagttacgtcatgatcaagcacatctgtctccccggaccgagtatcaatagactgcttgcgcggttgaaggagaaacagttcgttacccggctaactacttcgagaagcccagtagcaccatggaagctgcagggtgtttcgctcagcacttcccccgtgtagatcaggtcgatgagtcactgcaacccccacaggcgactgtggcagtggctgcgttggcggcctgcctatggggagacccat…	ACCGTGCAACCAGAATGT	FJ357380.1	Homo sapiens	I
a1198	Human poliovirus 2 strain NIE0711441	GCACAACACAACAAAACCACAAAACACACAACGCAACAATCCATGAGCAGTGCTGACTCAACTCAGGCCTAACACTCCTGCGCGTATTAAactcatgcagaccacacaaggcagatgggctatataaacgttaaaacagctctggggttgttcccaccccagaggcccacgtggcggctagtactctggtattacggtacccttgtacgcctgttttatactcccttccccgtaacttagaagaaataaaccaagttcaatagaagggggcacaaaccagtgtcaccacgaacaagcacttctgtttccccggtgatattgtatagactgtacccacggttaaaagcgattgatccgttatccgctcttgtacttcgaaaagcctagtatcatcttgga…	ttaaaacagctctggggttgttcccaccccagaggcccacgtggcggctagtactctggtattacggtacccttgtacgcctgttttatactcccttccccgtaacttagaagaaataaaccaagttcaatagaagggggcacaaaccagtgtcaccacgaacaagcacttctgtttccccggtgatattgtatagactgtacccacggttaaaagcgattgatccgttatccgctcttgtacttcgaaaagcctagtatcatcttggaatcttcgatgcgttgcgctcaacactcaaccccagagtgtagcttaggtcgatgagtctggacattccccaccggcgacggtggtccaggctgcgttggcggcctacctgtggcccaaagccacaggacg…	CACTCCTGCGCGTATTAA	JX275071.1	Homo sapiens; Mus musculus	I
a1216	Human enterovirus C99 isolate HT-XEBGH09F/XJ/CHN/2011	GCACAACACAACAAAACCACAAAACACACAACGCAACAATCCATGAGCAGTGCTGACTCAACTCAGGCCTAAATTGAGCCTGTAGAACCGactcatgcagaccacacaaggcagatgggctatataaacgttaaaacagctctggggttgttcccaccccagaggcccacgtggcggctagtactccggtatcgaggtacccttgtacgcctgttttatactcccttcccccgtaacttagaagccaaaaatacaagttcaatagaagggggtacaaaccagtaccaccacgaacaagcacttctgttaccccggtgatgttgcatagactgtccccacggtcgaaagcgattgatccgttatccgcttaggtacttcgagaagcctagtatcaccttg…	ttaaaacagctctggggttgttcccaccccagaggcccacgtggcggctagtactccggtatcgaggtacccttgtacgcctgttttatactcccttcccccgtaacttagaagccaaaaatacaagttcaatagaagggggtacaaaccagtaccaccacgaacaagcacttctgttaccccggtgatgttgcatagactgtccccacggtcgaaagcgattgatccgttatccgcttaggtacttcgagaagcctagtatcaccttggaatcttcgatgcgttgcgctcatcactcgaccccggagtgtagcttaggtcgatgagtctggacgatcctcactggcgacagtggtccaggctgcgttggcggcctacctatggcccaaagccatagga…	ATTGAGCCTGTAGAACCG	KF129411.1	Homo sapiens	I
NC_015941	Bat picornavirus 2 strain MH9F	GCACAACACAACAAAACCACAAAACACACAACGCAACAATCCATGAGCAGTGCTGACTCAACTCAGGCCTAACAGGACGACAGGTATAACactcatgcagaccacacaaggcagatgggctatataaacgGGGTTTTACGAAACCCGTATACACCAGACCTTTTCTCCCCTCCCCCTCCACCTACCTTTTCCCCCTCTTTGGACCGAAACAAGGACACGTAAGTGGAAACGCGATTTTATATGTGGTTGGCCACCACGGAATAACGGCAATTGTCTACATGTGGGAAGTGCAACCTCCCTAGCCGATAACCCCTGACCGGGTGTGTAGGATAGGAAAGGTGCCCACTGTGGGCGACAGGTTATGGTAGAGTGGATACCTAGCCAGGGGCAATGGGACTG…	GGGTTTTACGAAACCCGTATACACCAGACCTTTTCTCCCCTCCCCCTCCACCTACCTTTTCCCCCTCTTTGGACCGAAACAAGGACACGTAAGTGGAAACGCGATTTTATATGTGGTTGGCCACCACGGAATAACGGCAATTGTCTACATGTGGGAAGTGCAACCTCCCTAGCCGATAACCCCTGACCGGGTGTGTAGGATAGGAAAGGTGCCCACTGTGGGCGACAGGTTATGGTAGAGTGGATACCTAGCCAGGGGCAATGGGACTGCTTTGCATATCCCTAATGAAGTATTGAGATTTCTCTGCTCATTACCCGGTGATGGTTGTGTGGGGGGGGCCCCATACACTAGATCCATACTGCCTGATAGGGTCGCGGCTGGCCGACCATAACCTGTATA…	CAGGACGACAGGTATAAC	HQ595342.1	Miniopterus schreibersii; Pipistrellus abramus; Miniopterus pusillus	IV
NC_015940	Bat picornavirus 1 strain NC16A	GCACAACACAACAAAACCACAAAACACACAACGCAACAATCCATGAGCAGTGCTGACTCAACTCAGGCCTAATGTATAGAGTCATCGCTGactcatgcagaccacacaaggcagatgggctatataaacgGAAACCCGTATACACCGGACCTTTTCTCCCCTCCCTCTCCACTTACCTTTTTCCCCTCTTCGGCATGAAACAAGGATTATTCAAGTGGAAACGCGATTTAATATGCGGCTGGCCACCGCGGAATAACGGCAATTGTGTATCTGCTGGAAGCCAAGCCTGCCTAGCCGATAGCCCTTGACCGGGTGTGTAGGATAGCCCAGGAACCAGCAATACGCGACAGGTTATGGTAGAGTAGATACCTAGCCAGGGGCAATGGGACTGCATTGCAT…	GAAACCCGTATACACCGGACCTTTTCTCCCCTCCCTCTCCACTTACCTTTTTCCCCTCTTCGGCATGAAACAAGGATTATTCAAGTGGAAACGCGATTTAATATGCGGCTGGCCACCGCGGAATAACGGCAATTGTGTATCTGCTGGAAGCCAAGCCTGCCTAGCCGATAGCCCTTGACCGGGTGTGTAGGATAGCCCAGGAACCAGCAATACGCGACAGGTTATGGTAGAGTAGATACCTAGCCAGGGGCAATGGGACTGCATTGCATATCCCTAATGAACCATTGAGATTTCTCTGGTCATTACCCGGTGATGGTTACTAGAGGGGGGCCTCTAGTACTAGATCTATACTGCCTGATAGGGTCGCGGCTGGCCGACCATGACCTGTATAGTCAGTTG…	TGTATAGAGTCATCGCTG	HQ595340.1	Miniopterus schreibersii; Miniopterus pusillus	IV
a1263	Enterovirus E isolate D 58/96-V2130	GCACAACACAACAAAACCACAAAACACACAACGCAACAATCCATGAGCAGTGCTGACTCAACTCAGGCCTAACATCTTGTATCCTCGCGGactcatgcagaccacacaaggcagatgggctatataaacgttcaaacagcctgggggttgtacccacccctggggcccacgtggcgccagtactctggtacgttagtacctttgtacgcctgttttcccctcccttaaataaattaagattgccactactgaggggagtagtccgactccgctccggcactgccgcaccagtactccggtacgcctagtaccctagtacggagtagatggtatcccccccccgaaacttagaagtaatgagtctaaccgaccaataggcgcgcggcatccagccgtgtt…	ttcaaacagcctgggggttgtacccacccctggggcccacgtggcgccagtactctggtacgttagtacctttgtacgcctgttttcccctcccttaaataaattaagattgccactactgaggggagtagtccgactccgctccggcactgccgcaccagtactccggtacgcctagtaccctagtacggagtagatggtatcccccccccgaaacttagaagtaatgagtctaaccgaccaataggcgcgcggcatccagccgtgttacggtcaagcacttctgtttccccggtccgcaaggatcgttacccgcccgacccactacgagaagcctattaactggccaagcgtcagtgaagttgcactcagccacaaccccagtggtagctctggaag…	CATCTTGTATCCTCGCGG	DQ092772.1	Bos taurus	I
a1276	Enterovirus K2 (Rodent/Ee/PicoV/NX2015)	GCACAACACAACAAAACCACAAAACACACAACGCAACAATCCATGAGCAGTGCTGACTCAACTCAGGCCTAACGGAGAGTTATCGCTGGAactcatgcagaccacacaaggcagatgggctatataaacgtttaaaagagcctgggggttgttcccacccccaggatgcccactcgtgggcatgtggtactgtggtatcgcggtaccacagtacgcctctttgaccgccctgacccaagaatcttttcctttaacagatctcttcgtaacaagggcctcagcctgacgcaagtgcctccattggagtctctccaagccctccggggcttggagggcgccgaccccctgcctagggggagcccacgacacggctggagtccattggcacaccgcagccac…	tttaaaagagcctgggggttgttcccacccccaggatgcccactcgtgggcatgtggtactgtggtatcgcggtaccacagtacgcctctttgaccgccctgacccaagaatcttttcctttaacagatctcttcgtaacaagggcctcagcctgacgcaagtgcctccattggagtctctccaagccctccggggcttggagggcgccgaccccctgcctagggggagcccacgacacggctggagtccattggcacaccgcagccacgattcaagccagaattgaaagcgggaagcacttctgtctccccggtgtggatcatacgctgtacccacggcgaaaagtgaagcatcgttacccgactcggtacttcgagaagcccagtacagttgtggat…	CGGAGAGTTATCGCTGGA	KX156159.1	Niviventer niviventer; Myodes rufocanus; Mus caroli; Dipus sagitta Pallas; Caryomys eva; Microtus clarkei; Rattus nitidus Hodgson; Cricetulus longicaudatus; Cricetulus kamensis; Rattus losea	I
a1280	Enterovirus F strain PS87/Belfast	GCACAACACAACAAAACCACAAAACACACAACGCAACAATCCATGAGCAGTGCTGACTCAACTCAGGCCTAAAATAATCGGTAAGGTTCGactcatgcagaccacacaaggcagatgggctatataaacgtttaaaacagcctgggggttgtacccacccctagggcccacgtggcgccagtactctggtacattagtacctttgtacgcctgttttcccctcccttaaataaatcaagattaccactactgaggggagtagtccgactccgctccagcaatgctgcaccagtgcactggtacgctagtaccttttcacggagtagatggtatccccaccccgaaacttagaagcatgtgatcaaatcgaccaataggcgcgcggttgccagccgcgtt…	tttaaaacagcctgggggttgtacccacccctagggcccacgtggcgccagtactctggtacattagtacctttgtacgcctgttttcccctcccttaaataaatcaagattaccactactgaggggagtagtccgactccgctccagcaatgctgcaccagtgcactggtacgctagtaccttttcacggagtagatggtatccccaccccgaaacttagaagcatgtgatcaaatcgaccaataggcgcgcggttgccagccgcgtttcggtcaagcacttctgtttccccggtccgcaaggatcgttacccgcccgacccactgcgagaagcccagtaactggccaagcggtagcgaggttgcactcagccacaaccccagtggtagctctggaag…	AATAATCGGTAAGGTTCG	DQ092794.1	Bos taurus	I
a1282	Bovine enterovirus type 2 strain BJ001	GCACAACACAACAAAACCACAAAACACACAACGCAACAATCCATGAGCAGTGCTGACTCAACTCAGGCCTAAAAGTCCGTTACATCCTATactcatgcagaccacacaaggcagatgggctatataaacgtttaaaagagtcagggggttgtacccacccctggggcccacgtggcgctagtactctggtacgttagtacccttgtacgcctgtttttccctcccttaaataaattaagactaccactactgaggggagtagtccgactccgctccggcactgccgcaccagtacaccggtacgctagtacccttgtacggagtagatggtatccccacccccgaaacttagaagcaagcacacaaaccgaccattaggcgcgcggcatccagtcgcgt…	tttaaaagagtcagggggttgtacccacccctggggcccacgtggcgctagtactctggtacgttagtacccttgtacgcctgtttttccctcccttaaataaattaagactaccactactgaggggagtagtccgactccgctccggcactgccgcaccagtacaccggtacgctagtacccttgtacggagtagatggtatccccacccccgaaacttagaagcaagcacacaaaccgaccattaggcgcgcggcatccagtcgcgtaacggtcaagcacttctgtttccccggtccgcaaggatcgttacccgcccgacccactacgagaagcctagtagttggccaagtgaacgcgaggttgcgctcagccacaaccccagtggtagctctggaa…	AAGTCCGTTACATCCTAT	HQ663846.1	Bos taurus	I
a1284	Rattus tanezumi hunnivirus strain Wencheng-Rt38-2	GCACAACACAACAAAACCACAAAACACACAACGCAACAATCCATGAGCAGTGCTGACTCAACTCAGGCCTAACTACACTGCGCCACGTTGactcatgcagaccacacaaggcagatgggctatataaacgcccccctcccccccttcccttccctttgcaacgcaacaattgtaagtgccctcacctgtcaattgggaccaccactttcagtgaccccatgcgaagtgctgagagaaaggaagctttcttacccttcatttgtgaacccactggtctaagccgcttggaatacgatgagtggaaaagttcattcttaatggagtgaaacatgcttaaatttccagctcgtgctggtctttccagtacggggcggccctgtctggccgtaattcttcaga…	cccccctcccccccttcccttccctttgcaacgcaacaattgtaagtgccctcacctgtcaattgggaccaccactttcagtgaccccatgcgaagtgctgagagaaaggaagctttcttacccttcatttgtgaacccactggtctaagccgcttggaatacgatgagtggaaaagttcattcttaatggagtgaaacatgcttaaatttccagctcgtgctggtctttccagtacggggcggccctgtctggccgtaattcttcagagtgtcacgccacacttgtggatctcacgtgccacatgacagcgctacagctggaactgggtgcttggtgcccatggagtaacagcgaaaagtgttagatcaagccttgcttgggctatgagcctgcggaa…	CTACACTGCGCCACGTTG	MF352430.1	Rattus tanezumi	II
a1287	Dromedary camel enterovirus strain 20CC	GCACAACACAACAAAACCACAAAACACACAACGCAACAATCCATGAGCAGTGCTGACTCAACTCAGGCCTAAACATACTCTCGTCACAGGactcatgcagaccacacaaggcagatgggctatataaacgttaaaacagcctgggggttgttcccacccccagggcccacgtggcgcaagtactctgcttcgttagaagccttgtacgcctgttttcccctccttaaataaattaagattaccacttccgaggggagtagtccgactccgctccgatacgtcgctccagtgcgctagtacgcttagtactttctcacggggatagtggtacccctccctagtaatttagaagacttgaaaaaccgaccaataggcacctcgcatccagcggggtaaagg…	ttaaaacagcctgggggttgttcccacccccagggcccacgtggcgcaagtactctgcttcgttagaagccttgtacgcctgttttcccctccttaaataaattaagattaccacttccgaggggagtagtccgactccgctccgatacgtcgctccagtgcgctagtacgcttagtactttctcacggggatagtggtacccctccctagtaatttagaagacttgaaaaaccgaccaataggcacctcgcatccagcggggtaaaggtcaagcacttctgtttccccgggtcgagtagcgatagactgtgcccacggtcgaaggtgaaacaacccgttatccgactttgtacttcgggaagcctagtaccaccaaagattatgcttggggtttcgct…	ACATACTCTCGTCACAGG	KP345888.1	Camelus dromedarius	I
a1346	Canine kobuvirus strain S272/16	GCACAACACAACAAAACCACAAAACACACAACGCAACAATCCATGAGCAGTGCTGACTCAACTCAGGCCTAAGTGTGCTGACTACGACCAactcatgcagaccacacaaggcagatgggctatataaacgtcaccctcttttccggtggtccggacccagaccaccgttactccattcagcttcttcggaacctgtttggaggaattaaacgggcacccacccaccttcacccccttttcgtaactaagtgtgtgcccaatctcatgactcctgctgacttcaccgaccagcagtgtccaaaacgctaggtgaatttccttcctccccctctgggcttctgcccagctccctccctccagcctgacgtgccacaggctgtgcaaagaccccgcgaaagc…	tcaccctcttttccggtggtccggacccagaccaccgttactccattcagcttcttcggaacctgtttggaggaattaaacgggcacccacccaccttcacccccttttcgtaactaagtgtgtgcccaatctcatgactcctgctgacttcaccgaccagcagtgtccaaaacgctaggtgaatttccttcctccccctctgggcttctgcccagctccctccctccagcctgacgtgccacaggctgtgcaaagaccccgcgaaagctgccaaaagtggcaattgtgggtcccccctttgtaaaggcgtcgagtctttctcccttaaggctagacccgtcagtgaattctgtcgggcaactagtgacgccactgcatgcctccgacctcggccgcgg…	GTGTGCTGACTACGACCA	MN337880.1	Vulpes vulpes	V
a1354	Canine kobuvirus isolate SMCD-59	GCACAACACAACAAAACCACAAAACACACAACGCAACAATCCATGAGCAGTGCTGACTCAACTCAGGCCTAATCCACTCCAAGCCACAGGactcatgcagaccacacaaggcagatgggctatataaacgtttaagtgttgtgcccaatctcttgactcctgctggaaccaccgaccagtagtgtccaaaatgccaggtggaaaatcctcccttcccctctgggcttcatgcccggcatcctccccccagcctgacgtgccacaggctgtgcaaagaccccgcgaaagctgccaaaagtggcaattgtgggtcccccctttgtcaaggcgtcgagtctttctcccttaaggctagtcctgtcagtgaactctgtcgggcaactagtgacgccactgcat…	tttaagtgttgtgcccaatctcttgactcctgctggaaccaccgaccagtagtgtccaaaatgccaggtggaaaatcctcccttcccctctgggcttcatgcccggcatcctccccccagcctgacgtgccacaggctgtgcaaagaccccgcgaaagctgccaaaagtggcaattgtgggtcccccctttgtcaaggcgtcgagtctttctcccttaaggctagtcctgtcagtgaactctgtcgggcaactagtgacgccactgcatgcctccgacctcggccgcggagtgctgccccccaagtcatgcccctgaccacaagttgtgctgtctggcaaacattgtctgtgagaatgttccgctgtggctgccaagcctggtaacaggctgccccagt…	TCCACTCCAAGCCACAGG	MF062158.1	Canis lupus familiaris	V
NC_023858	Melegrivirus A	GCACAACACAACAAAACCACAAAACACACAACGCAACAATCCATGAGCAGTGCTGACTCAACTCAGGCCTAATGTAATGACGCAACCTTCactcatgcagaccacacaaggcagatgggctatataaacgTTCCCGACCGGTCTGGCAAACCGGACGGTTATCCTGGTTAGATGTCTGATGGTTGCTGGAACGTGGTGGCTATTGCTGCCATCTTCTGGCTGCCTTTATTGGGCATTCTAGCTGGGTTCTTTGCCAAAATTCCCATCTTATTCTTATTCCCATTTTCCTTACCCAGGCTTATTTACAACTGGTAAGTTGACCCACTGGTTTTGTTCTTGGACTTCTCTGGTGTTGGTGGACACTCTTTCCACAAGTAAGTATTGTGGAGTTCATGCTCG…	TTCCCGACCGGTCTGGCAAACCGGACGGTTATCCTGGTTAGATGTCTGATGGTTGCTGGAACGTGGTGGCTATTGCTGCCATCTTCTGGCTGCCTTTATTGGGCATTCTAGCTGGGTTCTTTGCCAAAATTCCCATCTTATTCTTATTCCCATTTTCCTTACCCAGGCTTATTTACAACTGGTAAGTTGACCCACTGGTTTTGTTCTTGGACTTCTCTGGTGTTGGTGGACACTCTTTCCACAAGTAAGTATTGTGGAGTTCATGCTCGTTCTGAACCGGGAATGGCACAACCCGTAGTAGGATCTTGCCTCTGCCACATTTACTTGCGCCTGTTGCTTCTAGACTATGGGCTGCTAAGGATGACCGCAGACCCCTTTTTGGGCAATCTGTGTCAAGTC…	TGTAATGACGCAACCTTC	KF961188.1	Meleagris gallopavo	IV
a1364	Salivirus A SZ1	GCACAACACAACAAAACCACAAAACACACAACGCAACAATCCATGAGCAGTGCTGACTCAACTCAGGCCTAAATTCTTATAGCCGCGCAAactcatgcagaccacacaaggcagatgggctatataaacgtctgtcctcaccccatcttcccttctttcctgcaccgttacgcttactcgcatgtgcattgagtggtgcacgtgcttgaacaaacagctacactcacatgggggcgggttttcccgccctgcggcctctcgcgaggcccacccctccccttcctcccataactacagtgctttggtaggtaagcatcctgatcccccgcggaagctgctcacgtggcaactgtggggacccagacaggttatcaaaggcacccggtctttccgccttca…	tctgtcctcaccccatcttcccttctttcctgcaccgttacgcttactcgcatgtgcattgagtggtgcacgtgcttgaacaaacagctacactcacatgggggcgggttttcccgccctgcggcctctcgcgaggcccacccctccccttcctcccataactacagtgctttggtaggtaagcatcctgatcccccgcggaagctgctcacgtggcaactgtggggacccagacaggttatcaaaggcacccggtctttccgccttcaggagtatccctgctagtgaattctagtagggctctgcttggtgccaacctcccccaaatgcgcgctgcgggagtgctcttccccaactcaccctagtatcctctcatgtgtgtgcttggtcagcatatct…	ATTCTTATAGCCGCGCAA	KT182636.1	Homo sapiens	V
a1367	Salivirus FHB	GCACAACACAACAAAACCACAAAACACACAACGCAACAATCCATGAGCAGTGCTGACTCAACTCAGGCCTAAGAACTAACACCGGACGCCactcatgcagaccacacaaggcagatgggctatataaacgtttcgaccgccttatggcaggcgggcttgtggacggcttcggcccacccacagcaagaatgccatcatctgtcctcacccccatttctcccctccttcccctgcaaccattacgcttactcgcatgtgcattgagtggtgcacgtgttgaacaaacagctacactcacgtgggggcgggttttcccgcccttcggcctctcgcgaggcccacccttccccttcctcccataactacagtgctttggtaggtaagcatcctgatcccccg…	tttcgaccgccttatggcaggcgggcttgtggacggcttcggcccacccacagcaagaatgccatcatctgtcctcacccccatttctcccctccttcccctgcaaccattacgcttactcgcatgtgcattgagtggtgcacgtgttgaacaaacagctacactcacgtgggggcgggttttcccgcccttcggcctctcgcgaggcccacccttccccttcctcccataactacagtgctttggtaggtaagcatcctgatcccccgcggaagctgctcgcgtggcaactgtggggacccagacaggttatcaaaggcacccggtctttccgcctccaggagtatccctgctagtgaattctagtggggctctgcttggtgccaacctcccccaaat…	GAACTAACACCGGACGCC	NC_025114.1	Homo sapiens	V
a137	Sicinivirus A isolate UT-G-Khajehnasiri	GCACAACACAACAAAACCACAAAACACACAACGCAACAATCCATGAGCAGTGCTGACTCAACTCAGGCCTAATGAGCGACGGTGACTATTactcatgcagaccacacaaggcagatgggctatataaacgatacctttaccttcccccactcactgatcggtgccaaccccaactccccagtgtcagatgcttttacaaactttatgctatggcgcgctggagtggcagtccacatttccacgtcggccagccccgctatggcaggagcgctactcgtggtggcatcacccgagggctttgaggacgtgcaacagcgcccatggaatgcgcaagttagcgggctaactacaatcccatatgtacttcttaacctgtgccaatccaattcagccactgta…	atacctttaccttcccccactcactgatcggtgccaaccccaactccccagtgtcagatgcttttacaaactttatgctatggcgcgctggagtggcagtccacatttccacgtcggccagccccgctatggcaggagcgctactcgtggtggcatcacccgagggctttgaggacgtgcaacagcgcccatggaatgcgcaagttagcgggctaactacaatcccatatgtacttcttaacctgtgccaatccaattcagccactgtaatcctccctccttgtacagtcactccgtttgatgatgcccgctcccatacatcttggtctgtgcgcgtgtatgtcttcacacagctaaatgtccctaccggcgttgcaaatcaaatcacaattcaattga…	TGAGCGACGGTGACTATT	MT215487.1	Gallus gallus; Birds	II
a1370	Salivirus A strain SH1	GCACAACACAACAAAACCACAAAACACACAACGCAACAATCCATGAGCAGTGCTGACTCAACTCAGGCCTAACAACCTTACTTCGCAGACactcatgcagaccacacaaggcagatgggctatataaacgttcccctgcaaccattacgcttactcgcatgtgcattgagtggtgcatgtgttgaacaaacagctacactcacatgggggcgggttttcccgccctacggcttctcgcgaggcccacccctcccctttctcccataactacagtgctttggtaggtaagcatcctgatcccccgcggaagctgctcacgtggcaactgtggggacccagacaggttatcaaaggcacccggtctttccgccttcaggagtatccctgctagcgaattct…	ttcccctgcaaccattacgcttactcgcatgtgcattgagtggtgcatgtgttgaacaaacagctacactcacatgggggcgggttttcccgccctacggcttctcgcgaggcccacccctcccctttctcccataactacagtgctttggtaggtaagcatcctgatcccccgcggaagctgctcacgtggcaactgtggggacccagacaggttatcaaaggcacccggtctttccgccttcaggagtatccctgctagcgaattctagtagggctctgcttggtgccaacctcccccaaatgcgcgctgcgggagtgctcttccccaactcaccctagtatcctctcatgtgtgtgcttggtcagcatatctgagacgatgttccgctgtcccaga…	CAACCTTACTTCGCAGAC	GU245894.1	Homo sapiens	V
a1432	Caprine kobuvirus isolate MN1/2018	GCACAACACAACAAAACCACAAAACACACAACGCAACAATCCATGAGCAGTGCTGACTCAACTCAGGCCTAAAGACTCAGCGAACTCCTCactcatgcagaccacacaaggcagatgggctatataaacggcccgtccccctcaccctcttttccggtggccacgcccgggccaccgatacttcccttcactccctcgggactgttggggaggaacacaacagggctcccctgtatttcctcttcccattccccctttcctaaccccaaccgccgtatctggtggcggtaagacacacgggtctttccctctaaagcacaattgtgtgtgtgtcccaggtcctcctgcgttcggtgcgggagtgctcccacccaactgttgtaagcctgtccaacgtgt…	gcccgtccccctcaccctcttttccggtggccacgcccgggccaccgatacttcccttcactccctcgggactgttggggaggaacacaacagggctcccctgtatttcctcttcccattccccctttcctaaccccaaccgccgtatctggtggcggtaagacacacgggtctttccctctaaagcacaattgtgtgtgtgtcccaggtcctcctgcgttcggtgcgggagtgctcccacccaactgttgtaagcctgtccaacgtgtcgtcctggcaagactatgacgtcgcatgttccgctgtggatgccgaccgggtaaccggttccccagtgtgtgtagtgcgatcttccaggttctcctggttggcgttgtccagaaactgcttcgggtaagt…	AGACTCAGCGAACTCCTC	MN604700.1	Capra hircus	V
a1436	Bovine kobuvirus strain BKoV/EGY-1	GCACAACACAACAAAACCACAAAACACACAACGCAACAATCCATGAGCAGTGCTGACTCAACTCAGGCCTAAGTCGTGTTGTAATTGGTAactcatgcagaccacacaaggcagatgggctatataaacgcgcacgttcgcgtcgtcgtaagtctggattcccaaggccaacttggtttaacttcggtttctggacaaatacaaagaacctcagtcctcttggtactttctcgcctgagtcaacaaagcgagaaacctgcccctctaacgccagacgagcggcataaaacttgaacttctggcacgctccactcttccctctcccaatcccatccccatcgcgctctcaaggtcgcgcaattctgggactagcccagatttaaaagttcctggcaccct…	cgcacgttcgcgtcgtcgtaagtctggattcccaaggccaacttggtttaacttcggtttctggacaaatacaaagaacctcagtcctcttggtactttctcgcctgagtcaacaaagcgagaaacctgcccctctaacgccagacgagcggcataaaacttgaacttctggcacgctccactcttccctctcccaatcccatccccatcgcgctctcaaggtcgcgcaattctgggactagcccagatttaaaagttcctggcaccctttgcccctttaggcccttaaggcaggaactgaccttgtgctgtgacctcggtgcggaagtgctactgcgtagtgattgtaagctcctcttatggttctgccctggcaaggctatagagtactgtgatccg…	GTCGTGTTGTAATTGGTA	KY407744.1	Bos taurus	V
a1438	Aichivirus B strain U-1	GCACAACACAACAAAACCACAAAACACACAACGCAACAATCCATGAGCAGTGCTGACTCAACTCAGGCCTAAACAGTCAAGATGGTACGGactcatgcagaccacacaaggcagatgggctatataaacgcttcggccccctcaccctcttttccggcggcgcatgttcgcgtcgtcgtaagtctggattcccaaggcccactcggttcaacttcggtttccggacaaatacaaagaacctcagtcctcttggtactttctcgcctgagtctacaaagcgagaaacctgcccctctaacgccagacgagcggcataaaactcgaacttctggcacgttccaccaccccttctcctatcccaacccccattgcgctctcaaggtcgcgcttttccgagac…	cttcggccccctcaccctcttttccggcggcgcatgttcgcgtcgtcgtaagtctggattcccaaggcccactcggttcaacttcggtttccggacaaatacaaagaacctcagtcctcttggtactttctcgcctgagtctacaaagcgagaaacctgcccctctaacgccagacgagcggcataaaactcgaacttctggcacgttccaccaccccttctcctatcccaacccccattgcgctctcaaggtcgcgcttttccgagactagctcggattcaaaaagttcctggcaccctttaccccttcaggcccttaaggtaggaactgaccttgtgctgtgatctcggtgcggaagtgctactgcgtagtgattgtaagatccttttgtggttctg…	ACAGTCAAGATGGTACGG	NC_004421.1	Bos taurus	V
a1439	Bovine kobuvirus strain IL35164	GCACAACACAACAAAACCACAAAACACACAACGCAACAATCCATGAGCAGTGCTGACTCAACTCAGGCCTAACACGGTCAGCTCCTTGGTactcatgcagaccacacaaggcagatgggctatataaacgcacccacttttccggcggcgcacgttcgcgtcgtcgtaagtctggactcccaaggccaactcggttcaacttcggtttccggacaaatacaagaacctcagtcctcttggtactttctcgcctgagtcaacaaagcgagaaacctgcccctctaacgccagacgagcggcatgaaacttgaacttctggcatgttccactttccctctccctcaccccaccccaccgcgctctcaaggtcgcgctcttccgggactagcccggttttaa…	cacccacttttccggcggcgcacgttcgcgtcgtcgtaagtctggactcccaaggccaactcggttcaacttcggtttccggacaaatacaagaacctcagtcctcttggtactttctcgcctgagtcaacaaagcgagaaacctgcccctctaacgccagacgagcggcatgaaacttgaacttctggcatgttccactttccctctccctcaccccaccccaccgcgctctcaaggtcgcgctcttccgggactagcccggttttaaaagttcctggcaccctttgcccctctaggcccttaaggtaggaactgaccttgtgctgtgatctcggtgcggaagtgctactgcgtagtgattgtaagatccctttgtggttctgccctggcaaggctac…	CACGGTCAGCTCCTTGGT	MN336260.1	Bos taurus	V
a1440	Caprine kobuvirus isolate CKoV-China/SWUN/F11/2019	GCACAACACAACAAAACCACAAAACACACAACGCAACAATCCATGAGCAGTGCTGACTCAACTCAGGCCTAACTAGAATACCACCTGTCGactcatgcagaccacacaaggcagatgggctatataaacgcccccttttccctaaccccaaccgccgtatctggtggcggcaagacacacgggtctttccctctaaagcacaaatgtgtgtgtgtcccaggtcctcctgcgctcggtgcgggagtgctcccacccaactgttgtaagcctgtccaacgtgtcgtcctggcaagactatgacgtcgcatgttccgctgcggatgccgaccgggtaaccggttccccagtgtgtgtagtgcgatcttccaggttcccctggttggcgttgtccagaaactg…	cccccttttccctaaccccaaccgccgtatctggtggcggcaagacacacgggtctttccctctaaagcacaaatgtgtgtgtgtcccaggtcctcctgcgctcggtgcgggagtgctcccacccaactgttgtaagcctgtccaacgtgtcgtcctggcaagactatgacgtcgcatgttccgctgcggatgccgaccgggtaaccggttccccagtgtgtgtagtgcgatcttccaggttcccctggttggcgttgtccagaaactgcttcaggtaagtggggtgtgcccaatccctgcaaaggttgattctctcaccaccttaggaatgctccggaggtaccccagcaacagctgggatctgaccggaggctaattgtctacgggtggtgtttcct…	CTAGAATACCACCTGTCG	MT584793.1	Capra hircus	V
a2285	Parabovirus A3 isolate RtNn-PicoV/HuB2015-3	GCACAACACAACAAAACCACAAAACACACAACGCAACAATCCATGAGCAGTGCTGACTCAACTCAGGCCTAACCGGAGTAACCAAGAAGTactcatgcagaccacacaaggcagatgggctatataaacgtgaaccgttacgcaccactcagttggtgtttggtggcaccaatgatggaacaaaaggctacaccacttgggctacggcccgcgccaccttgtggcgcaaagacattagaagaatagcataccgcccactagggccctgcagccagcagggtaacgggcaagcacttctgtctccccggtagaacggtataggctgtacccacggccgaaaactgaactatcgttacccgactccgtacttcgcaaagcttagtaggaaactggaaagtt…	tgaaccgttacgcaccactcagttggtgtttggtggcaccaatgatggaacaaaaggctacaccacttgggctacggcccgcgccaccttgtggcgcaaagacattagaagaatagcataccgcccactagggccctgcagccagcagggtaacgggcaagcacttctgtctccccggtagaacggtataggctgtacccacggccgaaaactgaactatcgttacccgactccgtacttcgcaaagcttagtaggaaactggaaagttcgagttattgacccggagtgttccccccactccagaaacgcgtgatgagggttgccaccccgaccatggcgacatggtgggcatccctgcgctggcacgcggcctctaagaggataactcgctcctactg…	CCGGAGTAACCAAGAAGT	KY432935.1	Niviventer niviventer; Myodes rufocanus; Mus caroli; Dipus sagitta Pallas; Caryomys eva; Microtus clarkei; Rattus nitidus Hodgson; Cricetulus longicaudatus; Cricetulus kamensis; Rattus losea	I
a2465	Cardiovirus F1 isolate RtMruf-PicoV/JL2014-1	GCACAACACAACAAAACCACAAAACACACAACGCAACAATCCATGAGCAGTGCTGACTCAACTCAGGCCTAAACGCAGCATAAGAGCACCactcatgcagaccacacaaggcagatgggctatataaacgctagactttctaccctcttgaatggcgaattccagagtaaagtcacctctgccttgccgctatacacacccaaccaatcgattcggccccacgtgtatagccccttggtcaagtgacctcttacgtctggacgcggatttaagacctgaatatccgctgaaagttaacaccatgtttgccccgattatgtgatgtttctgctcttgctgggcggaacatccgtcgggatgccaaagcaatttgtgtccccttctttctttggacttcgg…	ctagactttctaccctcttgaatggcgaattccagagtaaagtcacctctgccttgccgctatacacacccaaccaatcgattcggccccacgtgtatagccccttggtcaagtgacctcttacgtctggacgcggatttaagacctgaatatccgctgaaagttaacaccatgtttgccccgattatgtgatgtttctgctcttgctgggcggaacatccgtcgggatgccaaagcaatttgtgtccccttctttctttggacttcggtcccccggtcgaagccgcttggaataagacagggttattttccctccttcctctcttctactttgttaagctctatttaacaaaagggtatgtctggcccctcccttcttggggaatgtgcgcggcggtc…	ACGCAGCATAAGAGCACC	NC_075977.1	Niviventer niviventer; Myodes rufocanus; Mus caroli; Dipus sagitta Pallas; Caryomys eva; Microtus clarkei; Rattus nitidus Hodgson; Cricetulus longicaudatus; Cricetulus kamensis; Rattus losea	II
a2616	Picornavirales sp. isolate H4_Rhizo_43	GCACAACACAACAAAACCACAAAACACACAACGCAACAATCCATGAGCAGTGCTGACTCAACTCAGGCCTAATCTACGCCTTAATGCTATactcatgcagaccacacaaggcagatgggctatataaacggcagtgagcaaattccattgcagtcgaggtttagcctcgccattcgtcttttaaaattagtttcttttaagatgctagaagataaaacacggtaaaaaattgtatataacgatataggtctggagtatagtaatcaatgttaattcgttgcattggtgataacgacatactgtatactcccaactttcgcgccggacgattccggatatattgtacgtgataataatgtcttcttaattgagactgactttttaagtcaattaaacaac…	gcagtgagcaaattccattgcagtcgaggtttagcctcgccattcgtcttttaaaattagtttcttttaagatgctagaagataaaacacggtaaaaaattgtatataacgatataggtctggagtatagtaatcaatgttaattcgttgcattggtgataacgacatactgtatactcccaactttcgcgccggacgattccggatatattgtacgtgataataatgtcttcttaattgagactgactttttaagtcaattaaacaactctaccagagcctacgcgttctatctctgacacgggatagttctcagggttgaagattccataggtcttcagcctgccgaaactctgtgctgtaatgtagggtcgactaccatctacctatttaggtttg…	TCTACGCCTTAATGCTAT	MN035805.1	Unknown	IV
a2627	Beihai picorna-like virus 52 strain BHNXC41485	GCACAACACAACAAAACCACAAAACACACAACGCAACAATCCATGAGCAGTGCTGACTCAACTCAGGCCTAACAACTACATGACAGACTTactcatgcagaccacacaaggcagatgggctatataaacgtaggtacttggaaggaatcagatgattagctagaaatgagtctgaccccgatagatttcgggacccaacacttgcgaacttatgctttaattcgcagcatgtagggaccgtggacttagtcttgtttgttctgagtgaacttacaattctttgctccccctcatgtaggaagaaagcaaaacgtagaggtacagtttctcctattaatgtacagaagaaacgaaaattctcaacgatggtattgactatgtcgaatccatgtccaactg…	taggtacttggaaggaatcagatgattagctagaaatgagtctgaccccgatagatttcgggacccaacacttgcgaacttatgctttaattcgcagcatgtagggaccgtggacttagtcttgtttgttctgagtgaacttacaattctttgctccccctcatgtaggaagaaagcaaaacgtagaggtacagtttctcctattaatgtacagaagaaacgaaaattctcaacgatggtattgactatgtcgaatccatgtccaactggatcaagttgggattttgatgggcttttagtttagccctttagtacagtaaaactacagcaaggtttgattagccttgagaagttcaattaatcacattgtttattagagaattaattattataaaactc…	CAACTACATGACAGACTT	KX883405.1	Sipuncula	IV
a2667	Turdivirus 1	GCACAACACAACAAAACCACAAAACACACAACGCAACAATCCATGAGCAGTGCTGACTCAACTCAGGCCTAAGCGATAATGTTGTTGCTGactcatgcagaccacacaaggcagatgggctatataaacgtcctcacccatgcttttcctacccccaccacgcccgcatgtttactgctttccttgatgctgcccgtgactacttccatgacctccccaacccaaacctcaaacgccttaagctatcatgggctctctatcaccaatccccttccttcccacccagaacccccccctccctcccctacaacgtgtatgagcaagacgagtttgacaagctcgccgaagccatgctcacccactctcccttccccacatcccattacctcttccaccccc…	tcctcacccatgcttttcctacccccaccacgcccgcatgtttactgctttccttgatgctgcccgtgactacttccatgacctccccaacccaaacctcaaacgccttaagctatcatgggctctctatcaccaatccccttccttcccacccagaacccccccctccctcccctacaacgtgtatgagcaagacgagtttgacaagctcgccgaagccatgctcacccactctcccttccccacatcccattacctcttccaccccctcccgtccaacgcccgcaccatcgtcgagcgtgaggctgactgggatggctgtgatctagaaaagaaatggctcgacctcgtcatagaggacgatgccaagttccttctggagaacggctctctcccgtt…	GCGATAATGTTGTTGCTG	NC_014411.1	Turdus pallidus	V
a2681	Megrivirus B3CP-APO isolate HN56	GCACAACACAACAAAACCACAAAACACACAACGCAACAATCCATGAGCAGTGCTGACTCAACTCAGGCCTAAGTATAGCCAGGAGTAATCactcatgcagaccacacaaggcagatgggctatataaacgttcgggacactggatgggcgactcggtggggctgccaccccgtcttgacttctcgttgttgaccctggaattctagaacattctcttgtcttctgcgtctggtccacggacggactaattggaatgtttattggttaagcctcgttctgaaatgccctagccaatgggctatagtaggatcttggtgtttccagtgaacctcttccgaccatagtagctagagttatggctgtgtaggatgtgggtaagaccgctttttgcgtatctcc…	ttcgggacactggatgggcgactcggtggggctgccaccccgtcttgacttctcgttgttgaccctggaattctagaacattctcttgtcttctgcgtctggtccacggacggactaattggaatgtttattggttaagcctcgttctgaaatgccctagccaatgggctatagtaggatcttggtgtttccagtgaacctcttccgaccatagtagctagagttatggctgtgtaggatgtgggtaagaccgctttttgcgtatctcccacaagacaccggatcatgggtgtgtccgctggataaggctcgaaacctcccaactgacggtggtgctgaaatattgcaagcctaagttgtgtagaggcaagtagatgcccgccgcgacatctgtgatcc…	GTATAGCCAGGAGTAATC	NC_033793.1	Anser sp.	IV
a2742	Enterovirus A strain CHN/BJ/2018-1A	GCACAACACAACAAAACCACAAAACACACAACGCAACAATCCATGAGCAGTGCTGACTCAACTCAGGCCTAATAAGCGTCGAACCTGCCGactcatgcagaccacacaaggcagatgggctatataaacggggttgttcccacccacagggcccaagcggcgttagtactctggtatcacggtacctttgtatgcctgttttacatcccttcccccgtaacgttagaagaaagcacaaacgacaaatagcaagtccaccaaaccaggtgggtttttgtcaagcacttctgtttccccggacatagtaccaataagctgtacccacggctgaaagggaaaacgttcgttacccggctacttacttcgagaagcctagtaccatcatgaattgtttcaagt…	gggttgttcccacccacagggcccaagcggcgttagtactctggtatcacggtacctttgtatgcctgttttacatcccttcccccgtaacgttagaagaaagcacaaacgacaaatagcaagtccaccaaaccaggtgggtttttgtcaagcacttctgtttccccggacatagtaccaataagctgtacccacggctgaaagggaaaacgttcgttacccggctacttacttcgagaagcctagtaccatcatgaattgtttcaagtgttacgttcagcacaatcccagtgtagttcaggctgatgagtcaccgaattccccacgggcgaccgtgtcggtggctgcgttggcggcctgcctgcgggtattactcgcaggacgcttgattcatgacat…	TAAGCGTCGAACCTGCCG	MN427525.1	Chlorocebus aethiops	I
a2746	Human enterovirus 92 strain RJG7	GCACAACACAACAAAACCACAAAACACACAACGCAACAATCCATGAGCAGTGCTGACTCAACTCAGGCCTAAGTATTGCATCATCATTCCactcatgcagaccacacaaggcagatgggctatataaacgtttaaaacagcctgtgggttgtacccacccacagggcccacgcggcgttagtactctggtatcacggtacctttgtatgcctgttttatctcccttcccccgtaacgttagaagaatgaacaaaagacaattagcaaatccaccaacccaggtgggttttcgtcaagcacttctgtttccccggacctagtaccaataagctgtgcccacggctgaaggggaaaacgttcgttatccggctacctacttcgagaagcctagtaccacca…	tttaaaacagcctgtgggttgtacccacccacagggcccacgcggcgttagtactctggtatcacggtacctttgtatgcctgttttatctcccttcccccgtaacgttagaagaatgaacaaaagacaattagcaaatccaccaacccaggtgggttttcgtcaagcacttctgtttccccggacctagtaccaataagctgtgcccacggctgaaggggaaaacgttcgttatccggctacctacttcgagaagcctagtaccaccaatgattgtctcaagtgttacgctcagcacaaccccagtgtagttcaggtcgatgagtcaccgaattccccacgggcgaccgtgtcggtggctgcgttggcggcctgcctgcgagtttcactcgcaggacg…	GTATTGCATCATCATTCC	EF667344.1	Macaca mulatta	I
a2758	Enterovirus J strain CHN/BJ/2018-8J	GCACAACACAACAAAACCACAAAACACACAACGCAACAATCCATGAGCAGTGCTGACTCAACTCAGGCCTAAACAGGATTCGGAGTCACGactcatgcagaccacacaaggcagatgggctatataaacgacatgggcacccagagggcccacgtggcgtagaactcacgtggcgtagaactccggtattacggtacccttgttcgcctattttaccaccccttccccagaaacttagaagtcatgatcacaaggctcaatagatacttgggcaaaccagcccaaggacgagcaagcacttctgtctccccgggaggcaacgctgttaggctgtccccacggccgaaggcaacgctaccgttaaccggcgtggtactgcgggaagtctagtaacatcat…	acatgggcacccagagggcccacgtggcgtagaactcacgtggcgtagaactccggtattacggtacccttgttcgcctattttaccaccccttccccagaaacttagaagtcatgatcacaaggctcaatagatacttgggcaaaccagcccaaggacgagcaagcacttctgtctccccgggaggcaacgctgttaggctgtccccacggccgaaggcaacgctaccgttaaccggcgtggtactgcgggaagtctagtaacatcattgaatttctttgacgttacgttcagcacacaaacccagtgtgtagttttggctgatgagtgcctgcattccccactggcgacagtggcaggcgctgcgttggcggccaactctcagggcaacctgagaga…	ACAGGATTCGGAGTCACG	MN427527.1	Chlorocebus aethiops	I
a2777	Human enterovirus 76 strain 04360/SD/CHN/2004/EV76	GCACAACACAACAAAACCACAAAACACACAACGCAACAATCCATGAGCAGTGCTGACTCAACTCAGGCCTAATCAAGGTGGATGCGCGTAactcatgcagaccacacaaggcagatgggctatataaacgtttaaaacagcctgtgggttgtacccacccacagggctcactgggcgctagcacactggtatcacggtacccttgtgcgcctgttttatacaccctcccccctttttgtaacttagaagaaacaaacacacgatcaatagcaggcttagcgcaccagctaagtcttgatcaagcacttctgttaccccggactgagtatcaataagctgtgcccacggctgaaagagaaaacgttcgttacccggctgtctacttcgggaaacctagta…	tttaaaacagcctgtgggttgtacccacccacagggctcactgggcgctagcacactggtatcacggtacccttgtgcgcctgttttatacaccctcccccctttttgtaacttagaagaaacaaacacacgatcaatagcaggcttagcgcaccagctaagtcttgatcaagcacttctgttaccccggactgagtatcaataagctgtgcccacggctgaaagagaaaacgttcgttacccggctgtctacttcgggaaacctagtaccatcatgaagactgcaaagcgtttcgctcagcacaaccccagtgtagatcaggtcgatgagtcactgcattcctcacaggcgactgtggcagtggctgcgttggcggcctgcctatggggaaacccata…	TCAAGGTGGATGCGCGTA	JF905564.1	Homo sapiens	I
a2778	Human coxsackievirus A16 strain FY18	GCACAACACAACAAAACCACAAAACACACAACGCAACAATCCATGAGCAGTGCTGACTCAACTCAGGCCTAATCGCACCTCTATCCACCAactcatgcagaccacacaaggcagatgggctatataaacgttaaaacagcctgtgggttgtgacccacccacagggcccactgggcgctagcactctgattctacggaatccttgtgcgcctgttttatgtcccttcccccaatcagtaacttagaagcattgcacctctttcgaccgttagcaggcgtggcgcaccagccatgtcttggtcaagcacttctgtttccccggaccgagtatcaatagactgctcacgcggttgagggagaaaacgtccgttacccggctaactacttcgagaagcctag…	ttaaaacagcctgtgggttgtgacccacccacagggcccactgggcgctagcactctgattctacggaatccttgtgcgcctgttttatgtcccttcccccaatcagtaacttagaagcattgcacctctttcgaccgttagcaggcgtggcgcaccagccatgtcttggtcaagcacttctgtttccccggaccgagtatcaatagactgctcacgcggttgagggagaaaacgtccgttacccggctaactacttcgagaagcctagtagcaccatgaaagttgcagagtgtttcgctcagcacttcccccgtgtagatcaggtcgatgagtcactgcgatccccacgggcgaccgtggcagtggctgcgttggcggcctgcctgtggggtaaccca…	TCGCACCTCTATCCACCA	EU812514.1	Homo sapiens	I
a532	Crohivirus B clone Bat/CAM/CroV-P25/2013	GCACAACACAACAAAACCACAAAACACACAACGCAACAATCCATGAGCAGTGCTGACTCAACTCAGGCCTAATCTATTCCTAAGTCCTGAactcatgcagaccacacaaggcagatgggctatataaacggtataagagacaggtgtttgccttgtcttcggactggcatcttgggaccaaccccccttttccccagccatgggttaaatggcaataaaggacgtaacaactttgtaaccattaagctttgtaattttgtaaccactaagctttgtgcacataatgtaaccatcaagcttgttagtcccagcaggaggtttgcatgcttgtagccgaaatggggctcgaccccccatagtaggatacttgattttgcattccattgtggacctgcaaac…	gtataagagacaggtgtttgccttgtcttcggactggcatcttgggaccaaccccccttttccccagccatgggttaaatggcaataaaggacgtaacaactttgtaaccattaagctttgtaattttgtaaccactaagctttgtgcacataatgtaaccatcaagcttgttagtcccagcaggaggtttgcatgcttgtagccgaaatggggctcgaccccccatagtaggatacttgattttgcattccattgtggacctgcaaactctacacatagaggctttgtcttgcatctaaacacctgagtacagtgtgtacctagaccctatagtacgggaggaccgtttgtttcctcaataaccctacataataggctaggtgggcatgcccaatttg…	TCTATTCCTAAGTCCTGA	NC_033819.1	Eidolon helvum	II
a566	Bakunsa virus	GCACAACACAACAAAACCACAAAACACACAACGCAACAATCCATGAGCAGTGCTGACTCAACTCAGGCCTAATAACCGGAGTACAGCGCCactcatgcagaccacacaaggcagatgggctatataaacgttttgaacgccacctcggagcgatatccggggaccccctcccctttttccttcctaccttcttcccaaatttccctcttcccttgttattttggtttggatttcctggacatgactcggacggatctatctcatttgctttgtgtctgctccaccagtggcatggtcgaaagatcatcaacactggacgtgtactgtaatggccaaacgtgcccacaggggaaaccatgccggtcgctgtagcggcgggtggacgtggtggacccctct…	ttttgaacgccacctcggagcgatatccggggaccccctcccctttttccttcctaccttcttcccaaatttccctcttcccttgttattttggtttggatttcctggacatgactcggacggatctatctcatttgctttgtgtctgctccaccagtggcatggtcgaaagatcatcaacactggacgtgtactgtaatggccaaacgtgcccacaggggaaaccatgccggtcgctgtagcggcgggtggacgtggtggacccctctccctgctcataaactttgggtaggtgaagggttcaagcgacgcttgccgtgagggcgcatccggatggtgggaaccaacaaactaggctgtaatggccgacctcaggtggatgagctagggctgctgcac…	TAACCGGAGTACAGCGCC	NC_034206.1	Papio cynocephalus	IV
a580	Ovine picornavirus	GCACAACACAACAAAACCACAAAACACACAACGCAACAATCCATGAGCAGTGCTGACTCAACTCAGGCCTAATGACGACGGTAGTGCTCCactcatgcagaccacacaaggcagatgggctatataaacgaaaatggggtgcatatagcatggttcccatgctgtatgctaccccattttcttccctccccctccaactaccttttccccctctattgtaacttagaagctaatacacatagcccaataggggcaccacacccagtggtgtatagggcaagcacttctgtttccccggctttgccgttaacccccacagtactacgcgactgttagtaggtaacgtaactagtgaaggttgatccggaggtaaaccccaacctccagaaacgtgagatg…	aaaatggggtgcatatagcatggttcccatgctgtatgctaccccattttcttccctccccctccaactaccttttccccctctattgtaacttagaagctaatacacatagcccaataggggcaccacacccagtggtgtatagggcaagcacttctgtttccccggctttgccgttaacccccacagtactacgcgactgttagtaggtaacgtaactagtgaaggttgatccggaggtaaaccccaacctccagaaacgtgagatgagggttcagtaaccccctatggtaacatagactgatccctgcgctggctcacgggcttcgtgcactgaatctaggtaaagttactgaagccacgagtgtgctactgtggtttcctccagcgccttgaatg…	TGACGACGGTAGTGCTCC	NC_077220.1	Ovis aries	I
a582	Bovine rhinovirus 1 strain SD-1	GCACAACACAACAAAACCACAAAACACACAACGCAACAATCCATGAGCAGTGCTGACTCAACTCAGGCCTAAGGTGATACGAGTGTTCTGactcatgcagaccacacaaggcagatgggctatataaacgacgatctttgcggctctgccgccgttcgggttttacctgttttcacagagcaaaacaggacctctagtttcgtgcttaaacgagatcatgctcgaactagaactataacgctggtcactggacccgtgccgcgccttgcggatctttgcgggaatggtggctagtgggctgtggaagtgactctaaccacacgcccctcaagtgtgggaaaacacgaactggtgtagcgacgacgataggccttgggacaccctctccagtgatggaga…	acgatctttgcggctctgccgccgttcgggttttacctgttttcacagagcaaaacaggacctctagtttcgtgcttaaacgagatcatgctcgaactagaactataacgctggtcactggacccgtgccgcgccttgcggatctttgcgggaatggtggctagtgggctgtggaagtgactctaaccacacgcccctcaagtgtgggaaaacacgaactggtgtagcgacgacgataggccttgggacaccctctccagtgatggagacccaaggggccaaaagccacgccttgtgccctgtcgttcacaaccccagtgcagttcgtgccagtacctgcttttgggaagtgtgctttggacagctgaaaacagtcctagtgggagactaaggatgccc…	GGTGATACGAGTGTTCTG	NC_034245.1	Bos taurus	II
a648	WUHARV Enterovirus 2	GCACAACACAACAAAACCACAAAACACACAACGCAACAATCCATGAGCAGTGCTGACTCAACTCAGGCCTAACGCCACGGTTGCTGTTGAactcatgcagaccacacaaggcagatgggctatataaacgcccagtaacgttagaagaaagtacaaatgacacttagcaaatccaccaacccaggtgggttttcgtcaagcacttctgtttccccggacctagtaccaataggctgtacccacggctgaaggggaaaacgttcgttacccggctacctacttcgaaaagcctagtatcatcatagaatgtctcaagtgttacgctcagcacaaccccagtgtagttcaggtcgatgagtcaccgaattccccacgggcgaccgtgtcggtggctgcgtt…	cccagtaacgttagaagaaagtacaaatgacacttagcaaatccaccaacccaggtgggttttcgtcaagcacttctgtttccccggacctagtaccaataggctgtacccacggctgaaggggaaaacgttcgttacccggctacctacttcgaaaagcctagtatcatcatagaatgtctcaagtgttacgctcagcacaaccccagtgtagttcaggtcgatgagtcaccgaattccccacgggcgaccgtgtcggtggctgcgttggcggcctgcctgcgagtttcactcgcaggacgcttgattcatgacatggtgtgaagagcctattgagctaggtagtagtcctccggcccctgaatgcggctaatcctaaccacggagccatgcgtcaca…	CGCCACGGTTGCTGTTGA	JX627571.1	Macaca mulatta	I
a680	Canine kobuvirus strain UK003	GCACAACACAACAAAACCACAAAACACACAACGCAACAATCCATGAGCAGTGCTGACTCAACTCAGGCCTAACCTCAAGTCATCATTCAAactcatgcagaccacacaaggcagatgggctatataaacgtttcccctgttcgtaactaagtgtgtgcccaatctcctcactcctgctggcttcaccgaccggcagtgtccaaaatgctaggtgaatcccctccctttcctctgggcttctgcccagcttcctccccccagcctgacgtgacacaggctgtgcaaagaccccgcgaaagctgccaaaagtggcaattgtgggtcccccctttgtaaaggcgtcgagtctttctccctcaaggctagacccgtcagtgaattctgtcgggcaactagtga…	tttcccctgttcgtaactaagtgtgtgcccaatctcctcactcctgctggcttcaccgaccggcagtgtccaaaatgctaggtgaatcccctccctttcctctgggcttctgcccagcttcctccccccagcctgacgtgacacaggctgtgcaaagaccccgcgaaagctgccaaaagtggcaattgtgggtcccccctttgtaaaggcgtcgagtctttctccctcaaggctagacccgtcagtgaattctgtcgggcaactagtgacgccactgcacgcctctgacctcggccgcggagtgctgccccccaagtcgtgcccctgaccacaagttgtgctgtctggcaaacattgtctgtgagaatgttccgctgtggctgccaagcctggcaacag…	CCTCAAGTCATCATTCAA	KC161964.1	Canis lupus familiaris	V
a693	Human coxsackievirus A16 strain shzh99-79	GCACAACACAACAAAACCACAAAACACACAACGCAACAATCCATGAGCAGTGCTGACTCAACTCAGGCCTAATCCTTGATAACGTACATGactcatgcagaccacacaaggcagatgggctatataaacgcgaccaatagtgggcgtgacgcaccagtcacgtcttggtcaagcacttctgtttccccggaccgagtatcaatagactgcttacgcggttgaaggagaaaacgttcgttacccggctaactacttcgagaaacctagtagcaccatgaaagttgcagagtgtttcgctcagcacttcccccgtgtagatcaggtcgatgagccactgtgaaccccacgggcgaccgtgacagtggctgcgttggcggcctgcccatggggcaacccgtg…	cgaccaatagtgggcgtgacgcaccagtcacgtcttggtcaagcacttctgtttccccggaccgagtatcaatagactgcttacgcggttgaaggagaaaacgttcgttacccggctaactacttcgagaaacctagtagcaccatgaaagttgcagagtgtttcgctcagcacttcccccgtgtagatcaggtcgatgagccactgtgaaccccacgggcgaccgtgacagtggctgcgttggcggcctgcccatggggcaacccgtgggacgctctaatacagacatggtgtgaagagtctattgagctagttagtaatcctccggcccctgaatgcggctaatcctaactgcggagcacgcaccctcaatccagggggcagtgtgtcgtaacgggt…	TCCTTGATAACGTACATG	AY895115.1	Homo sapiens	I
a752	Human rhinovirus 27 strain ATCC VR-1137	GCACAACACAACAAAACCACAAAACACACAACGCAACAATCCATGAGCAGTGCTGACTCAACTCAGGCCTAAACAGTGCATCGGAGCGTAactcatgcagaccacacaaggcagatgggctatataaacgttaaaacagcggatgggtatcccaccatccgacccacagggtgtagtgctctggtattttgtacctttgcacgcctgtttccccattgtacccctccttaaatttcctccccaagtaacgttagaagtttaaggaaacaaatgtacaataggaagcatcacatccagtggtgttatgtacaagcacttctgtttccccggagcgaggtataagtggtacccaccgccgaaagcctttaaccgttatccgccaatcaactacgtaatggc…	ttaaaacagcggatgggtatcccaccatccgacccacagggtgtagtgctctggtattttgtacctttgcacgcctgtttccccattgtacccctccttaaatttcctccccaagtaacgttagaagtttaaggaaacaaatgtacaataggaagcatcacatccagtggtgttatgtacaagcacttctgtttccccggagcgaggtataagtggtacccaccgccgaaagcctttaaccgttatccgccaatcaactacgtaatggctagtattaccatgtttgtgacttggtgttcgatcaggtggttccccccactagtttggtcgatgaggctaggaactccccacgggtgaccgtgtcctagcctgcgtggcggccaacccagcttttgctgg…	ACAGTGCATCGGAGCGTA	FJ445186.1	Homo sapiens	I
a77	Human parechovirus 8 clone V8D	GCACAACACAACAAAACCACAAAACACACAACGCAACAATCCATGAGCAGTGCTGACTCAACTCAGGCCTAATTCCGACAACCTTAACAAactcatgcagaccacacaaggcagatgggctatataaacgctggaggatagagtccctttcccagccttgaggcggctggtcaataagagcctcaaatgcaacaaacatctaagactattgagaacaaccctgtacctggtccccactagtcgaaggcatctagcaataagatgagtggaatatgggcgcttaaagtacagagtcaatgatcttttctagcctacgcttatgcgtggggtggcagatggcgtgccataaccctattagtgagataccacacttgtggaccttatgctcacacagccatc…	ctggaggatagagtccctttcccagccttgaggcggctggtcaataagagcctcaaatgcaacaaacatctaagactattgagaacaaccctgtacctggtccccactagtcgaaggcatctagcaataagatgagtggaatatgggcgcttaaagtacagagtcaatgatcttttctagcctacgcttatgcgtggggtggcagatggcgtgccataaccctattagtgagataccacacttgtggaccttatgctcacacagccatcctccagttagtttgtaagatgtctggtgatgtgtgggaacttgttggaaataacattttgctgtaaggcattcattagccagcggataaaacacctggtaacaggtgcctctggggccaaaagccaaggt…	TTCCGACAACCTTAACAA	MG571811.1	Homo sapiens	II
a785	Echovirus E7 isolate Env_2016_Sep_E-7b	GCACAACACAACAAAACCACAAAACACACAACGCAACAATCCATGAGCAGTGCTGACTCAACTCAGGCCTAAAAGGTGCCGAATCCAGCCactcatgcagaccacacaaggcagatgggctatataaacgccaccccgtcgtaacttagaagctaatcaactatggtcactaggcggcccagtatgccaactgggtcttgaccaagcacttctgttaccccggactgagtatcaataggctgctcacgcggctgaaggagaaaacgttcgttacccggccagttacttcgagaaacctagtaccaccatgaaggttgcgcagcgtttcgctccgcacaaccccagtgtagatcaggccgatgagtcaccgcatccctcacgggcgaccgtggcggtggc…	ccaccccgtcgtaacttagaagctaatcaactatggtcactaggcggcccagtatgccaactgggtcttgaccaagcacttctgttaccccggactgagtatcaataggctgctcacgcggctgaaggagaaaacgttcgttacccggccagttacttcgagaaacctagtaccaccatgaaggttgcgcagcgtttcgctccgcacaaccccagtgtagatcaggccgatgagtcaccgcatccctcacgggcgaccgtggcggtggctgcgttggcggcctgcccatggggcaacccatgggacgcttcaatactgacatggtgcgaagagtctattgagctaattggtagtcctccggcccctgaatgcggctaatcctaactgcggagcagatac…	AAGGTGCCGAATCCAGCC	MG451806.1	Homo sapiens	I
a787	Human poliovirus 2 isolate PV2/4568-1/ISR98	GCACAACACAACAAAACCACAAAACACACAACGCAACAATCCATGAGCAGTGCTGACTCAACTCAGGCCTAAGAGAAGCAAGGTCCATCCactcatgcagaccacacaaggcagatgggctatataaacgccccgtaacttagaagcataaaaccaagttcagcaggaaggggtgcaaaccagtacctctatgaacaagcacttctgtttccccggtgacattgcatagactgctcacgcggttgaaagcgatcgatccgttatccgcttgtgtacttcgaaaagcctagtatcgccttggaatcttcgacgcgttgcgctcagcacccgatcccggggtgtagcttaggctgatgagtctggacgtccctcaccggcgacggtggtccaggctgcgtt…	ccccgtaacttagaagcataaaaccaagttcagcaggaaggggtgcaaaccagtacctctatgaacaagcacttctgtttccccggtgacattgcatagactgctcacgcggttgaaagcgatcgatccgttatccgcttgtgtacttcgaaaagcctagtatcgccttggaatcttcgacgcgttgcgctcagcacccgatcccggggtgtagcttaggctgatgagtctggacgtccctcaccggcgacggtggtccaggctgcgttggcggcctacctatggctaacgccataggacgctagatgtgaacaaggtgtgaagagcctattgagctacacgagagtcctccggcccctgaatgcggctaatcctaaccacggagcaagcggtcacgaa…	GAGAAGCAAGGTCCATCC	AM040035.1	Homo sapiens	I
a791	Enterovirus J103 isolate cg8227	GCACAACACAACAAAACCACAAAACACACAACGCAACAATCCATGAGCAGTGCTGACTCAACTCAGGCCTAAATGTGAATCTACGCAGGTactcatgcagaccacacaaggcagatgggctatataaacgtttgtacgcctattttaaaacccctacccccgtaacttagaagcatttgacacaagttcaatagtaggaccatcatccaggtggttcatcgaacaagcacttctgttaccccggtcctagtacctgtgaagctgtacccacggcggaaggggaaaacgatcgttacccggctatctacttcgagaagcctagtaacagcattgaaactcttgagcgttgcgttcagcacagtaacccctgtgtagctttggctgatgagtctgggcatt…	tttgtacgcctattttaaaacccctacccccgtaacttagaagcatttgacacaagttcaatagtaggaccatcatccaggtggttcatcgaacaagcacttctgttaccccggtcctagtacctgtgaagctgtacccacggcggaaggggaaaacgatcgttacccggctatctacttcgagaagcctagtaacagcattgaaactcttgagcgttgcgttcagcacagtaacccctgtgtagctttggctgatgagtctgggcattccccactggcgacagtggcccaggctgcgttggcggccaaccgatccgggcaaccgggtcggacgcttatttgtggacatggtgtgaagagcctattgagctagatagtagtcctccggcccctgaatgc…	ATGTGAATCTACGCAGGT	KT961656.1	Macaca mulatta	I
a793	Enterovirus A124 isolate cg4119	GCACAACACAACAAAACCACAAAACACACAACGCAACAATCCATGAGCAGTGCTGACTCAACTCAGGCCTAAACACGGTAATAACTAAGGactcatgcagaccacacaaggcagatgggctatataaacgctgttttatctcccctcccccgtaacgttagaagattaaacaaatgacaaatagcaaatccaccaacccaggtgggttttcgtcaagcacttctgtttccccggacctagtaccaataggctgtacccacggctgaaagggaaaacgttcgttacccggctacctacttcgagaagcctagtaccatcattgaatgtctcaagtgttacgctcagcacaaccccagtgcagttcaggctgatgagtcaccgaatcccccacgggcgacc…	ctgttttatctcccctcccccgtaacgttagaagattaaacaaatgacaaatagcaaatccaccaacccaggtgggttttcgtcaagcacttctgtttccccggacctagtaccaataggctgtacccacggctgaaagggaaaacgttcgttacccggctacctacttcgagaagcctagtaccatcattgaatgtctcaagtgttacgctcagcacaaccccagtgcagttcaggctgatgagtcaccgaatcccccacgggcgaccgtgtcggtggctgcgttggcggcctgcctgcgagttccactcgcaggacgcttgattcatgacatggtgcgaagagcctattgagctaggtagtagtcctccggcccctgaatgcggctaatcccaacca…	ACACGGTAATAACTAAGG	KT961655.1	Macaca mulatta	I
a820	Caprine kobuvirus isolate 12Q108	GCACAACACAACAAAACCACAAAACACACAACGCAACAATCCATGAGCAGTGCTGACTCAACTCAGGCCTAAGACACGGTAGGTAGTTGCactcatgcagaccacacaaggcagatgggctatataaacgtttgaaaagggggtggggggggcctcggccccctcaccctcttttccggtggccacgcccgggccaccgatacttcccttcactccttcgggactgttggggaggaacacaacagggctcccctgttttcccattccttcccccttttcccaaccccaaccgccgtatctggtggcggcaagacacacgggtctttccctctaaagcacaattgtgtgtgtgtcccaggtcctcctgcgtacggtgcgggagtgctcccacccaactgt…	tttgaaaagggggtggggggggcctcggccccctcaccctcttttccggtggccacgcccgggccaccgatacttcccttcactccttcgggactgttggggaggaacacaacagggctcccctgttttcccattccttcccccttttcccaaccccaaccgccgtatctggtggcggcaagacacacgggtctttccctctaaagcacaattgtgtgtgtgtcccaggtcctcctgcgtacggtgcgggagtgctcccacccaactgttgtaagcctgtccaacgcgtcgtcctggcaagactatgacgtcgcatgttccgctgcggatgccgaccgggtaaccggttccccagtgtgtgtagtgcgatcttccaggtcctcctggttggcgttgtcc…	GACACGGTAGGTAGTTGC	NC_023422.1	Capra hircus	V
a823	Enterovirus C113 isolate BBD-83	GCACAACACAACAAAACCACAAAACACACAACGCAACAATCCATGAGCAGTGCTGACTCAACTCAGGCCTAAGACTGGTTCCGTTAGGTTactcatgcagaccacacaaggcagatgggctatataaacgcaccccagaggcccacgtggcggccagtactctggtatcacggtacctttgtacgcctgttttatatcccttccccatgtaactttagaagcaattcacatagttcaatagagggggtacaaaccagtgccaccacgaacaagcacttctgtttccccggtgaagctgtatagactgtccccacggtcaaaaacggcagatccgttatccgctcatgtacttcgagaagcctagtagcatcttggaatcttcgatgcgttgcgttcagc…	caccccagaggcccacgtggcggccagtactctggtatcacggtacctttgtacgcctgttttatatcccttccccatgtaactttagaagcaattcacatagttcaatagagggggtacaaaccagtgccaccacgaacaagcacttctgtttccccggtgaagctgtatagactgtccccacggtcaaaaacggcagatccgttatccgctcatgtacttcgagaagcctagtagcatcttggaatcttcgatgcgttgcgttcagcactctaccccgagtgtagcttaggtcgatgagtctgggcataccccaccggcgacggtggcccaggctgcgttggcggcctacccatggctaacgccatgggacgctagttgtgaacaaggtgtgaagag…	GACTGGTTCCGTTAGGTT	KC344834.1	Homo sapiens	I
a839	Enterovirus A123 strain OM112t (P12)	GCACAACACAACAAAACCACAAAACACACAACGCAACAATCCATGAGCAGTGCTGACTCAACTCAGGCCTAAGATCACTTCGTCAATACTactcatgcagaccacacaaggcagatgggctatataaacgttaaaacagcctgtgggttgttcccacccacagggcccactgggcgctagtactctggtattacggtacctttgtacgcctgttttacaacccttcccccatgtaacttagaagcaacaaataaacgaccaatagcacactcaccaatccagatgagtgatggtcaagcacttctgttaccccgggcttagtaccaatagactgccatcgcggttgaaggggaaaacgctcgttatccggctctctactgcgagaagcctagtaacgcc…	ttaaaacagcctgtgggttgttcccacccacagggcccactgggcgctagtactctggtattacggtacctttgtacgcctgttttacaacccttcccccatgtaacttagaagcaacaaataaacgaccaatagcacactcaccaatccagatgagtgatggtcaagcacttctgttaccccgggcttagtaccaatagactgccatcgcggttgaaggggaaaacgctcgttatccggctctctactgcgagaagcctagtaacgccttagaaatgctcaagcgttgcgctcagcacaaccccagtgtagctcaggtcgatgagtcactgcattccccacgggcgaccgtggcagtggctgcgtttgcggcctgcctacagctctacgctgtaggac…	GATCACTTCGTCAATACT	AF326761.2	Macaca fascicularis	I
a840	Enterovirus D68 isolate CF569939-FRA-2018	GCACAACACAACAAAACCACAAAACACACAACGCAACAATCCATGAGCAGTGCTGACTCAACTCAGGCCTAAGAATGAGCGCACGGTTAAactcatgcagaccacacaaggcagatgggctatataaacgttaaaacagccttggggttgttcccactccaagggcccatgtggcggctagtactctggtacttcggtacctttgtacgcctgttttatctcccttcccaatgtaatttagaagctcttaaatcaaggctcaataggcggggcgcaacccagcgctctcatgagcaagcacttctgtctccccggtgtggttgtataaactgttcccacggttgaaaacaacctatccgttatccgctatagtacttcgagaaacctagtatcaccttt…	ttaaaacagccttggggttgttcccactccaagggcccatgtggcggctagtactctggtacttcggtacctttgtacgcctgttttatctcccttcccaatgtaatttagaagctcttaaatcaaggctcaataggcggggcgcaacccagcgctctcatgagcaagcacttctgtctccccggtgtggttgtataaactgttcccacggttgaaaacaacctatccgttatccgctatagtacttcgagaaacctagtatcacctttggattgttgacgcgttgcgctcagcacactaacccgtgtgtagcttgggtcgatgagtctggacataccccactggcgacagtggtccaggctgcgttggcggcctactcatggtgaaaaccatgagacg…	GAATGAGCGCACGGTTAA	MT789738.1	Homo sapiens	I
a843	Enterovirus C strain 04-1450	GCACAACACAACAAAACCACAAAACACACAACGCAACAATCCATGAGCAGTGCTGACTCAACTCAGGCCTAAAATGTGTCTAGGTTGCCAactcatgcagaccacacaaggcagatgggctatataaacgtagtactccggtatcgcggtacccttgtacgcctgttttatactcccttcccccgtaacttagaagcaatcaaaccaagttcaatagaagggggtacaaaccagtaccaccacgaacaagcacttctgtttccccggtgaggttgcatagactgtacccacggttgaaagcgactaatccgttatccgctcaagtacttcgggaagcctagtaccaccttcggatcttcgatgcgttgcgctcagcactcaaccccagagtgtagctta…	tagtactccggtatcgcggtacccttgtacgcctgttttatactcccttcccccgtaacttagaagcaatcaaaccaagttcaatagaagggggtacaaaccagtaccaccacgaacaagcacttctgtttccccggtgaggttgcatagactgtacccacggttgaaagcgactaatccgttatccgctcaagtacttcgggaagcctagtaccaccttcggatcttcgatgcgttgcgctcagcactcaaccccagagtgtagcttaggctgatgagtctggacattcctcactggcgacagtggtccaggctgcgttggcggcctacctgtggcccaaagccacaggacgctagttgtgaacaaggtgtgaagagcctactgagctacttgagatt…	AATGTGTCTAGGTTGCCA	MN914201.1	Homo sapiens	I
a852	Enterovirus B69 isolate 15_491	GCACAACACAACAAAACCACAAAACACACAACGCAACAATCCATGAGCAGTGCTGACTCAACTCAGGCCTAATCGTTAGCATCCGTATTGactcatgcagaccacacaaggcagatgggctatataaacggcccactgggcgttagcactctggtattaaggtacctttgtgcgcctgttttataatcccttcccaacttgcaacttagaagtaacacactatgaccaatagggggcgtggcaaaccagccatgccttggtcaagcacttctgtttccccggactgagtatcaataagctgtccacacggctgaaggagaaaacgtccgttacccggccagttacttcgagaaacctagtaccaccatgaaagttgcgtagcgtttcgctccgcacatc…	gcccactgggcgttagcactctggtattaaggtacctttgtgcgcctgttttataatcccttcccaacttgcaacttagaagtaacacactatgaccaatagggggcgtggcaaaccagccatgccttggtcaagcacttctgtttccccggactgagtatcaataagctgtccacacggctgaaggagaaaacgtccgttacccggccagttacttcgagaaacctagtaccaccatgaaagttgcgtagcgtttcgctccgcacatccccagtgtagatcaggtcgatgagtcaccgcaatccccacgggcgaccgtggcggtggctgcgctggcggcctgcccatggggcaacccatgggacgctacaatactgacatggtgtgaagagtctattg…	TCGTTAGCATCCGTATTG	MF521674.1	Homo sapiens	I
a857	Human coxsackievirus A22 strain ban99-10427	GCACAACACAACAAAACCACAAAACACACAACGCAACAATCCATGAGCAGTGCTGACTCAACTCAGGCCTAAACAACTCACCAATCACGGactcatgcagaccacacaaggcagatgggctatataaacgttaaaacagctctggggttgttcccaccccagaggcccacgtggcggctagtactctggtattgcggtacctttgtacgcctgttttatacccccttccccagtaactttagaagcaattcattcagttcaatagagggggtacaaaccagtaccaccacgaacaagcacttctgtttccccggtgaagccgtatagactgtacccacggttgaaaatggcagatccgttatccgctcatgtacttcgagaagcctagtatcatcttgg…	ttaaaacagctctggggttgttcccaccccagaggcccacgtggcggctagtactctggtattgcggtacctttgtacgcctgttttatacccccttccccagtaactttagaagcaattcattcagttcaatagagggggtacaaaccagtaccaccacgaacaagcacttctgtttccccggtgaagccgtatagactgtacccacggttgaaaatggcagatccgttatccgctcatgtacttcgagaagcctagtatcatcttggaatcttcgatgcgttgcgctcagcactctaccccgagtgtagcttaggctgatgagtctgggcataccccaccggcgacggtggcccaggctgcgttggcggcctacccatggctaacgccatgggacgc…	ACAACTCACCAATCACGG	DQ995647.1	Homo sapiens	I
a861	Human coxsackievirus A22 strain USA75-10624	GCACAACACAACAAAACCACAAAACACACAACGCAACAATCCATGAGCAGTGCTGACTCAACTCAGGCCTAAGCAACTCATTCGCTACTCactcatgcagaccacacaaggcagatgggctatataaacgttaaaacagctctggggttgttcccaccccagaggcccacgtggcggctagtactctggtatcgaggtacctttgtacgcctgttttacaccccttcccctgtgcaactttagaagcaaatcacaaagttcaatagagggggtgcaaaccagcaccaccacgaacaagcacttctgtttccccggtgatgctgtatagactgttcccacggtcaaaaatggcagatccgttatccgcttgagtacttcgagaagcctagtaccaccttg…	ttaaaacagctctggggttgttcccaccccagaggcccacgtggcggctagtactctggtatcgaggtacctttgtacgcctgttttacaccccttcccctgtgcaactttagaagcaaatcacaaagttcaatagagggggtgcaaaccagcaccaccacgaacaagcacttctgtttccccggtgatgctgtatagactgttcccacggtcaaaaatggcagatccgttatccgcttgagtacttcgagaagcctagtaccaccttggaatcttcgatgtgttgcgctcagcactctaccccgagtgtagcttaggctgatgagtctgggcataccccaccggcgacggtggcccaggctgcgttggcggcctacccatggctaacgccatgggacg…	GCAACTCATTCGCTACTC	DQ995648.1	Homo sapiens	I
a862	Human coxsackievirus A1 isolate KS-ZPH01F/XJ/CHN/2011	GCACAACACAACAAAACCACAAAACACACAACGCAACAATCCATGAGCAGTGCTGACTCAACTCAGGCCTAAAACAACCGCAAGACGATTactcatgcagaccacacaaggcagatgggctatataaacgttaaaacagctctggggttgttcccaccccagaggcccacgtggcggctagtacactggtatcacggtacctttgtacgcctgttttatatcccctcccccatgcaactttagaagtaattcaaatagttcaatagagggggtacaaaccagtaccaccacgaacaagcacttctgtttccccggtgaggctatatagactgttcccacggtcgaaggtggctgatccgttatccgcttgagtacttcgagaagcctagtaccaccttt…	ttaaaacagctctggggttgttcccaccccagaggcccacgtggcggctagtacactggtatcacggtacctttgtacgcctgttttatatcccctcccccatgcaactttagaagtaattcaaatagttcaatagagggggtacaaaccagtaccaccacgaacaagcacttctgtttccccggtgaggctatatagactgttcccacggtcgaaggtggctgatccgttatccgcttgagtacttcgagaagcctagtaccacctttggatcttcgatgcgttgcgctcagcactctaccccgagtgtagcttaggctgatgagtctgggcataccccaccggcgacggtggcccaggctgcgttggcggcctacccgtggctaacgccatgggacg…	AACAACCGCAAGACGATT	JX174177.1	Homo sapiens	I
a863	Human coxsackievirus A1 strain Tompkins	GCACAACACAACAAAACCACAAAACACACAACGCAACAATCCATGAGCAGTGCTGACTCAACTCAGGCCTAACGCTCCACTCACAGGTTCactcatgcagaccacacaaggcagatgggctatataaacgttaaaacagctctggggttgttcccaccccagaggcccacgtggcggccagtactctggtattgcggtacctttgtacgcctgttttatatcccctccccaagtaactttagaagcaattcacaaagttcaatagagggggtacaaaccagtaccaccatgaacaagcacttctgtttccccggtgaagctgtatagactgttcccacggtcgaaaatggcagatccgttatccgctcacgtacttcgagaagcctagtatcatcttgg…	ttaaaacagctctggggttgttcccaccccagaggcccacgtggcggccagtactctggtattgcggtacctttgtacgcctgttttatatcccctccccaagtaactttagaagcaattcacaaagttcaatagagggggtacaaaccagtaccaccatgaacaagcacttctgtttccccggtgaagctgtatagactgttcccacggtcgaaaatggcagatccgttatccgctcacgtacttcgagaagcctagtatcatcttggaatcttcgacgcgttgcgctcagcactctaccccgagtgtagcttaggccgatgagtctgggcataccccaccggcgacggtggcccaggctgcgttggcggcctacccatggctaatgtcatgggacgc…	CGCTCCACTCACAGGTTC	AF499635.1	Homo sapiens	I
a864	Enterovirus D68 isolate 2012-12225	GCACAACACAACAAAACCACAAAACACACAACGCAACAATCCATGAGCAGTGCTGACTCAACTCAGGCCTAAATATACGTGAGAATGAGCactcatgcagaccacacaaggcagatgggctatataaacgttaaaacagccttggggttgttcccacctcaagggcccacgtggcggctagtactctggtatttcggtacccttgtacgcctgttttatctccctccccaatgtaacttagaagctttcaaatcaaagctcaataggtggagcgcaagccagcgcttccgtgagcaagcactcctgtttccccggtgcggttgtatagactgttcccacggttgaaaacaacctatccgttatccgctatagtacttcgagaaacctagtatcaccttt…	ttaaaacagccttggggttgttcccacctcaagggcccacgtggcggctagtactctggtatttcggtacccttgtacgcctgttttatctccctccccaatgtaacttagaagctttcaaatcaaagctcaataggtggagcgcaagccagcgcttccgtgagcaagcactcctgtttccccggtgcggttgtatagactgttcccacggttgaaaacaacctatccgttatccgctatagtacttcgagaaacctagtatcacctttggattgttgatgcgttgcgctcagcacactaacccgtgtgtagcttgggtcgatgagtctggacataccccactggtgacagtggtccaggctgcgttggcggcctactcatggtgaaaaccatgagacg…	ATATACGTGAGAATGAGC	KT285319.1	Homo sapiens	I
a871	Canine kobuvirus 1 isolate 12D049	GCACAACACAACAAAACCACAAAACACACAACGCAACAATCCATGAGCAGTGCTGACTCAACTCAGGCCTAAACGTTCATACCGCATCCTactcatgcagaccacacaaggcagatgggctatataaacgtcacgcacttttccggtggtccggtctcagaccaccgttactccattcagcttcttcggaacctgttcggaggaattaaacgggcacccactaaccccaacccccttctcgtaactaagtgtgtgcccaatctcttgactcctgctggaaccaccgaccagtagtgtccaaaatgccaggtggaaaatcctcccttcccctctgggctacatgcccagcatcctccccccagcctgacgtgccacaggctgtgcaaagaccccgcgaaa…	tcacgcacttttccggtggtccggtctcagaccaccgttactccattcagcttcttcggaacctgttcggaggaattaaacgggcacccactaaccccaacccccttctcgtaactaagtgtgtgcccaatctcttgactcctgctggaaccaccgaccagtagtgtccaaaatgccaggtggaaaatcctcccttcccctctgggctacatgcccagcatcctccccccagcctgacgtgccacaggctgtgcaaagaccccgcgaaagctgccaaaagtggcaattgtgggtcccccctttgtcaaggcgtcgagtctttctcccttaaggctagccccgtcagtgaactctgtcgggcaactagtgacgccactgcatgcctccgacctcggccgc…	ACGTTCATACCGCATCCT	KF924623.1	Canis lupus familiaris	V
a874	Echovirus E9 strain 31170222	GCACAACACAACAAAACCACAAAACACACAACGCAACAATCCATGAGCAGTGCTGACTCAACTCAGGCCTAAATCTGAGTAATAGCGGTGactcatgcagaccacacaaggcagatgggctatataaacgacagggcccactgggcgtcagcactctggtattgaggtacctttgtgcgcctgttttataaccctctccccatttgaaaattagaagcaatacacaatggtcagtagctggcatggcaaaccagtcatgttttgaccaagcacttctgtttccccggaccgagtatcaatagactgctcacgcggttgaaggagaaagcgttcgttacccgaccaactacttcgagaaacctagtaacgccatgaaagttgcagagcgtttcgctcagc…	acagggcccactgggcgtcagcactctggtattgaggtacctttgtgcgcctgttttataaccctctccccatttgaaaattagaagcaatacacaatggtcagtagctggcatggcaaaccagtcatgttttgaccaagcacttctgtttccccggaccgagtatcaatagactgctcacgcggttgaaggagaaagcgttcgttacccgaccaactacttcgagaaacctagtaacgccatgaaagttgcagagcgtttcgctcagcacatccccagtgtagatcaggccgatgagtcaccgcattccccacgggcgaccgtggcggtggctgcgctggcggcctgcttgtggggcgacccacaagacgctccaaaacagacatggtgtgaagagtc…	ATCTGAGTAATAGCGGTG	LC321988.1	Homo sapiens	I
a876	Human enterovirus 94 isolate E210	GCACAACACAACAAAACCACAAAACACACAACGCAACAATCCATGAGCAGTGCTGACTCAACTCAGGCCTAATGTATTAACCTCTTCTCCactcatgcagaccacacaaggcagatgggctatataaacgttaaaacagcctgtgggttgttcccaccccagaggcccacgtggcggccagtactctggtatcacggtacctttgtacgcctgttttatatccccttcccccgcaacttagaagaaaacaaatcaagttcactaggagggggtacaaaccagtaccaccacgaacaagcacttctgtttccccggtgatgtcgtatagactgtaaccacggttgaaaacgattgatccgttatccgctcttgtacttcgaaaagcccagtatcaccttg…	ttaaaacagcctgtgggttgttcccaccccagaggcccacgtggcggccagtactctggtatcacggtacctttgtacgcctgttttatatccccttcccccgcaacttagaagaaaacaaatcaagttcactaggagggggtacaaaccagtaccaccacgaacaagcacttctgtttccccggtgatgtcgtatagactgtaaccacggttgaaaacgattgatccgttatccgctcttgtacttcgaaaagcccagtatcaccttggaatcttcgatgcgttgcgctcagcactcaaccccagagtgtagcttaggtcgatgagtctggacactcctcaccggcgacggtggtccaggctgcgttggcggcctacctgtggtccaaagccacagga…	TGTATTAACCTCTTCTCC	DQ916376.1	Homo sapiens	I
a922	Bovine kobuvirus	GCACAACACAACAAAACCACAAAACACACAACGCAACAATCCATGAGCAGTGCTGACTCAACTCAGGCCTAACGATTGTCTGGATATGCAactcatgcagaccacacaaggcagatgggctatataaacgattcccaaggcccactcggttcaacttcggtttccggacaaatataaagaacctcagtcctcttggtactttctcgcctgagtcaacaaagcgagaaacctgcccctccagcgccagacgagcggcataaaacttgaacttctggcatgctccaccacccttttccccattccaacccccattgcgctctcaaggtcgcgctttttcgagactagctcggattcaaaagttcctggcaccctttgccccttcaggcccttaaggtagga…	attcccaaggcccactcggttcaacttcggtttccggacaaatataaagaacctcagtcctcttggtactttctcgcctgagtcaacaaagcgagaaacctgcccctccagcgccagacgagcggcataaaacttgaacttctggcatgctccaccacccttttccccattccaacccccattgcgctctcaaggtcgcgctttttcgagactagctcggattcaaaagttcctggcaccctttgccccttcaggcccttaaggtaggaactgaccttgtgctgtgccctcggtgcggaagtgctactgcgtagcgattgtaagatccctttgtggttctgccctggcaaggttatagagtactgtgatccgctgcggatgccatcctggtaacaggac…	CGATTGTCTGGATATGCA	KT003671.1	Bos taurus	V
a959	Enterovirus J strain N203	GCACAACACAACAAAACCACAAAACACACAACGCAACAATCCATGAGCAGTGCTGACTCAACTCAGGCCTAAACTAGAACGCAGATCGACactcatgcagaccacacaaggcagatgggctatataaacgttaaaatagcctcagggttgttcccaccctgagggcccacgtggtgtagtactctggtattacggtacctttgtacgcctattttatacccccttccccaagtaatttagaagcaagcacaaaccagttcagtagtaagcagtacaatccagtactgtaatgaacaagtacttctgttaccccggaagggtctatcggtaagctgtacccacggctgaagaatgacctaccgttaaccggctacctacttcgagaagcctagtaatgcc…	ttaaaatagcctcagggttgttcccaccctgagggcccacgtggtgtagtactctggtattacggtacctttgtacgcctattttatacccccttccccaagtaatttagaagcaagcacaaaccagttcagtagtaagcagtacaatccagtactgtaatgaacaagtacttctgttaccccggaagggtctatcggtaagctgtacccacggctgaagaatgacctaccgttaaccggctacctacttcgagaagcctagtaatgccgttgaagttttattgacgttacgctcagcacactaccccgtgtgtagttttggctgatgagtcacggcactccccacgggcgaccgtggccgtggctgcgttggcggccaaccaaggagtgcaagctcct…	ACTAGAACGCAGATCGAC	AF414373.2	Papio cynocephalus	I
a983	Human coxsackievirus B1 isolate CVB1Nm	GCACAACACAACAAAACCACAAAACACACAACGCAACAATCCATGAGCAGTGCTGACTCAACTCAGGCCTAAGAGACGTAGCATTAGTGGactcatgcagaccacacaaggcagatgggctatataaacgttaaaacagcctgtgggttgttcccacccacagggcccattgggcgctagcactctggtatcacggtacctttgtgcgcctgttttacatcccctccccaaattgtaatttagaagtctcacacaccgatcaatagcaagcgtggcacaccagccatgttttgatcaagcacttctgttacccggactgagtatcaatagaccgctaacgcggttgaaggagaaaacgttcgttacccggccaactacttcgaaaaacctagtaacacc…	ttaaaacagcctgtgggttgttcccacccacagggcccattgggcgctagcactctggtatcacggtacctttgtgcgcctgttttacatcccctccccaaattgtaatttagaagtctcacacaccgatcaatagcaagcgtggcacaccagccatgttttgatcaagcacttctgttacccggactgagtatcaatagaccgctaacgcggttgaaggagaaaacgttcgttacccggccaactacttcgaaaaacctagtaacaccatggaagttgcggagtgtttcgctcagcactaccccagtgtagatcaggtcgatgagtcaccgcgttccccacgggcgaccgtggcggtggctgcgttggcggcctgcctacggggaaacccgtaggacg…	GAGACGTAGCATTAGTGG	EU147493.1	Homo sapiens	I
a984	Echovirus E11 isolate Swab-3/HB.ES/CHN/2019	GCACAACACAACAAAACCACAAAACACACAACGCAACAATCCATGAGCAGTGCTGACTCAACTCAGGCCTAATATCGGAGACGTGCATTGactcatgcagaccacacaaggcagatgggctatataaacgttaaaacagcctgtgggttgttcccacccacaggcccattgggcgctagcactctggtatcacggtacctttgtgcgcctgttttatacacccttcccaagtgtaacttagaagcttaccacacacggtcaataggcgactcagtaagccaactgggtcttgatcaagcacttctgtttccccggactgagtatcaataagctgctcacgcggctgaaggagaaaacgttcgttaaccggccaattacttcgagaaacctagtaacacc…	ttaaaacagcctgtgggttgttcccacccacaggcccattgggcgctagcactctggtatcacggtacctttgtgcgcctgttttatacacccttcccaagtgtaacttagaagcttaccacacacggtcaataggcgactcagtaagccaactgggtcttgatcaagcacttctgtttccccggactgagtatcaataagctgctcacgcggctgaaggagaaaacgttcgttaaccggccaattacttcgagaaacctagtaacaccatggaggttgcgcagcgtttcgctccgcacaaccccagtgtagatcaggccgatgagtcaccgcactcctcacgggcgaccgtggcggtggctgcgctggcggcctgcccatggggtaacccatgggacg…	TATCGGAGACGTGCATTG	MZ229642.1	Homo sapiens	I
NC_023422	Caprine kobuvirus isolate 12Q108	GCACAACACAACAAAACCACAAAACACACAACGCAACAATCCATGAGCAGTGCTGACTCAACTCAGGCCTAAAGCACAGGTACGAGAGGAactcatgcagaccacacaaggcagatgggctatataaacgTTTGAAAAGGGGGTGGGGGGGGCCTCGGCCCCCTCACCCTCTTTTCCGGTGGCCACGCCCGGGCCACCGATACTTCCCTTCACTCCTTCGGGACTGTTGGGGAGGAACACAACAGGGCTCCCCTGTTTTCCCATTCCTTCCCCCTTTTCCCAACCCCAACCGCCGTATCTGGTGGCGGCAAGACACACGGGTCTTTCCCTCTAAAGCACAATTGTGTGTGTGTCCCAGGTCCTCCTGCGTACGGTGCGGGAGTGCTCCCACCCAACTGT…	TTTGAAAAGGGGGTGGGGGGGGCCTCGGCCCCCTCACCCTCTTTTCCGGTGGCCACGCCCGGGCCACCGATACTTCCCTTCACTCCTTCGGGACTGTTGGGGAGGAACACAACAGGGCTCCCCTGTTTTCCCATTCCTTCCCCCTTTTCCCAACCCCAACCGCCGTATCTGGTGGCGGCAAGACACACGGGTCTTTCCCTCTAAAGCACAATTGTGTGTGTGTCCCAGGTCCTCCTGCGTACGGTGCGGGAGTGCTCCCACCCAACTGTTGTAAGCCTGTCCAACGCGTCGTCCTGGCAAGACTATGACGTCGCATGTTCCGCTGCGGATGCCGACCGGGTAACCGGTTCCCCAGTGTGTGTAGTGCGATCTTCCAGGTCCTCCTGGTTGGCGTTGTCC…	AGCACAGGTACGAGAGGA	NC_023422.1	Capra hircus	V
NC_002058	Human poliovirus 1 Mahoney	GCACAACACAACAAAACCACAAAACACACAACGCAACAATCCATGAGCAGTGCTGACTCAACTCAGGCCTAACCTGTTGCCGTGGATCTTactcatgcagaccacacaaggcagatgggctatataaacgTTAAAACAGCTCTGGGGTTGTACCCACCCCAGAGGCCCACGTGGCGGCTAGTACTCCGGTATTGCGGTACCCTTGTACGCCTGTTTTATACTCCCTTCCCGTAACTTAGACGCACAAAACCAAGTTCAATAGAAGGGGGTACAAACCAGTACCACCACGAACAAGCACTTCTGTTTCCCCGGTGATGTCGTATAGACTGCTTGCGTGGTTGAAAGCGACGGATCCGTTATCCGCTTATGTACTTCGAGAAGCCCAGTACCACCTCGGAA…	TTAAAACAGCTCTGGGGTTGTACCCACCCCAGAGGCCCACGTGGCGGCTAGTACTCCGGTATTGCGGTACCCTTGTACGCCTGTTTTATACTCCCTTCCCGTAACTTAGACGCACAAAACCAAGTTCAATAGAAGGGGGTACAAACCAGTACCACCACGAACAAGCACTTCTGTTTCCCCGGTGATGTCGTATAGACTGCTTGCGTGGTTGAAAGCGACGGATCCGTTATCCGCTTATGTACTTCGAGAAGCCCAGTACCACCTCGGAATCTTCGATGCGTTGCGCTCAGCACTCAACCCCAGAGTGTAGCTTAGGCTGATGAGTCTGGACATCCCTCACCGGTGACGGTGGTCCAGGCTGCGTTGGCGGCCTACCTATGGCTAACGCCATGGGACGCT…	CCTGTTGCCGTGGATCTT	V01149.1	Homo sapiens	I
NC_012801	Human cosavirus B1	GCACAACACAACAAAACCACAAAACACACAACGCAACAATCCATGAGCAGTGCTGACTCAACTCAGGCCTAACCATAGAATAGAATCAGGactcatgcagaccacacaaggcagatgggctatataaacgTTGCCAGTTTTTTGAAACGTGTGGTTTGACGTCTAACCATTATGGCAGTGGGTGGAGTACTGCAAAGATGTCACCGTGCTTTACACGGTTTTTGAACCCCACACCGGCTGTTTGGCGCTTGCAGGACAGCAGGTTTATTTTCTTTTAACTCTCTCTTTCTAGCCACACACGATCTATGTGTGTGGGCGGAGTGATACTCCCGTTCCTTCTTGGACAGGCGGCCTCCACGCCCTTTGTGGATCTTAAGGCTACCAAGTCACTGGTGTTGG…	TTGCCAGTTTTTTGAAACGTGTGGTTTGACGTCTAACCATTATGGCAGTGGGTGGAGTACTGCAAAGATGTCACCGTGCTTTACACGGTTTTTGAACCCCACACCGGCTGTTTGGCGCTTGCAGGACAGCAGGTTTATTTTCTTTTAACTCTCTCTTTCTAGCCACACACGATCTATGTGTGTGGGCGGAGTGATACTCCCGTTCCTTCTTGGACAGGCGGCCTCCACGCCCTTTGTGGATCTTAAGGCTACCAAGTCACTGGTGTTGGAAAGTGAAGAGAAAGGAGTTCCTTGGGAACTACATGTGGCATTGACAGAGGTTGTAGCGATGCTGTGTGTGTGTGCGGATTACCCCCGTGGCGACACGGACCCCACAGGCCAAAAGCCCTGTCCGAAAGG…	CCATAGAATAGAATCAGG	NC_012801.1	Homo sapiens	II
NC_012800	Cosavirus A strain HCoSV-A1	GCACAACACAACAAAACCACAAAACACACAACGCAACAATCCATGAGCAGTGCTGACTCAACTCAGGCCTAAAGAAGGATCATAGCCGAGactcatgcagaccacacaaggcagatgggctatataaacgTTCTGAGACCGGCACGGTCAACCCGACTCATTTACGAGTTACTCATTTATTTTGAAACATCATAAAGAACGTGAACCGCTCTTTGTTTCTTTAAGGAATTTAGAGTAGAAAACATTTGAGATGAGGCCCGGTTGAACTCCGGGCGCTTTCCATCCGCTGTGATGGGCTCACTCCTGTACACCGTGAGTCCGCGCAGTGCTGACTTAACACTTAAGTAATGTATAGGCCGAGGATTACACCGCTCGGCTCCCACCTTTCACCACCGTGGG…	TTCTGAGACCGGCACGGTCAACCCGACTCATTTACGAGTTACTCATTTATTTTGAAACATCATAAAGAACGTGAACCGCTCTTTGTTTCTTTAAGGAATTTAGAGTAGAAAACATTTGAGATGAGGCCCGGTTGAACTCCGGGCGCTTTCCATCCGCTGTGATGGGCTCACTCCTGTACACCGTGAGTCCGCGCAGTGCTGACTTAACACTTAAGTAATGTATAGGCCGAGGATTACACCGCTCGGCTCCCACCTTTCACCACCGTGGGATTAACAGGTTCAATGCACAAATTCCTGTCCTTGGCTATGTCAAAGCAATACAGTGTGTACATGGCGTGCACGCTCAAAGCGGAGACTTAGGCCTCACAGATTGTGTTTTGTGTTATTGGATGCTGGATG…	AGAAGGATCATAGCCGAG	NC_012800.1	Homo sapiens	II
NC_075425	Rosavirus C strain RASK8F	GCACAACACAACAAAACCACAAAACACACAACGCAACAATCCATGAGCAGTGCTGACTCAACTCAGGCCTAATTCACCGTCCGCCGCTATactcatgcagaccacacaaggcagatgggctatataaacgGGGATGGGTCTGGTGCTGCGCCGCGTGTGTCTTGACACCGCGCTGCTCAGGATGCTTCTGCCCCGTGCTTTGGACGCCTACCAGGGCGTTAAACTGGTCCCCCCCTTACCCTTTCCCCGTAACTAAGTTTGTACCTCCCCCATATAGGCTGCTAAGACGCTTGTTGCTACAGCATATGTGGATCAGGGAGTTCTCCATGAGTAATCTTTTCCACCCTCTCTAGTGTCTATGCTATTGAGGACGGGTTGGAGCCCCGTTGACCTAGTGTC…	GGGATGGGTCTGGTGCTGCGCCGCGTGTGTCTTGACACCGCGCTGCTCAGGATGCTTCTGCCCCGTGCTTTGGACGCCTACCAGGGCGTTAAACTGGTCCCCCCCTTACCCTTTCCCCGTAACTAAGTTTGTACCTCCCCCATATAGGCTGCTAAGACGCTTGTTGCTACAGCATATGTGGATCAGGGAGTTCTCCATGAGTAATCTTTTCCACCCTCTCTAGTGTCTATGCTATTGAGGACGGGTTGGAGCCCCGTTGACCTAGTGTCAGAGTGTGTCGGTAGCAGGCTTTCTGCTCTCGCCCCATGCCGGCCACACCTCCCGTCAGTAATGTGAAGACTGCAAGTTGCATGTGAAAAGGTTTCTAATATTTGAGCTGAATGTAGCGATTACCCAAGG…	TTCACCGTCCGCCGCTAT	NC_075425.1	Rattus andamanensis	II
NC_034381	Miniopterus schreibersii picornavirus 1	GCACAACACAACAAAACCACAAAACACACAACGCAACAATCCATGAGCAGTGCTGACTCAACTCAGGCCTAAAAGTATGTTCCAATCAGGactcatgcagaccacacaaggcagatgggctatataaacgTTGAAAGCCGGGCCGGGGGTCCCCGCCCCCGGTCCAGCCCTCTGGGGTTTCCGCCCCAGAGGTCGTAGGGGACACTAGTATCAGCTTGTGTTCCCGGTTACCCGGCTTTCCCCAGTTGCTCTGGGTTAACAAAGCACGTGTGGTGGGCACGTAAACTTCACCAAACAACCCAATCCTCTTTTCTTCCTCTTTGGCGCAAACATCGCGCCTCCTCTACTGAAGATACCGACTCAACCGGTAAGATCAGGATTGAGGGTTGTCAACTGACC…	TTGAAAGCCGGGCCGGGGGTCCCCGCCCCCGGTCCAGCCCTCTGGGGTTTCCGCCCCAGAGGTCGTAGGGGACACTAGTATCAGCTTGTGTTCCCGGTTACCCGGCTTTCCCCAGTTGCTCTGGGTTAACAAAGCACGTGTGGTGGGCACGTAAACTTCACCAAACAACCCAATCCTCTTTTCTTCCTCTTTGGCGCAAACATCGCGCCTCCTCTACTGAAGATACCGACTCAACCGGTAAGATCAGGATTGAGGGTTGTCAACTGACCTCACAGTTGAAAACTAATGGACATCGAGTTTATTAGACTCATAGGACATCCCGGAACGGGGCTAACGCGTTGGTAGCGCAGTGTAGTTCCGGCCCGAATCTTAACACCAAAATGTTCCAAAACTGACCAA…	AAGTATGTTCCAATCAGG	NC_034381.1	Miniopterus schreibersii	II
NC_009891	Seal picornavirus type 1	GCACAACACAACAAAACCACAAAACACACAACGCAACAATCCATGAGCAGTGCTGACTCAACTCAGGCCTAAGGTGACTTATAGATGTAGactcatgcagaccacacaaggcagatgggctatataaacgTTCAAAGGTGGCGGGAGAGTTGGCCTCACGCTGTTTAGCGTGAGAGCTGGCTCTCCTGCCCCTTCCCCTGAGCCGGGGATCTTGGCTCATTCCCCTCTTTTCTATCCTCCCTCATTGGACTTTACGGATGACCCGGCATAAACTTGACAACCGATGTTGGATTTCCCTTGTGGCTGTGATGGAGGACATACCCTCGGGTGTAGTTGTGTGCGTGTCGCTCTGCGACTCGAGCTTCAAAGTGGTGCTGAAATATTGCAAGCGTCGTTGCT…	TTCAAAGGTGGCGGGAGAGTTGGCCTCACGCTGTTTAGCGTGAGAGCTGGCTCTCCTGCCCCTTCCCCTGAGCCGGGGATCTTGGCTCATTCCCCTCTTTTCTATCCTCCCTCATTGGACTTTACGGATGACCCGGCATAAACTTGACAACCGATGTTGGATTTCCCTTGTGGCTGTGATGGAGGACATACCCTCGGGTGTAGTTGTGTGCGTGTCGCTCTGCGACTCGAGCTTCAAAGTGGTGCTGAAATATTGCAAGCGTCGTTGCTCGATTAACGGAGTGGTACAATCCTATGAACCCAAGTGCATTCATGCGAAAGCCCCGGAGGGGTGAGTAGCATGGACTCGAATCAGAAGAGCTGGAGCTCGCTTGGTACGGCACGTAGCATTGCTTTGCCT…	GGTGACTTATAGATGTAG	NC_009891.1	Pusa hispida	IV
NC_040642	Rhimavirus A	GCACAACACAACAAAACCACAAAACACACAACGCAACAATCCATGAGCAGTGCTGACTCAACTCAGGCCTAACCTATACCGCAGTGATCCactcatgcagaccacacaaggcagatgggctatataaacgCGAATTCCGGACATCTCCTTTCGGGGGCGAGCGTCACCGTGCCCCTCATGGAGGCAACTGTGCCTCTAATCGGTGACCCACTGAGAAAATTTTCTTTCTACGTGGCTAAACAATGCAACTTTATAATAACACAAATTTAATGCTTAATCTTAACACCAAAGATTTGAACATATGTTTGGAAAGTGGCACACTTCAAACATTGCATAGTTGCTAGGGGTGAAGTCCCTTTAAGGGGTTGCAGAGGATCTTTCCTCTTTATGAGCGGCTAG…	CGAATTCCGGACATCTCCTTTCGGGGGCGAGCGTCACCGTGCCCCTCATGGAGGCAACTGTGCCTCTAATCGGTGACCCACTGAGAAAATTTTCTTTCTACGTGGCTAAACAATGCAACTTTATAATAACACAAATTTAATGCTTAATCTTAACACCAAAGATTTGAACATATGTTTGGAAAGTGGCACACTTCAAACATTGCATAGTTGCTAGGGGTGAAGTCCCTTTAAGGGGTTGCAGAGGATCTTTCCTCTTTATGAGCGGCTAGGAGTATCTTCTTGATATTATGTGGTCGTGCAACTCACTTCCCAGATGTATGACGGTGTACTAAGCGATTGGAACTAGTCATAACCTCTTTGAATTTTGGTATTGCGAGTCTAGCAGGGGGATATTTACCG…	CCTATACCGCAGTGATCC	NC_040642.1	Rhinella marina	V
NC_004102	Hepatitis C virus genotype 1	GCACAACACAACAAAACCACAAAACACACAACGCAACAATCCATGAGCAGTGCTGACTCAACTCAGGCCTAACGAAGAGCCTAAGAACAAactcatgcagaccacacaaggcagatgggctatataaacggccagccccctgatgggggcgacactccaccatgaatcactcccctgtgaggaactactgtcttcacgcagaaagcgtctagccatggcgttagtatgagtgtcgtgcagcctccaggaccccccctcccgggagagccatagtggtctgcggaaccggtgagtacaccggaattgccaggacgaccgggtcctttcttggataaacccgctcaatgcctggagatttgggcgtgcccccgcaagactgctagccgagtagtgttgggt…	gccagccccctgatgggggcgacactccaccatgaatcactcccctgtgaggaactactgtcttcacgcagaaagcgtctagccatggcgttagtatgagtgtcgtgcagcctccaggaccccccctcccgggagagccatagtggtctgcggaaccggtgagtacaccggaattgccaggacgaccgggtcctttcttggataaacccgctcaatgcctggagatttgggcgtgcccccgcaagactgctagccgagtagtgttgggtcgcgaaaggccttgtggtactgcctgatagggtgcttgcgagtgccccgggaggtctcgtagaccgtgcacc	CGAAGAGCCTAAGAACAA	NC_004102.1	Homo sapiens	IV
NC_001366	Theilovirus strain GDVII	GCACAACACAACAAAACCACAAAACACACAACGCAACAATCCATGAGCAGTGCTGACTCAACTCAGGCCTAAATACGGTGCCAACTGTGCactcatgcagaccacacaaggcagatgggctatataaacgTTGAAAGGGGGCCCGGGGGATCTCCCCCGCGGTAACTGGTCACAGTTGCCGCGGACGGAGATCATCCCCCGGTTACCCCCTTTCGACGCGGGTACTGCGATAGTGCCACCCCAGTCCTTCCTACTCCCGACTCCCGACCCCAACCCAGGTTCCTTGGAACAGGAACACCAATTTATTCATCCCTTGGATGCTGACTAATCAGAGGAACGTCAGCATTTTCCGGCCCAGGCTAAGAGAAGTAGATAAGTTAGAATCTAAATTATTTATCA…	TTGAAAGGGGGCCCGGGGGATCTCCCCCGCGGTAACTGGTCACAGTTGCCGCGGACGGAGATCATCCCCCGGTTACCCCCTTTCGACGCGGGTACTGCGATAGTGCCACCCCAGTCCTTCCTACTCCCGACTCCCGACCCCAACCCAGGTTCCTTGGAACAGGAACACCAATTTATTCATCCCTTGGATGCTGACTAATCAGAGGAACGTCAGCATTTTCCGGCCCAGGCTAAGAGAAGTAGATAAGTTAGAATCTAAATTATTTATCATCCCCTTGACGAATTCGCGTTGGAAAAGCACCTCTCACTTGCCGCTCTTCACACCCATCATTCTAATTCGGCCCCTGTGTTGAGCCCCTTGTTGAAGTGTTTCCCTCCATCGCGACGTGGTTGGAGATCT…	ATACGGTGCCAACTGTGC	NC_001366.1	Mus musculus	II
EMCV	Encephalomyocarditis virus	GCACAACACAACAAAACCACAAAACACACAACGCAACAATCCATGAGCAGTGCTGACTCAACTCAGGCCTAAAGAACTACAGGAGAGCCGactcatgcagaccacacaaggcagatgggctatataaacgtccctccccccccctaacgttactggccgaagccgcttggaataaggccggtgtgcgtttgtctatatgttattttccaccatattgccgtcttttggcaatgtgagggcccggaaacctggccctgtcttcttgacgagcattcctaggggtctttcccctctcgccaaaggaatgcaaggtctgttgaatgtcgtgaaggaagcagttcctctggaagcttcttgaagacaaacaacgtctgtagcgaccctttgcaggcagcggaa…	tccctccccccccctaacgttactggccgaagccgcttggaataaggccggtgtgcgtttgtctatatgttattttccaccatattgccgtcttttggcaatgtgagggcccggaaacctggccctgtcttcttgacgagcattcctaggggtctttcccctctcgccaaaggaatgcaaggtctgttgaatgtcgtgaaggaagcagttcctctggaagcttcttgaagacaaacaacgtctgtagcgaccctttgcaggcagcggaaccccccacctggcgacaggtgcctctgcggccaaaagccacgtgtataagatacacctgcaaaggcggcacaaccccagtgccacgttgtgagttggatagttgtggaaagagtcaaatggctctcctca…	AGAACTACAGGAGAGCCG	NC_001479.1	Homo sapiens; Sus scrofa domesticus; Mesocricetus auratus	II

## Sheet: Ribosomal_Loading
ID	Ribosomal_Loading	Ribosomal_Loading_Std	Name	Cell	Sequence	Host
a2667	1.18366	0.126752	Turdivirus 1	293t	tcctcacccatgcttttcctacccccaccacgcccgcatgtttactgctttccttgatgctgcccgtgactacttccatgacctccccaacccaaacctcaaacgccttaagctatcatgggctctctatcaccaatccccttccttcccacccagaacccccccctccctcccctacaacgtgtatgagcaagacgagtttgacaagctcgccgaagccatgctcacccactctcccttccccacatcccattacctcttccaccccctcccgtccaacgcccgcaccatcgtcgagcgtgaggctgactgggatggctgtgatctagaaaagaaatggctcgacctcgtcatagaggacgatgccaagttccttctggagaacggctctctcccgtt…	Bird
a137	1.28978	0.142024	Sicinivirus A isolate UT-G-Khajehnasiri	293t	atacctttaccttcccccactcactgatcggtgccaaccccaactccccagtgtcagatgcttttacaaactttatgctatggcgcgctggagtggcagtccacatttccacgtcggccagccccgctatggcaggagcgctactcgtggtggcatcacccgagggctttgaggacgtgcaacagcgcccatggaatgcgcaagttagcgggctaactacaatcccatatgtacttcttaacctgtgccaatccaattcagccactgtaatcctccctccttgtacagtcactccgtttgatgatgcccgctcccatacatcttggtctgtgcgcgtgtatgtcttcacacagctaaatgtccctaccggcgttgcaaatcaaatcacaattcaattga…	Bird
NC_004102	1.47576	0.107532	Hepatitis C virus genotype 1	293t	gccagccccctgatgggggcgacactccaccatgaatcactcccctgtgaggaactactgtcttcacgcagaaagcgtctagccatggcgttagtatgagtgtcgtgcagcctccaggaccccccctcccgggagagccatagtggtctgcggaaccggtgagtacaccggaattgccaggacgaccgggtcctttcttggataaacccgctcaatgcctggagatttgggcgtgcccccgcaagactgctagccgagtagtgttgggtcgcgaaaggccttgtggtactgcctgatagggtgcttgcgagtgccccgggaggtctcgtagaccgtgcacc	Human
a1370	1.49944	0.199943	Salivirus A strain SH1	293t	ttcccctgcaaccattacgcttactcgcatgtgcattgagtggtgcatgtgttgaacaaacagctacactcacatgggggcgggttttcccgccctacggcttctcgcgaggcccacccctcccctttctcccataactacagtgctttggtaggtaagcatcctgatcccccgcggaagctgctcacgtggcaactgtggggacccagacaggttatcaaaggcacccggtctttccgccttcaggagtatccctgctagcgaattctagtagggctctgcttggtgccaacctcccccaaatgcgcgctgcgggagtgctcttccccaactcaccctagtatcctctcatgtgtgtgcttggtcagcatatctgagacgatgttccgctgtcccaga…	Human
a2627	1.59647	0.244623	Beihai picorna-like virus 52 strain BHNXC41485	293t	taggtacttggaaggaatcagatgattagctagaaatgagtctgaccccgatagatttcgggacccaacacttgcgaacttatgctttaattcgcagcatgtagggaccgtggacttagtcttgtttgttctgagtgaacttacaattctttgctccccctcatgtaggaagaaagcaaaacgtagaggtacagtttctcctattaatgtacagaagaaacgaaaattctcaacgatggtattgactatgtcgaatccatgtccaactggatcaagttgggattttgatgggcttttagtttagccctttagtacagtaaaactacagcaaggtttgattagccttgagaagttcaattaatcacattgtttattagagaattaattattataaaactc…	Unknown
a2616	1.78323	0.264191	Picornavirales sp. isolate H4_Rhizo_43	293t	gcagtgagcaaattccattgcagtcgaggtttagcctcgccattcgtcttttaaaattagtttcttttaagatgctagaagataaaacacggtaaaaaattgtatataacgatataggtctggagtatagtaatcaatgttaattcgttgcattggtgataacgacatactgtatactcccaactttcgcgccggacgattccggatatattgtacgtgataataatgtcttcttaattgagactgactttttaagtcaattaaacaactctaccagagcctacgcgttctatctctgacacgggatagttctcagggttgaagattccataggtcttcagcctgccgaaactctgtgctgtaatgtagggtcgactaccatctacctatttaggtttg…	Unknown
a582	1.88783	0.146496	Bovine rhinovirus 1 strain SD-1	293t	acgatctttgcggctctgccgccgttcgggttttacctgttttcacagagcaaaacaggacctctagtttcgtgcttaaacgagatcatgctcgaactagaactataacgctggtcactggacccgtgccgcgccttgcggatctttgcgggaatggtggctagtgggctgtggaagtgactctaaccacacgcccctcaagtgtgggaaaacacgaactggtgtagcgacgacgataggccttgggacaccctctccagtgatggagacccaaggggccaaaagccacgccttgtgccctgtcgttcacaaccccagtgcagttcgtgccagtacctgcttttgggaagtgtgctttggacagctgaaaacagtcctagtgggagactaaggatgccc…	Cow
a693	2.02593	0.105451	Human coxsackievirus A16 strain shzh99-79	293t	cgaccaatagtgggcgtgacgcaccagtcacgtcttggtcaagcacttctgtttccccggaccgagtatcaatagactgcttacgcggttgaaggagaaaacgttcgttacccggctaactacttcgagaaacctagtagcaccatgaaagttgcagagtgtttcgctcagcacttcccccgtgtagatcaggtcgatgagccactgtgaaccccacgggcgaccgtgacagtggctgcgttggcggcctgcccatggggcaacccgtgggacgctctaatacagacatggtgtgaagagtctattgagctagttagtaatcctccggcccctgaatgcggctaatcctaactgcggagcacgcaccctcaatccagggggcagtgtgtcgtaacgggt…	Human
DNA_IRES	2.0778	0.0870532	Encephalomyocarditis virus	293t	tccctccccccccctaacgttactggccgaagccgcttggaataaggccggtgtgcgtttgtctatatgttattttccaccatattgccgtcttttggcaatgtgagggcccggaaacctggccctgtcttcttgacgagcattcctaggggtctttcccctctcgccaaaggaatgcaaggtctgttgaatgtcgtgaaggaagcagttcctctggaagcttcttgaagacaaacaacgtctgtagcgaccctttgcaggcagcggaaccccccacctggcgacaggtgcctctgcggccaaaagccacgtgtataagatacacctgcaaaggcggcacaaccccagtgccacgttgtgagttggatagttgtggaaagagtcaaatggctctcctca…	Human
a1367	2.32776	0.145159	Salivirus FHB	293t	tttcgaccgccttatggcaggcgggcttgtggacggcttcggcccacccacagcaagaatgccatcatctgtcctcacccccatttctcccctccttcccctgcaaccattacgcttactcgcatgtgcattgagtggtgcacgtgttgaacaaacagctacactcacgtgggggcgggttttcccgcccttcggcctctcgcgaggcccacccttccccttcctcccataactacagtgctttggtaggtaagcatcctgatcccccgcggaagctgctcgcgtggcaactgtggggacccagacaggttatcaaaggcacccggtctttccgcctccaggagtatccctgctagtgaattctagtggggctctgcttggtgccaacctcccccaaat…	Human
NC_023858	2.45602	0.337104	Melegrivirus A	293t	tttcccctgttcgtaactaagtgtgtgcccaatctcctcactcctgctggcttcaccgaccggcagtgtccaaaatgctaggtgaatcccctccctttcctctgggcttctgcccagcttcctccccccagcctgacgtgacacaggctgtgcaaagaccccgcgaaagctgccaaaagtggcaattgtgggtcccccctttgtaaaggcgtcgagtctttctccctcaaggctagacccgtcagtgaattctgtcgggcaactagtgacgccactgcacgcctctgacctcggccgcggagtgctgccccccaagtcgtgcccctgaccacaagttgtgctgtctggcaaacattgtctgtgagaatgttccgctgtggctgccaagcctggcaacag…	Bird
a2758	2.52659	0.197489	Enterovirus J strain CHN/BJ/2018-8J	293t	acatgggcacccagagggcccacgtggcgtagaactcacgtggcgtagaactccggtattacggtacccttgttcgcctattttaccaccccttccccagaaacttagaagtcatgatcacaaggctcaatagatacttgggcaaaccagcccaaggacgagcaagcacttctgtctccccgggaggcaacgctgttaggctgtccccacggccgaaggcaacgctaccgttaaccggcgtggtactgcgggaagtctagtaacatcattgaatttctttgacgttacgttcagcacacaaacccagtgtgtagttttggctgatgagtgcctgcattccccactggcgacagtggcaggcgctgcgttggcggccaactctcagggcaacctgagaga…	Primate
NC_040642	2.67076	0.105571	Rhimavirus A	293t	CGAATTCCGGACATCTCCTTTCGGGGGCGAGCGTCACCGTGCCCCTCATGGAGGCAACTGTGCCTCTAATCGGTGACCCACTGAGAAAATTTTCTTTCTACGTGGCTAAACAATGCAACTTTATAATAACACAAATTTAATGCTTAATCTTAACACCAAAGATTTGAACATATGTTTGGAAAGTGGCACACTTCAAACATTGCATAGTTGCTAGGGGTGAAGTCCCTTTAAGGGGTTGCAGAGGATCTTTCCTCTTTATGAGCGGCTAGGAGTATCTTCTTGATATTATGTGGTCGTGCAACTCACTTCCCAGATGTATGACGGTGTACTAAGCGATTGGAACTAGTCATAACCTCTTTGAATTTTGGTATTGCGAGTCTAGCAGGGGGATATTTACCG…	Toad
NC_009891	2.74851	0.108615	Seal picornavirus type 1	293t	TTCAAAGGTGGCGGGAGAGTTGGCCTCACGCTGTTTAGCGTGAGAGCTGGCTCTCCTGCCCCTTCCCCTGAGCCGGGGATCTTGGCTCATTCCCCTCTTTTCTATCCTCCCTCATTGGACTTTACGGATGACCCGGCATAAACTTGACAACCGATGTTGGATTTCCCTTGTGGCTGTGATGGAGGACATACCCTCGGGTGTAGTTGTGTGCGTGTCGCTCTGCGACTCGAGCTTCAAAGTGGTGCTGAAATATTGCAAGCGTCGTTGCTCGATTAACGGAGTGGTACAATCCTATGAACCCAAGTGCATTCATGCGAAAGCCCCGGAGGGGTGAGTAGCATGGACTCGAATCAGAAGAGCTGGAGCTCGCTTGGTACGGCACGTAGCATTGCTTTGCCT…	Seal
a2777	2.77001	0.251814	Human enterovirus 76 strain 04360/SD/CHN/2004/EV76	293t	tttaaaacagcctgtgggttgtacccacccacagggctcactgggcgctagcacactggtatcacggtacccttgtgcgcctgttttatacaccctcccccctttttgtaacttagaagaaacaaacacacgatcaatagcaggcttagcgcaccagctaagtcttgatcaagcacttctgttaccccggactgagtatcaataagctgtgcccacggctgaaagagaaaacgttcgttacccggctgtctacttcgggaaacctagtaccatcatgaagactgcaaagcgtttcgctcagcacaaccccagtgtagatcaggtcgatgagtcactgcattcctcacaggcgactgtggcagtggctgcgttggcggcctgcctatggggaaacccata…	Human
a2681	2.89278	0.414184	Megrivirus B3CP-APO isolate HN56	293t	ttcgggacactggatgggcgactcggtggggctgccaccccgtcttgacttctcgttgttgaccctggaattctagaacattctcttgtcttctgcgtctggtccacggacggactaattggaatgtttattggttaagcctcgttctgaaatgccctagccaatgggctatagtaggatcttggtgtttccagtgaacctcttccgaccatagtagctagagttatggctgtgtaggatgtgggtaagaccgctttttgcgtatctcccacaagacaccggatcatgggtgtgtccgctggataaggctcgaaacctcccaactgacggtggtgctgaaatattgcaagcctaagttgtgtagaggcaagtagatgcccgccgcgacatctgtgatcc…	Bird
NC_012801	2.90326	0.0887039	Human cosavirus B1	293t	TTGCCAGTTTTTTGAAACGTGTGGTTTGACGTCTAACCATTATGGCAGTGGGTGGAGTACTGCAAAGATGTCACCGTGCTTTACACGGTTTTTGAACCCCACACCGGCTGTTTGGCGCTTGCAGGACAGCAGGTTTATTTTCTTTTAACTCTCTCTTTCTAGCCACACACGATCTATGTGTGTGGGCGGAGTGATACTCCCGTTCCTTCTTGGACAGGCGGCCTCCACGCCCTTTGTGGATCTTAAGGCTACCAAGTCACTGGTGTTGGAAAGTGAAGAGAAAGGAGTTCCTTGGGAACTACATGTGGCATTGACAGAGGTTGTAGCGATGCTGTGTGTGTGTGCGGATTACCCCCGTGGCGACACGGACCCCACAGGCCAAAAGCCCTGTCCGAAAGG…	Human
NC_075425	2.92711	0.0749342	Rosavirus C strain RASK8F	293t	GGGATGGGTCTGGTGCTGCGCCGCGTGTGTCTTGACACCGCGCTGCTCAGGATGCTTCTGCCCCGTGCTTTGGACGCCTACCAGGGCGTTAAACTGGTCCCCCCCTTACCCTTTCCCCGTAACTAAGTTTGTACCTCCCCCATATAGGCTGCTAAGACGCTTGTTGCTACAGCATATGTGGATCAGGGAGTTCTCCATGAGTAATCTTTTCCACCCTCTCTAGTGTCTATGCTATTGAGGACGGGTTGGAGCCCCGTTGACCTAGTGTCAGAGTGTGTCGGTAGCAGGCTTTCTGCTCTCGCCCCATGCCGGCCACACCTCCCGTCAGTAATGTGAAGACTGCAAGTTGCATGTGAAAAGGTTTCTAATATTTGAGCTGAATGTAGCGATTACCCAAGG…	Rodent
a2742	2.92951	0.192283	Enterovirus A strain CHN/BJ/2018-1A	293t	gggttgttcccacccacagggcccaagcggcgttagtactctggtatcacggtacctttgtatgcctgttttacatcccttcccccgtaacgttagaagaaagcacaaacgacaaatagcaagtccaccaaaccaggtgggtttttgtcaagcacttctgtttccccggacatagtaccaataagctgtacccacggctgaaagggaaaacgttcgttacccggctacttacttcgagaagcctagtaccatcatgaattgtttcaagtgttacgttcagcacaatcccagtgtagttcaggctgatgagtcaccgaattccccacgggcgaccgtgtcggtggctgcgttggcggcctgcctgcgggtattactcgcaggacgcttgattcatgacat…	Primate
a566	2.93734	0.0658357	Bakunsa virus	293t	ttttgaacgccacctcggagcgatatccggggaccccctcccctttttccttcctaccttcttcccaaatttccctcttcccttgttattttggtttggatttcctggacatgactcggacggatctatctcatttgctttgtgtctgctccaccagtggcatggtcgaaagatcatcaacactggacgtgtactgtaatggccaaacgtgcccacaggggaaaccatgccggtcgctgtagcggcgggtggacgtggtggacccctctccctgctcataaactttgggtaggtgaagggttcaagcgacgcttgccgtgagggcgcatccggatggtgggaaccaacaaactaggctgtaatggccgacctcaggtggatgagctagggctgctgcac…	Primate
a785	2.95155	0.0823213	Echovirus E7 isolate Env_2016_Sep_E-7b	293t	ccaccccgtcgtaacttagaagctaatcaactatggtcactaggcggcccagtatgccaactgggtcttgaccaagcacttctgttaccccggactgagtatcaataggctgctcacgcggctgaaggagaaaacgttcgttacccggccagttacttcgagaaacctagtaccaccatgaaggttgcgcagcgtttcgctccgcacaaccccagtgtagatcaggccgatgagtcaccgcatccctcacgggcgaccgtggcggtggctgcgttggcggcctgcccatggggcaacccatgggacgcttcaatactgacatggtgcgaagagtctattgagctaattggtagtcctccggcccctgaatgcggctaatcctaactgcggagcagatac…	Human
a787	3.04429	0.102463	Human poliovirus 2 isolate PV2/4568-1/ISR98	293t	ccccgtaacttagaagcataaaaccaagttcagcaggaaggggtgcaaaccagtacctctatgaacaagcacttctgtttccccggtgacattgcatagactgctcacgcggttgaaagcgatcgatccgttatccgcttgtgtacttcgaaaagcctagtatcgccttggaatcttcgacgcgttgcgctcagcacccgatcccggggtgtagcttaggctgatgagtctggacgtccctcaccggcgacggtggtccaggctgcgttggcggcctacctatggctaacgccataggacgctagatgtgaacaaggtgtgaagagcctattgagctacacgagagtcctccggcccctgaatgcggctaatcctaaccacggagcaagcggtcacgaa…	Human
a823	3.0741	0.112587	Enterovirus C113 isolate BBD-83	293t	caccccagaggcccacgtggcggccagtactctggtatcacggtacctttgtacgcctgttttatatcccttccccatgtaactttagaagcaattcacatagttcaatagagggggtacaaaccagtgccaccacgaacaagcacttctgtttccccggtgaagctgtatagactgtccccacggtcaaaaacggcagatccgttatccgctcatgtacttcgagaagcctagtagcatcttggaatcttcgatgcgttgcgttcagcactctaccccgagtgtagcttaggtcgatgagtctgggcataccccaccggcgacggtggcccaggctgcgttggcggcctacccatggctaacgccatgggacgctagttgtgaacaaggtgtgaagag…	Human
a1134	3.09121	0.104635	Human enterovirus C99 strain BAN04-10697	293t	ttaaaacagcctgtgggttgttcccaccccagaggcccacgtggcggctagtactccggtattacggtacccttgtacgcctgttttatacccccttcccccgcaacttagattcaaacaaacacaagttcaataggagggggtacaaaccagtaccaccacgaacaagcacttctgtttccccggtgaggttgtatagactgttaccacggttgaaagcgactgatccgttatccgccttagtacttcgagaagcctagtatcaccttggaatctccgatgcgttgcgctcagcaatgtacccccattgtagcttaggccgatgagtctgggcattccccaccggcgacggtggcccaggctgcgttggcggcctacctatggtgaaaaccataggac…	Human
NC_015940	3.11992	0.0723458	Bat picornavirus 1 strain NC16A	293t	cacccacttttccggcggcgcacgttcgcgtcgtcgtaagtctggactcccaaggccaactcggttcaacttcggtttccggacaaatacaagaacctcagtcctcttggtactttctcgcctgagtcaacaaagcgagaaacctgcccctctaacgccagacgagcggcatgaaacttgaacttctggcatgttccactttccctctccctcaccccaccccaccgcgctctcaaggtcgcgctcttccgggactagcccggttttaaaagttcctggcaccctttgcccctctaggcccttaaggtaggaactgaccttgtgctgtgatctcggtgcggaagtgctactgcgtagtgattgtaagatccctttgtggttctgccctggcaaggctac…	Bat
a983	3.15381	0.0799104	Human coxsackievirus B1 isolate CVB1Nm	293t	ttaaaacagcctgtgggttgttcccacccacagggcccattgggcgctagcactctggtatcacggtacctttgtgcgcctgttttacatcccctccccaaattgtaatttagaagtctcacacaccgatcaatagcaagcgtggcacaccagccatgttttgatcaagcacttctgttacccggactgagtatcaatagaccgctaacgcggttgaaggagaaaacgttcgttacccggccaactacttcgaaaaacctagtaacaccatggaagttgcggagtgtttcgctcagcactaccccagtgtagatcaggtcgatgagtcaccgcgttccccacgggcgaccgtggcggtggctgcgttggcggcctgcctacggggaaacccgtaggacg…	Human
a843	3.16233	0.0822351	Enterovirus C strain 04-1450	293t	tagtactccggtatcgcggtacccttgtacgcctgttttatactcccttcccccgtaacttagaagcaatcaaaccaagttcaatagaagggggtacaaaccagtaccaccacgaacaagcacttctgtttccccggtgaggttgcatagactgtacccacggttgaaagcgactaatccgttatccgctcaagtacttcgggaagcctagtaccaccttcggatcttcgatgcgttgcgctcagcactcaaccccagagtgtagcttaggctgatgagtctggacattcctcactggcgacagtggtccaggctgcgttggcggcctacctgtggcccaaagccacaggacgctagttgtgaacaaggtgtgaagagcctactgagctacttgagatt…	Human
a852	3.2016	0.0863822	Enterovirus B69 isolate 15_491	293t	gcccactgggcgttagcactctggtattaaggtacctttgtgcgcctgttttataatcccttcccaacttgcaacttagaagtaacacactatgaccaatagggggcgtggcaaaccagccatgccttggtcaagcacttctgtttccccggactgagtatcaataagctgtccacacggctgaaggagaaaacgtccgttacccggccagttacttcgagaaacctagtaccaccatgaaagttgcgtagcgtttcgctccgcacatccccagtgtagatcaggtcgatgagtcaccgcaatccccacgggcgaccgtggcggtggctgcgctggcggcctgcccatggggcaacccatgggacgctacaatactgacatggtgtgaagagtctattg…	Human
a876	3.21129	0.105694	Human enterovirus 94 isolate E210	293t	ttaaaacagcctgtgggttgttcccaccccagaggcccacgtggcggccagtactctggtatcacggtacctttgtacgcctgttttatatccccttcccccgcaacttagaagaaaacaaatcaagttcactaggagggggtacaaaccagtaccaccacgaacaagcacttctgtttccccggtgatgtcgtatagactgtaaccacggttgaaaacgattgatccgttatccgctcttgtacttcgaaaagcccagtatcaccttggaatcttcgatgcgttgcgctcagcactcaaccccagagtgtagcttaggtcgatgagtctggacactcctcaccggcgacggtggtccaggctgcgttggcggcctacctgtggtccaaagccacagga…	Human
a2778	3.21196	0.189939	Human coxsackievirus A16 strain FY18	293t	ttaaaacagcctgtgggttgtgacccacccacagggcccactgggcgctagcactctgattctacggaatccttgtgcgcctgttttatgtcccttcccccaatcagtaacttagaagcattgcacctctttcgaccgttagcaggcgtggcgcaccagccatgtcttggtcaagcacttctgtttccccggaccgagtatcaatagactgctcacgcggttgagggagaaaacgtccgttacccggctaactacttcgagaagcctagtagcaccatgaaagttgcagagtgtttcgctcagcacttcccccgtgtagatcaggtcgatgagtcactgcgatccccacgggcgaccgtggcagtggctgcgttggcggcctgcctgtggggtaaccca…	Human
NC_002058	3.23154	0.100066	Human poliovirus 1 Mahoney	293t	TTAAAACAGCTCTGGGGTTGTACCCACCCCAGAGGCCCACGTGGCGGCTAGTACTCCGGTATTGCGGTACCCTTGTACGCCTGTTTTATACTCCCTTCCCGTAACTTAGACGCACAAAACCAAGTTCAATAGAAGGGGGTACAAACCAGTACCACCACGAACAAGCACTTCTGTTTCCCCGGTGATGTCGTATAGACTGCTTGCGTGGTTGAAAGCGACGGATCCGTTATCCGCTTATGTACTTCGAGAAGCCCAGTACCACCTCGGAATCTTCGATGCGTTGCGCTCAGCACTCAACCCCAGAGTGTAGCTTAGGCTGATGAGTCTGGACATCCCTCACCGGTGACGGTGGTCCAGGCTGCGTTGGCGGCCTACCTATGGCTAACGCCATGGGACGCT…	Human
a2746	3.24043	0.340612	Human enterovirus 92 strain RJG7	293t	tttaaaacagcctgtgggttgtacccacccacagggcccacgcggcgttagtactctggtatcacggtacctttgtatgcctgttttatctcccttcccccgtaacgttagaagaatgaacaaaagacaattagcaaatccaccaacccaggtgggttttcgtcaagcacttctgtttccccggacctagtaccaataagctgtgcccacggctgaaggggaaaacgttcgttatccggctacctacttcgagaagcctagtaccaccaatgattgtctcaagtgttacgctcagcacaaccccagtgtagttcaggtcgatgagtcaccgaattccccacgggcgaccgtgtcggtggctgcgttggcggcctgcctgcgagtttcactcgcaggacg…	Primate
a648	3.24599	0.0750534	WUHARV Enterovirus 2	293t	cccagtaacgttagaagaaagtacaaatgacacttagcaaatccaccaacccaggtgggttttcgtcaagcacttctgtttccccggacctagtaccaataggctgtacccacggctgaaggggaaaacgttcgttacccggctacctacttcgaaaagcctagtatcatcatagaatgtctcaagtgttacgctcagcacaaccccagtgtagttcaggtcgatgagtcaccgaattccccacgggcgaccgtgtcggtggctgcgttggcggcctgcctgcgagtttcactcgcaggacgcttgattcatgacatggtgtgaagagcctattgagctaggtagtagtcctccggcccctgaatgcggctaatcctaaccacggagccatgcgtcaca…	Primate
NC_015941	3.24683	0.0786491	Bat picornavirus 2 strain MH9F	293t	cgcacgttcgcgtcgtcgtaagtctggattcccaaggccaacttggtttaacttcggtttctggacaaatacaaagaacctcagtcctcttggtactttctcgcctgagtcaacaaagcgagaaacctgcccctctaacgccagacgagcggcataaaacttgaacttctggcacgctccactcttccctctcccaatcccatccccatcgcgctctcaaggtcgcgcaattctgggactagcccagatttaaaagttcctggcaccctttgcccctttaggcccttaaggcaggaactgaccttgtgctgtgacctcggtgcggaagtgctactgcgtagtgattgtaagctcctcttatggttctgccctggcaaggctatagagtactgtgatccg…	Bat
a1189	3.2712	0.107138	Human poliovirus 3 strain PAK1019536	293t	tggggttaaaacagctctggggttgttcccaccccagaggcccacgtggcggctagtactctggtatcatggtacctttgtacgcctgttttatacccctaccccacgtaactttagaagcaactcaacaagttcaatagggggggtacaaaccagtaccaccacgaacaagcactcctgttaccccggtgatcttgcataagctgtgcccacggctgaaggcgagagatccgttatccgcttgagtacttcgagaagcctagtatcaccttgggatcttcgacgcgttgcgctcagcactccacccgagtgtagcttaggctgatgagcctgggcattccccaccggcgacggtggcccaggctgcgttggcggcctacccatggctaacaccatggg…	Human
a874	3.28695	0.0857851	Echovirus E9 strain 31170222	293t	acagggcccactgggcgtcagcactctggtattgaggtacctttgtgcgcctgttttataaccctctccccatttgaaaattagaagcaatacacaatggtcagtagctggcatggcaaaccagtcatgttttgaccaagcacttctgtttccccggaccgagtatcaatagactgctcacgcggttgaaggagaaagcgttcgttacccgaccaactacttcgagaaacctagtaacgccatgaaagttgcagagcgtttcgctcagcacatccccagtgtagatcaggccgatgagtcaccgcattccccacgggcgaccgtggcggtggctgcgctggcggcctgcttgtggggcgacccacaagacgctccaaaacagacatggtgtgaagagtc…	Human
a752	3.291	0.069651	Human rhinovirus 27 strain ATCC VR-1137	293t	ttaaaacagcggatgggtatcccaccatccgacccacagggtgtagtgctctggtattttgtacctttgcacgcctgtttccccattgtacccctccttaaatttcctccccaagtaacgttagaagtttaaggaaacaaatgtacaataggaagcatcacatccagtggtgttatgtacaagcacttctgtttccccggagcgaggtataagtggtacccaccgccgaaagcctttaaccgttatccgccaatcaactacgtaatggctagtattaccatgtttgtgacttggtgttcgatcaggtggttccccccactagtttggtcgatgaggctaggaactccccacgggtgaccgtgtcctagcctgcgtggcggccaacccagcttttgctgg…	Human
a1282	3.31847	0.108086	Bovine enterovirus type 2 strain BJ001	293t	tttaaaagagtcagggggttgtacccacccctggggcccacgtggcgctagtactctggtacgttagtacccttgtacgcctgtttttccctcccttaaataaattaagactaccactactgaggggagtagtccgactccgctccggcactgccgcaccagtacaccggtacgctagtacccttgtacggagtagatggtatccccacccccgaaacttagaagcaagcacacaaaccgaccattaggcgcgcggcatccagtcgcgtaacggtcaagcacttctgtttccccggtccgcaaggatcgttacccgcccgacccactacgagaagcctagtagttggccaagtgaacgcgaggttgcgctcagccacaaccccagtggtagctctggaa…	Cow
a1179	3.33096	0.106535	Enterovirus A71 strain EV-A71-C2-ALG-2013-328-DZA	293t	gcgcccagtgggccctgtgggttgcacccacccacagggcccactgggcgctagcactctggcactaaggtacctttgtgcgcctgttttatttcccttcccccaaagtaatttagaagttatgcaccaacgatcaatagcaggtgtgacacaccagtcatatcttgatcaagtactcctgtttccccggaccgagtatcaataagctgctcgcgcggctgaaggagaaaacgttcgttacccgaccaactacttcgagaagcttagtaccaccatgaacgaggcagagtgtttcgttcagcacaaccccagtgtagatcaggctgatgagtcactgcaaaccccatgggcgaccatggcagtggctgcgttggcggcctgcccatggagaaatccatg…	Human
a1041	3.33371	0.0693894	Echovirus E30 strain KM/A363/09	293t	ttaaaacagcctgtgggttgaacccatccacagggcccactgggcgcaagcacactggtatcacggtacctttgtgcgcctgttttatccacccttccccgaacgaaacttagaagtttgacttaaacggtcaatagaaagcccagtacaccaactgggtcgtgaccaagcacttctgtgaccccggactgagtatcaataagctactcacgtggctgaaggagaaaacgttcgttatccggccaattacttcgagaaacttagtaccaccatgaaggttgcgtagcgtttcgctccgcacaaccccagtgtagatcaggtcgatgagtcaccgcgttcctcacgggcgaccgtggcggtggctgcgttggcggcctgcccttggggcaacccaaggga…	Human
a1263	3.33731	0.139809	Enterovirus E isolate D 58/96-V2130	293t	ttcaaacagcctgggggttgtacccacccctggggcccacgtggcgccagtactctggtacgttagtacctttgtacgcctgttttcccctcccttaaataaattaagattgccactactgaggggagtagtccgactccgctccggcactgccgcaccagtactccggtacgcctagtaccctagtacggagtagatggtatcccccccccgaaacttagaagtaatgagtctaaccgaccaataggcgcgcggcatccagccgtgttacggtcaagcacttctgtttccccggtccgcaaggatcgttacccgcccgacccactacgagaagcctattaactggccaagcgtcagtgaagttgcactcagccacaaccccagtggtagctctggaag…	Cow
NC_012800	3.34484	0.10951	Cosavirus A strain HCoSV-A1	293t	TTCTGAGACCGGCACGGTCAACCCGACTCATTTACGAGTTACTCATTTATTTTGAAACATCATAAAGAACGTGAACCGCTCTTTGTTTCTTTAAGGAATTTAGAGTAGAAAACATTTGAGATGAGGCCCGGTTGAACTCCGGGCGCTTTCCATCCGCTGTGATGGGCTCACTCCTGTACACCGTGAGTCCGCGCAGTGCTGACTTAACACTTAAGTAATGTATAGGCCGAGGATTACACCGCTCGGCTCCCACCTTTCACCACCGTGGGATTAACAGGTTCAATGCACAAATTCCTGTCCTTGGCTATGTCAAAGCAATACAGTGTGTACATGGCGTGCACGCTCAAAGCGGAGACTTAGGCCTCACAGATTGTGTTTTGTGTTATTGGATGCTGGATG…	Human
a77	3.34914	0.0967303	Human parechovirus 8 clone V8D	293t	ctggaggatagagtccctttcccagccttgaggcggctggtcaataagagcctcaaatgcaacaaacatctaagactattgagaacaaccctgtacctggtccccactagtcgaaggcatctagcaataagatgagtggaatatgggcgcttaaagtacagagtcaatgatcttttctagcctacgcttatgcgtggggtggcagatggcgtgccataaccctattagtgagataccacacttgtggaccttatgctcacacagccatcctccagttagtttgtaagatgtctggtgatgtgtgggaacttgttggaaataacattttgctgtaaggcattcattagccagcggataaaacacctggtaacaggtgcctctggggccaaaagccaaggt…	Human
a1023	3.36761	0.0851813	Echovirus E6 isolate E6/RUS/Novosibirsk/NS09-D220/2009	293t	ttaaaacagcctgtgggttgttcccacccacagggcccactgggcgttagcacactggtatcaaggtacctttgtgcgcctgttttattcacccttccccttcgtaacttagaagcatagctcagacggtcaatagacagcccagcataccagctgggtcatgaccaagcacttctgttgccccggactgagtatcaataggctgcttgcgcggctgaaggagaaaagttcgttacccggccagttacttcgagaaacctagtaacaccatggaagttgcgtagtgtttcgctccgcacaaccccagtgtagatcaggtcgatgagtcaccgcataccccacgggtgaccgtggcggtggctgcgttggcggcctgcccatggggcatacccatgggac…	Human
a793	3.37332	0.0911532	Enterovirus A124 isolate cg4119	293t	ctgttttatctcccctcccccgtaacgttagaagattaaacaaatgacaaatagcaaatccaccaacccaggtgggttttcgtcaagcacttctgtttccccggacctagtaccaataggctgtacccacggctgaaagggaaaacgttcgttacccggctacctacttcgagaagcctagtaccatcattgaatgtctcaagtgttacgctcagcacaaccccagtgcagttcaggctgatgagtcaccgaatcccccacgggcgaccgtgtcggtggctgcgttggcggcctgcctgcgagttccactcgcaggacgcttgattcatgacatggtgcgaagagcctattgagctaggtagtagtcctccggcccctgaatgcggctaatcccaacca…	Primate
a1015	3.37751	0.0770164	Human echovirus 13 strain Del Carmen	293t	ttaaaacagcctgtgggttgtacccacccacagggcccactgggcgccagcacactggtatcacggtacccttgtgcgcctgttttatccacccctccccgaagtaacttagaagctctaaataagcggtcagcagccagcccagcacaccagctgggttttgaccaagtacttctgttaccccggaccgagtatcaataggctgcacacgcggctgaaggagaaaacgttcgttacccggccatctacttcgagaaacctagtaccactatgaaagttgcgaagcgtttcgctccacacaaccccagtgtagatcaggctgatgagtcaccgcattccccacaggtgactgtggcggtggctgcgttggcggcctgcccatggggcaacccatgggac…	Human
a791	3.39532	0.0925109	Enterovirus J103 isolate cg8227	293t	tttgtacgcctattttaaaacccctacccccgtaacttagaagcatttgacacaagttcaatagtaggaccatcatccaggtggttcatcgaacaagcacttctgttaccccggtcctagtacctgtgaagctgtacccacggcggaaggggaaaacgatcgttacccggctatctacttcgagaagcctagtaacagcattgaaactcttgagcgttgcgttcagcacagtaacccctgtgtagctttggctgatgagtctgggcattccccactggcgacagtggcccaggctgcgttggcggccaaccgatccgggcaaccgggtcggacgcttatttgtggacatggtgtgaagagcctattgagctagatagtagtcctccggcccctgaatgc…	Primate
a2465	3.44388	0.0942501	Cardiovirus F1 isolate RtMruf-PicoV/JL2014-1	293t	ctagactttctaccctcttgaatggcgaattccagagtaaagtcacctctgccttgccgctatacacacccaaccaatcgattcggccccacgtgtatagccccttggtcaagtgacctcttacgtctggacgcggatttaagacctgaatatccgctgaaagttaacaccatgtttgccccgattatgtgatgtttctgctcttgctgggcggaacatccgtcgggatgccaaagcaatttgtgtccccttctttctttggacttcggtcccccggtcgaagccgcttggaataagacagggttattttccctccttcctctcttctactttgttaagctctatttaacaaaagggtatgtctggcccctcccttcttggggaatgtgcgcggcggtc…	Rodent
a1171	3.4645	0.074588	Human poliovirus 2 strain NIE0611451	293t	ttaaaacagctctggggttgttcccaccccagaggcccacgtggcggctagtactccggtatcacggtacccttgtacgcctgttttacactcccttcccccgtaacttagaagaaacaaacaaagttcaatagaagggggtacaaaccagtaccaccacgaacaagcacttctgtttccccggtgacgttgtatagactgtacccacggtcgaaaacgattgatccgttatccgcttttgtacttcgagaagcctagtatcatcttggaatcttcgatgcgttgcgctcagcactcaatcccagagtgtagcttaggtcgatgagtctggacgttcctcaccggcgacggtggtccaggctgcgttggcggcctacctgtggcccaaagccacaggac…	Human
a1193	3.47554	0.0707535	Human enterovirus 71 isolate 237-TW86	293t	ttaaaacagcctgtgggttgttcccacccacagggcccactgggcgctagcactctgatttcacgaaatccttgtgcgcctgttttatatcccttccccccagtctgaaacatagaagcaatgcgcatcactgatcaatagcaggcgtaacgcgccagttacgtcatgatcaagcacatctgtctccccggaccgagtatcaatagactgcttgcgcggttgaaggagaaacagttcgttacccggctaactacttcgagaagcccagtagcaccatggaagctgcagggtgtttcgctcagcacttcccccgtgtagatcaggtcgatgagtcactgcaacccccacaggcgactgtggcagtggctgcgttggcggcctgcctatggggagacccat…	Human
a532	3.48787	0.0789852	Crohivirus B clone Bat/CAM/CroV-P25/2013	293t	gtataagagacaggtgtttgccttgtcttcggactggcatcttgggaccaaccccccttttccccagccatgggttaaatggcaataaaggacgtaacaactttgtaaccattaagctttgtaattttgtaaccactaagctttgtgcacataatgtaaccatcaagcttgttagtcccagcaggaggtttgcatgcttgtagccgaaatggggctcgaccccccatagtaggatacttgattttgcattccattgtggacctgcaaactctacacatagaggctttgtcttgcatctaaacacctgagtacagtgtgtacctagaccctatagtacgggaggaccgtttgtttcctcaataaccctacataataggctaggtgggcatgcccaatttg…	Bat
a1216	3.48831	0.132192	Human enterovirus C99 isolate HT-XEBGH09F/XJ/CHN/2011	293t	ttaaaacagctctggggttgttcccaccccagaggcccacgtggcggctagtactccggtatcgaggtacccttgtacgcctgttttatactcccttcccccgtaacttagaagccaaaaatacaagttcaatagaagggggtacaaaccagtaccaccacgaacaagcacttctgttaccccggtgatgttgcatagactgtccccacggtcgaaagcgattgatccgttatccgcttaggtacttcgagaagcctagtatcaccttggaatcttcgatgcgttgcgctcatcactcgaccccggagtgtagcttaggtcgatgagtctggacgatcctcactggcgacagtggtccaggctgcgttggcggcctacctatggcccaaagccatagga…	Human
a2285	3.49359	0.199173	Parabovirus A3 isolate RtNn-PicoV/HuB2015-3	293t	tgaaccgttacgcaccactcagttggtgtttggtggcaccaatgatggaacaaaaggctacaccacttgggctacggcccgcgccaccttgtggcgcaaagacattagaagaatagcataccgcccactagggccctgcagccagcagggtaacgggcaagcacttctgtctccccggtagaacggtataggctgtacccacggccgaaaactgaactatcgttacccgactccgtacttcgcaaagcttagtaggaaactggaaagttcgagttattgacccggagtgttccccccactccagaaacgcgtgatgagggttgccaccccgaccatggcgacatggtgggcatccctgcgctggcacgcggcctctaagaggataactcgctcctactg…	Rodent
a1198	3.49814	0.104011	Human poliovirus 2 strain NIE0711441	293t	ttaaaacagctctggggttgttcccaccccagaggcccacgtggcggctagtactctggtattacggtacccttgtacgcctgttttatactcccttccccgtaacttagaagaaataaaccaagttcaatagaagggggcacaaaccagtgtcaccacgaacaagcacttctgtttccccggtgatattgtatagactgtacccacggttaaaagcgattgatccgttatccgctcttgtacttcgaaaagcctagtatcatcttggaatcttcgatgcgttgcgctcaacactcaaccccagagtgtagcttaggtcgatgagtctggacattccccaccggcgacggtggtccaggctgcgttggcggcctacctgtggcccaaagccacaggacg…	Human
a1169	3.49909	0.0922504	Human poliovirus 2 strain EGY88-074	293t	ttaaaacagctctggggttgttcccaccccagaggcccacgtggcggctagtacactggtattacggtacccttgtacgcctgttttatactcccttccccgtaacttagaagctatgtaatccaagttcaatagaagggggtacaaaccagtaccaccacgaacgagcacttctgtttccccggtgagattgtataagctgttcccacggccgaaaacgatcgatccgttacccgctcttgcacttcgagaagcctagtatcatcttgggatcttcgatgcgttgcgctcagcactctaccccagagtgtagcttaggtcgatgagtctggacattcctcaccggcgacggtggtccaggctgcgttggcggcctacctgtggtccaaagccacagga…	Human
a1276	3.51655	0.0760839	Enterovirus K2 (Rodent/Ee/PicoV/NX2015)	293t	tttaaaagagcctgggggttgttcccacccccaggatgcccactcgtgggcatgtggtactgtggtatcgcggtaccacagtacgcctctttgaccgccctgacccaagaatcttttcctttaacagatctcttcgtaacaagggcctcagcctgacgcaagtgcctccattggagtctctccaagccctccggggcttggagggcgccgaccccctgcctagggggagcccacgacacggctggagtccattggcacaccgcagccacgattcaagccagaattgaaagcgggaagcacttctgtctccccggtgtggatcatacgctgtacccacggcgaaaagtgaagcatcgttacccgactcggtacttcgagaagcccagtacagttgtggat…	Rodent
a1031	3.52473	0.0690299	Coxsackievirus A8 isolate CVA8/SZ266/CHN/2014	293t	ttaaaacagcctgtgggttgtacccacccacagggcccactgggcgccagcactctggtaatacgttacctttgtgcgcctgttttacctccccctaccctggaacactttagaagtaaagcatatctggtcaatagaaggtgtggcgaaccagctgcatctcgaccaagcacttctgtttccccggactgagtatcaatagactgctaacgcggtcgaaggagaaaacgttcgttatccggctagctacttcgagaagcctagtaacaccatgaaagttgcagagtgtttcactcagcacttcccccgtgtagatcaggtcgatgagtcaccgcgacccccacgggcgaccgtggcggtggctgcgttggcggcctgcctgtggggcaacccatagga…	Human
a1047	3.5323	0.0898162	Echovirus E7 strain Ibadan_NGR_2010	293t	ccagtgggccctgtgggttgtacccacccacagggcccactgggcgctagcactctggtatcacggtaccttagtgcgcctgttttatatcccccacccccacttgaaacttagaagcaaaacatactgaccaatagttgacatggcaagccagccgtgccttggtcaagcacctctgtttccccggaccgagtatcaatagactgctagcgcggttgaaggagaaagcgttcgttacccgactaactacttcgaaaaacctagtagcatcatgaaagttgcagagtgtttcgctcagcacaaccccagtgtagatcaggccgatgagtcaccgcattcctcacgggtgaccgtggcggtggctgcgctggcggcctgcctgtggggcaacccacagga…	Human
a1280	3.5524	0.0841135	Enterovirus F strain PS87/Belfast	293t	tttaaaacagcctgggggttgtacccacccctagggcccacgtggcgccagtactctggtacattagtacctttgtacgcctgttttcccctcccttaaataaatcaagattaccactactgaggggagtagtccgactccgctccagcaatgctgcaccagtgcactggtacgctagtaccttttcacggagtagatggtatccccaccccgaaacttagaagcatgtgatcaaatcgaccaataggcgcgcggttgccagccgcgtttcggtcaagcacttctgtttccccggtccgcaaggatcgttacccgcccgacccactgcgagaagcccagtaactggccaagcggtagcgaggttgcactcagccacaaccccagtggtagctctggaag…	Cow
a580	3.55366	0.101682	Ovine picornavirus	293t	aaaatggggtgcatatagcatggttcccatgctgtatgctaccccattttcttccctccccctccaactaccttttccccctctattgtaacttagaagctaatacacatagcccaataggggcaccacacccagtggtgtatagggcaagcacttctgtttccccggctttgccgttaacccccacagtactacgcgactgttagtaggtaacgtaactagtgaaggttgatccggaggtaaaccccaacctccagaaacgtgagatgagggttcagtaaccccctatggtaacatagactgatccctgcgctggctcacgggcttcgtgcactgaatctaggtaaagttactgaagccacgagtgtgctactgtggtttcctccagcgccttgaatg…	Sheep
a862	3.55431	0.13784	Human coxsackievirus A1 isolate KS-ZPH01F/XJ/CHN/2011	293t	ttaaaacagctctggggttgttcccaccccagaggcccacgtggcggctagtacactggtatcacggtacctttgtacgcctgttttatatcccctcccccatgcaactttagaagtaattcaaatagttcaatagagggggtacaaaccagtaccaccacgaacaagcacttctgtttccccggtgaggctatatagactgttcccacggtcgaaggtggctgatccgttatccgcttgagtacttcgagaagcctagtaccacctttggatcttcgatgcgttgcgctcagcactctaccccgagtgtagcttaggctgatgagtctgggcataccccaccggcgacggtggcccaggctgcgttggcggcctacccgtggctaacgccatgggacg…	Human
a984	3.55842	0.093327	Echovirus E11 isolate Swab-3/HB.ES/CHN/2019	293t	ttaaaacagcctgtgggttgttcccacccacaggcccattgggcgctagcactctggtatcacggtacctttgtgcgcctgttttatacacccttcccaagtgtaacttagaagcttaccacacacggtcaataggcgactcagtaagccaactgggtcttgatcaagcacttctgtttccccggactgagtatcaataagctgctcacgcggctgaaggagaaaacgttcgttaaccggccaattacttcgagaaacctagtaacaccatggaggttgcgcagcgtttcgctccgcacaaccccagtgtagatcaggccgatgagtcaccgcactcctcacgggcgaccgtggcggtggctgcgctggcggcctgcccatggggtaacccatgggacg…	Human
a840	3.56542	0.090424	Enterovirus D68 isolate CF569939-FRA-2018	293t	ttaaaacagccttggggttgttcccactccaagggcccatgtggcggctagtactctggtacttcggtacctttgtacgcctgttttatctcccttcccaatgtaatttagaagctcttaaatcaaggctcaataggcggggcgcaacccagcgctctcatgagcaagcacttctgtctccccggtgtggttgtataaactgttcccacggttgaaaacaacctatccgttatccgctatagtacttcgagaaacctagtatcacctttggattgttgacgcgttgcgctcagcacactaacccgtgtgtagcttgggtcgatgagtctggacataccccactggcgacagtggtccaggctgcgttggcggcctactcatggtgaaaaccatgagacg…	Human
a1287	3.57941	0.139265	Dromedary camel enterovirus strain 20CC	293t	ttaaaacagcctgggggttgttcccacccccagggcccacgtggcgcaagtactctgcttcgttagaagccttgtacgcctgttttcccctccttaaataaattaagattaccacttccgaggggagtagtccgactccgctccgatacgtcgctccagtgcgctagtacgcttagtactttctcacggggatagtggtacccctccctagtaatttagaagacttgaaaaaccgaccaataggcacctcgcatccagcggggtaaaggtcaagcacttctgtttccccgggtcgagtagcgatagactgtgcccacggtcgaaggtgaaacaacccgttatccgactttgtacttcgggaagcctagtaccaccaaagattatgcttggggtttcgct…	Camel
a857	3.58469	0.118576	Human coxsackievirus A22 strain ban99-10427	293t	ttaaaacagctctggggttgttcccaccccagaggcccacgtggcggctagtactctggtattgcggtacctttgtacgcctgttttatacccccttccccagtaactttagaagcaattcattcagttcaatagagggggtacaaaccagtaccaccacgaacaagcacttctgtttccccggtgaagccgtatagactgtacccacggttgaaaatggcagatccgttatccgctcatgtacttcgagaagcctagtatcatcttggaatcttcgatgcgttgcgctcagcactctaccccgagtgtagcttaggctgatgagtctgggcataccccaccggcgacggtggcccaggctgcgttggcggcctacccatggctaacgccatgggacgc…	Human
a1192	3.60006	0.107373	Enterovirus A90 isolate PSH40F/XJ/CHN/2011	293t	ttaaaacagctctgggggttgttcccaccctagaggcccacgtggcggctagcactctggtatcacggtacctttgtgcgcctgttttatatccctttccccatgcaacttagaagttttttaaacaaagttcaatagaagggggtacaaaccagtgccaccacgaacaagcacttctgtttccccggtgaagctgcatagactgtccccacggttgaaagcggcagatccgtcatccgctttggtacttcgagaaacctagtatcaccttggaatcttcgatgcgttgcgctcagcactcaaccccagagtgtagcttaggttgatgagtctggacaatcctcactggcgacagtggtccaggctgcgttggcggcctacctgtggtgaaaaccacag…	Human
a1068	3.60543	0.102053	Human coxsackievirus A24 strain E34-dn19	293t	ttaaaacagctctggggttgttcccaccccagaggcccacgcggcggccagtacaccggtatcacggtacccttgtacgcctgttttatactcccttccccgtaacttagaagccacaaaccaagttcgataggagggggtacaaaccagtaccaccgtgaacaagcacttctgtttccccggtgatgtcacatagactgtccccacggttgaaagtgattgatccgttacccgccttggtacttcgagaaacctagtatcatcttggaatcaatgacgcgttgcgctcagcactcaaacccggagtgtagcttaggctgatgagtctggacgtccctcactggcgacagtggtccaggctgcgctggcggcctacctgtggtggaagccacaggacgc…	Human
a1026	3.616	0.828516	Coxsackievirus A16 isolate CVA10_CF204025_FRA_2010	293t	ttaaaacagcctgtgggttgtacccaccctcagggcccactgggcgccagcactctggtaccacggtacctttgtgcgcctgttttatcatcccacccctacctgaaacgtagaagcaataatcagtcgaccaatagtgggtgtggcacaccagccacatcttggtcaagcacttctgtttccccgggttgagtatcaatatgctgttcacacggctgaaggagaaaacgcccgttatccggccaactacttcgagaagcctagtatcgccatgaacattgcaaggcgtttcgctcagcacttcccccgtgtagatcaggccgatgagtcaccgcattccccacgggcgaccgtggcggtggctgcgttggcggcctgcctgtgggttgacccacagga…	Human
a1168	3.64938	0.131445	Human poliovirus 2 strain CHA1218986	293t	ttaaaacagctctggggttgttcccaccccagaggcccacgtggcggccagtactccggtattacggtacccttgtacgcctgttttatactcccttcccctgtaacttagaagcatacaaaccaagttcaatagaagggggtacaaaccagtaccaccacgaacaagcactcctgtttccccggtgacattgcatagactgtacccacggttgaaagcgatcgatccgttacccgctcctgtacttcgagaagcctagtatcatcttggaatcttcgatgcgttgcgctcagcactcaaccccagagtgtagcttaggctgatgagtctggacgtcccccaccggcgacggtggtccaggctgcgttggcggcctacctgtggcccaaagccacagga…	Human
a861	3.64998	0.135941	Human coxsackievirus A22 strain USA75-10624	293t	ttaaaacagctctggggttgttcccaccccagaggcccacgtggcggctagtactctggtatcgaggtacctttgtacgcctgttttacaccccttcccctgtgcaactttagaagcaaatcacaaagttcaatagagggggtgcaaaccagcaccaccacgaacaagcacttctgtttccccggtgatgctgtatagactgttcccacggtcaaaaatggcagatccgttatccgcttgagtacttcgagaagcctagtaccaccttggaatcttcgatgtgttgcgctcagcactctaccccgagtgtagcttaggctgatgagtctgggcataccccaccggcgacggtggcccaggctgcgttggcggcctacccatggctaacgccatgggacg…	Human
a839	3.66776	0.0743384	Enterovirus A123 strain OM112t (P12)	293t	ttaaaacagcctgtgggttgttcccacccacagggcccactgggcgctagtactctggtattacggtacctttgtacgcctgttttacaacccttcccccatgtaacttagaagcaacaaataaacgaccaatagcacactcaccaatccagatgagtgatggtcaagcacttctgttaccccgggcttagtaccaatagactgccatcgcggttgaaggggaaaacgctcgttatccggctctctactgcgagaagcctagtaacgccttagaaatgctcaagcgttgcgctcagcacaaccccagtgtagctcaggtcgatgagtcactgcattccccacgggcgaccgtggcagtggctgcgtttgcggcctgcctacagctctacgctgtaggac…	Primate
a1059	3.66865	0.181255	Aichi virus	293t	tttgaaaagggggtgggggggcctcggccccctcaccctcttttccggtggtctggtcccggaccaccgttactccattcagcttcttcggaacctgttcggaggaattaaacgggcacccatactccccccaccccccttttgtaactaagtatgtgtgctcgtgatcttgactcccacggaacggaccgatccgttggtgaacaaacagctaggtccacatcctcccttcccctgggagggcccccgccctcccacatcctccccccagcctgacgtatcacaggctgtgtgaagcccccgcgaaagctgctcacgtggcaattgtgggtccccccttcatcaagacaccaggtctttcctccttaaggctagccccggcgtgtgaattcacgttgg…	Human
a1017	3.67022	0.120196	Enterovirus D111 strain ANG/2010-23294	293t	ttaaaacagctctggggttgttcccaccccagaggcccacgtggcggccagtactccggtattgcggtacccttgtacgcctgttttatactcccttcccccgtaacttagaagaaataaaccaagttcactaggagggggtacaaaccagtaccaccacgaacaagcacttctgtttccccggtgacattgcatagactgtacccacggttgaaagcgactgatccgttacccgctactgtacttcgagaagcctagtaccatcttggaatcttcgacgcgttgcgctcagcactcaaccccagagtgtagcttaggtcgatgagtctggacaatccccaccggtgacggtggtccaggctgcgttggcggcctacctgtggcccaaagccacaggac…	Human
a864	3.71493	0.102742	Enterovirus D68 isolate 2012-12225	293t	ttaaaacagccttggggttgttcccacctcaagggcccacgtggcggctagtactctggtatttcggtacccttgtacgcctgttttatctccctccccaatgtaacttagaagctttcaaatcaaagctcaataggtggagcgcaagccagcgcttccgtgagcaagcactcctgtttccccggtgcggttgtatagactgttcccacggttgaaaacaacctatccgttatccgctatagtacttcgagaaacctagtatcacctttggattgttgatgcgttgcgctcagcacactaacccgtgtgtagcttgggtcgatgagtctggacataccccactggtgacagtggtccaggctgcgttggcggcctactcatggtgaaaaccatgagacg…	Human
a1180	3.73163	0.102846	Human coxsackievirus A13 isolate CV-A13_68095	293t	ttaaaacagctctggggttgttcccaccccagaggcccacgtggcggccagtacaccggtatcacggtacccttgtacgcctgttttatactccctttcccccgtaacttagaagcaataaaaccaagttcaatagaaagggggtacaaaccagtaccaccacgaacaagcacttctgtttccccggtgatgttgtatagactgtttccacggttgaaaacgactgatccgttatccgctcttgtacttcgagaagcctagtatcatcttgggatcttcgatgcgttgcgctcaacactcgaccccggagtgtagcttaggccgatgagtctggacgttccccaccggcgacggtggtccaggctgcgttggcggcctacctgtggtccaaagccacag…	Human
a959	3.74984	0.100958	Enterovirus J strain N203	293t	ttaaaatagcctcagggttgttcccaccctgagggcccacgtggtgtagtactctggtattacggtacctttgtacgcctattttatacccccttccccaagtaatttagaagcaagcacaaaccagttcagtagtaagcagtacaatccagtactgtaatgaacaagtacttctgttaccccggaagggtctatcggtaagctgtacccacggctgaagaatgacctaccgttaaccggctacctacttcgagaagcctagtaatgccgttgaagttttattgacgttacgctcagcacactaccccgtgtgtagttttggctgatgagtcacggcactccccacgggcgaccgtggccgtggctgcgttggcggccaaccaaggagtgcaagctcct…	Primate
NC_028964	3.75626	0.169673	Gallivirus Pf-CHK1/GV	293t	tttaaaacagctctagggttgttcccaccctagaggcccaagtggcggctagcactctggtattacggtacctttgtgcgcctgttttatatcccttcccccatgtaacttagaagatattaaacaaagttcaataggagggggtacaaaccagtgccaccacgaacaaacacttctgtttccccggtgaagctacatagactgttcccacggttgaaagtggcagatccgttatccgctttggtacttcgagaaacctagtaccaccttggaatcttcgatgcgttgcgctcagcactcaaccccagagtgtagcttaggtcgatgagtctggacgatcctcactggcgacagtggtccaggctgcgttggcggcctacctgtggcgaaagccacagg…	Chicken
a1163	3.81034	0.0979739	Human coxsackievirus A17 isolate cCA17.67591	293t	ttaaaacagctctggggttgttcccaccccagaggcccacgtggcggccagtacactggtatcacggtacccttgtacgcctgttttatactcccttcccccgtaacttagaagccataaatccaagttcaacagaagggggcacaaaccagtgccaccacgaacaagcacttctgtctccccggtgaagttgcatagactgtaaccacggttaaaagcgattgatccgttatccgctcatgtacttcgagaagcctagtaccaccttggaaccttcgacgcgttgcgctcagcactcaaacccagagtgtagcttaggccgatgagtctggacgttccccaccggcgacggtggtccaggctgcgttggcggcctacctgtggctcaaagccacagga…	Human
a1284	3.81059	0.201449	Rattus tanezumi hunnivirus strain Wencheng-Rt38-2	293t	cccccctcccccccttcccttccctttgcaacgcaacaattgtaagtgccctcacctgtcaattgggaccaccactttcagtgaccccatgcgaagtgctgagagaaaggaagctttcttacccttcatttgtgaacccactggtctaagccgcttggaatacgatgagtggaaaagttcattcttaatggagtgaaacatgcttaaatttccagctcgtgctggtctttccagtacggggcggccctgtctggccgtaattcttcagagtgtcacgccacacttgtggatctcacgtgccacatgacagcgctacagctggaactgggtgcttggtgcccatggagtaacagcgaaaagtgttagatcaagccttgcttgggctatgagcctgcggaa…	Rodent
NC_001366	3.82194	0.0820999	Theilovirus strain GDVII	293t	ttgaaagccgggggtgggagatccggattgccagtctgctcgatatcgcaggctgggtccgtgactacccactccccctttcaacgtgaaggctacgatagtgccagggcgggtactgccgtaagtgccaccccaaaataacaacagaccccccccccccccccccccccccccccccccccccccccccccccccccccccccccccccccccccccccccccccccccccccccccccccccccccccccccccccccccctctccctcccccccccctaacgttactggccgaagccgcttggaataaggccggtgtgcgtttgtctatatgttattttccaccatattgccgtcttttggcaatgtgagggcccggaaacctggccctgtcttct…	Rodent
a1178	3.83125	0.0803343	Enterovirus A71 strain MAD-3126-11	293t	ttaaaacagcctgtgggttgcacccacccacagggcccactgggcgctagcaccctgattctgcggaatctttgtgcgcctgttttacaacccttcccccgatttgtaatttagaagcaacgaacctcaccgatcaatagtaggcgtggcgcgccagctacgtcttgatcaagcacttctgtttccccgggctgagtatcaatagactgcttgcgcggtcgaaggagaaaacgctcgttatccggctaactacttcgagaaacccagtaacaccattgaaactgcagagtgtttcgctcagcacttcccccgtgtagatcaggtcgatgagtcactgcaatccccacgggcgaccgtggcagtggctgcgttggcggcctgcctatggggcaacccata…	Human
a863	3.83483	0.112344	Human coxsackievirus A1 strain Tompkins	293t	ttaaaacagctctggggttgttcccaccccagaggcccacgtggcggccagtactctggtattgcggtacctttgtacgcctgttttatatcccctccccaagtaactttagaagcaattcacaaagttcaatagagggggtacaaaccagtaccaccatgaacaagcacttctgtttccccggtgaagctgtatagactgttcccacggtcgaaaatggcagatccgttatccgctcacgtacttcgagaagcctagtatcatcttggaatcttcgacgcgttgcgctcagcactctaccccgagtgtagcttaggccgatgagtctgggcataccccaccggcgacggtggcccaggctgcgttggcggcctacccatggctaatgtcatgggacgc…	Human
a871	3.83891	0.081282	Canine kobuvirus 1 isolate 12D049	293t	tcacgcacttttccggtggtccggtctcagaccaccgttactccattcagcttcttcggaacctgttcggaggaattaaacgggcacccactaaccccaacccccttctcgtaactaagtgtgtgcccaatctcttgactcctgctggaaccaccgaccagtagtgtccaaaatgccaggtggaaaatcctcccttcccctctgggctacatgcccagcatcctccccccagcctgacgtgccacaggctgtgcaaagaccccgcgaaagctgccaaaagtggcaattgtgggtcccccctttgtcaaggcgtcgagtctttctcccttaaggctagccccgtcagtgaactctgtcgggcaactagtgacgccactgcatgcctccgacctcggccgc…	Canine
a1440	3.84213	0.141682	Caprine kobuvirus isolate CKoV-China/SWUN/F11/2019	293t	cccccttttccctaaccccaaccgccgtatctggtggcggcaagacacacgggtctttccctctaaagcacaaatgtgtgtgtgtcccaggtcctcctgcgctcggtgcgggagtgctcccacccaactgttgtaagcctgtccaacgtgtcgtcctggcaagactatgacgtcgcatgttccgctgcggatgccgaccgggtaaccggttccccagtgtgtgtagtgcgatcttccaggttcccctggttggcgttgtccagaaactgcttcaggtaagtggggtgtgcccaatccctgcaaaggttgattctctcaccaccttaggaatgctccggaggtaccccagcaacagctgggatctgaccggaggctaattgtctacgggtggtgtttcct…	Goat
NC_034381	3.87548	0.105122	Miniopterus schreibersii picornavirus 1	293t	TTGAAAGCCGGGCCGGGGGTCCCCGCCCCCGGTCCAGCCCTCTGGGGTTTCCGCCCCAGAGGTCGTAGGGGACACTAGTATCAGCTTGTGTTCCCGGTTACCCGGCTTTCCCCAGTTGCTCTGGGTTAACAAAGCACGTGTGGTGGGCACGTAAACTTCACCAAACAACCCAATCCTCTTTTCTTCCTCTTTGGCGCAAACATCGCGCCTCCTCTACTGAAGATACCGACTCAACCGGTAAGATCAGGATTGAGGGTTGTCAACTGACCTCACAGTTGAAAACTAATGGACATCGAGTTTATTAGACTCATAGGACATCCCGGAACGGGGCTAACGCGTTGGTAGCGCAGTGTAGTTCCGGCCCGAATCTTAACACCAAAATGTTCCAAAACTGACCAA…	Bat
a1439	3.87618	0.148961	Bovine kobuvirus strain IL35164	293t	cacccacttttccggcggcgcacgttcgcgtcgtcgtaagtctggactcccaaggccaactcggttcaacttcggtttccggacaaatacaagaacctcagtcctcttggtactttctcgcctgagtcaacaaagcgagaaacctgcccctctaacgccagacgagcggcatgaaacttgaacttctggcatgttccactttccctctccctcaccccaccccaccgcgctctcaaggtcgcgctcttccgggactagcccggttttaaaagttcctggcaccctttgcccctctaggcccttaaggtaggaactgaccttgtgctgtgatctcggtgcggaagtgctactgcgtagtgattgtaagatccctttgtggttctgccctggcaaggctac…	Cow
a1364	3.88895	0.0717405	Salivirus A SZ1	293t	tctgtcctcaccccatcttcccttctttcctgcaccgttacgcttactcgcatgtgcattgagtggtgcacgtgcttgaacaaacagctacactcacatgggggcgggttttcccgccctgcggcctctcgcgaggcccacccctccccttcctcccataactacagtgctttggtaggtaagcatcctgatcccccgcggaagctgctcacgtggcaactgtggggacccagacaggttatcaaaggcacccggtctttccgccttcaggagtatccctgctagtgaattctagtagggctctgcttggtgccaacctcccccaaatgcgcgctgcgggagtgctcttccccaactcaccctagtatcctctcatgtgtgtgcttggtcagcatatct…	Human
a1346	3.89399	0.0916524	Canine kobuvirus strain S272/16	293t	tcaccctcttttccggtggtccggacccagaccaccgttactccattcagcttcttcggaacctgtttggaggaattaaacgggcacccacccaccttcacccccttttcgtaactaagtgtgtgcccaatctcatgactcctgctgacttcaccgaccagcagtgtccaaaacgctaggtgaatttccttcctccccctctgggcttctgcccagctccctccctccagcctgacgtgccacaggctgtgcaaagaccccgcgaaagctgccaaaagtggcaattgtgggtcccccctttgtaaaggcgtcgagtctttctcccttaaggctagacccgtcagtgaattctgtcgggcaactagtgacgccactgcatgcctccgacctcggccgcgg…	Canine
a1438	3.90404	0.123322	Aichivirus B strain U-1	293t	cttcggccccctcaccctcttttccggcggcgcatgttcgcgtcgtcgtaagtctggattcccaaggcccactcggttcaacttcggtttccggacaaatacaaagaacctcagtcctcttggtactttctcgcctgagtctacaaagcgagaaacctgcccctctaacgccagacgagcggcataaaactcgaacttctggcacgttccaccaccccttctcctatcccaacccccattgcgctctcaaggtcgcgcttttccgagactagctcggattcaaaaagttcctggcaccctttaccccttcaggcccttaaggtaggaactgaccttgtgctgtgatctcggtgcggaagtgctactgcgtagtgattgtaagatccttttgtggttctg…	Cow
NC_023422	3.91418	0.242474	Caprine kobuvirus isolate 12Q108	293t	TTTGAAAAGGGGGTGGGGGGGGCCTCGGCCCCCTCACCCTCTTTTCCGGTGGCCACGCCCGGGCCACCGATACTTCCCTTCACTCCTTCGGGACTGTTGGGGAGGAACACAACAGGGCTCCCCTGTTTTCCCATTCCTTCCCCCTTTTCCCAACCCCAACCGCCGTATCTGGTGGCGGCAAGACACACGGGTCTTTCCCTCTAAAGCACAATTGTGTGTGTGTCCCAGGTCCTCCTGCGTACGGTGCGGGAGTGCTCCCACCCAACTGTTGTAAGCCTGTCCAACGCGTCGTCCTGGCAAGACTATGACGTCGCATGTTCCGCTGCGGATGCCGACCGGGTAACCGGTTCCCCAGTGTGTGTAGTGCGATCTTCCAGGTCCTCCTGGTTGGCGTTGTCC…	Goat
a1354	3.92608	0.102463	Canine kobuvirus isolate SMCD-59	293t	tttaagtgttgtgcccaatctcttgactcctgctggaaccaccgaccagtagtgtccaaaatgccaggtggaaaatcctcccttcccctctgggcttcatgcccggcatcctccccccagcctgacgtgccacaggctgtgcaaagaccccgcgaaagctgccaaaagtggcaattgtgggtcccccctttgtcaaggcgtcgagtctttctcccttaaggctagtcctgtcagtgaactctgtcgggcaactagtgacgccactgcatgcctccgacctcggccgcggagtgctgccccccaagtcatgcccctgaccacaagttgtgctgtctggcaaacattgtctgtgagaatgttccgctgtggctgccaagcctggtaacaggctgccccagt…	Canine
a922	3.94362	0.149847	Bovine kobuvirus	293t	attcccaaggcccactcggttcaacttcggtttccggacaaatataaagaacctcagtcctcttggtactttctcgcctgagtcaacaaagcgagaaacctgcccctccagcgccagacgagcggcataaaacttgaacttctggcatgctccaccacccttttccccattccaacccccattgcgctctcaaggtcgcgctttttcgagactagctcggattcaaaagttcctggcaccctttgccccttcaggcccttaaggtaggaactgaccttgtgctgtgccctcggtgcggaagtgctactgcgtagcgattgtaagatccctttgtggttctgccctggcaaggttatagagtactgtgatccgctgcggatgccatcctggtaacaggac…	Cow
a680	3.95571	0.0898114	Canine kobuvirus strain UK003	293t	tttcccctgttcgtaactaagtgtgtgcccaatctcctcactcctgctggcttcaccgaccggcagtgtccaaaatgctaggtgaatcccctccctttcctctgggcttctgcccagcttcctccccccagcctgacgtgacacaggctgtgcaaagaccccgcgaaagctgccaaaagtggcaattgtgggtcccccctttgtaaaggcgtcgagtctttctccctcaaggctagacccgtcagtgaattctgtcgggcaactagtgacgccactgcacgcctctgacctcggccgcggagtgctgccccccaagtcgtgcccctgaccacaagttgtgctgtctggcaaacattgtctgtgagaatgttccgctgtggctgccaagcctggcaacag…	Canine
a1436	4.03498	0.121368	Bovine kobuvirus strain BKoV/EGY-1	293t	cgcacgttcgcgtcgtcgtaagtctggattcccaaggccaacttggtttaacttcggtttctggacaaatacaaagaacctcagtcctcttggtactttctcgcctgagtcaacaaagcgagaaacctgcccctctaacgccagacgagcggcataaaacttgaacttctggcacgctccactcttccctctcccaatcccatccccatcgcgctctcaaggtcgcgcaattctgggactagcccagatttaaaagttcctggcaccctttgcccctttaggcccttaaggcaggaactgaccttgtgctgtgacctcggtgcggaagtgctactgcgtagtgattgtaagctcctcttatggttctgccctggcaaggctatagagtactgtgatccg…	Cow
a1432	4.10466	0.247611	Caprine kobuvirus isolate MN1/2018	293t	gcccgtccccctcaccctcttttccggtggccacgcccgggccaccgatacttcccttcactccctcgggactgttggggaggaacacaacagggctcccctgtatttcctcttcccattccccctttcctaaccccaaccgccgtatctggtggcggtaagacacacgggtctttccctctaaagcacaattgtgtgtgtgtcccaggtcctcctgcgttcggtgcgggagtgctcccacccaactgttgtaagcctgtccaacgtgtcgtcctggcaagactatgacgtcgcatgttccgctgtggatgccgaccgggtaaccggttccccagtgtgtgtagtgcgatcttccaggttctcctggttggcgttgtccagaaactgcttcgggtaagt…	Goat
a820	4.14356	0.236148	Caprine kobuvirus isolate 12Q108	293t	tttgaaaagggggtggggggggcctcggccccctcaccctcttttccggtggccacgcccgggccaccgatacttcccttcactccttcgggactgttggggaggaacacaacagggctcccctgttttcccattccttcccccttttcccaaccccaaccgccgtatctggtggcggcaagacacacgggtctttccctctaaagcacaattgtgtgtgtgtcccaggtcctcctgcgtacggtgcgggagtgctcccacccaactgttgtaagcctgtccaacgcgtcgtcctggcaagactatgacgtcgcatgttccgctgcggatgccgaccgggtaaccggttccccagtgtgtgtagtgcgatcttccaggtcctcctggttggcgttgtcc…	Goat
a2667	1.47785	0.0690797	Turdivirus 1	Huh7	tcctcacccatgcttttcctacccccaccacgcccgcatgtttactgctttccttgatgctgcccgtgactacttccatgacctccccaacccaaacctcaaacgccttaagctatcatgggctctctatcaccaatccccttccttcccacccagaacccccccctccctcccctacaacgtgtatgagcaagacgagtttgacaagctcgccgaagccatgctcacccactctcccttccccacatcccattacctcttccaccccctcccgtccaacgcccgcaccatcgtcgagcgtgaggctgactgggatggctgtgatctagaaaagaaatggctcgacctcgtcatagaggacgatgccaagttccttctggagaacggctctctcccgtt…	Bird
a137	1.55349	0.0776189	Sicinivirus A isolate UT-G-Khajehnasiri	Huh7	atacctttaccttcccccactcactgatcggtgccaaccccaactccccagtgtcagatgcttttacaaactttatgctatggcgcgctggagtggcagtccacatttccacgtcggccagccccgctatggcaggagcgctactcgtggtggcatcacccgagggctttgaggacgtgcaacagcgcccatggaatgcgcaagttagcgggctaactacaatcccatatgtacttcttaacctgtgccaatccaattcagccactgtaatcctccctccttgtacagtcactccgtttgatgatgcccgctcccatacatcttggtctgtgcgcgtgtatgtcttcacacagctaaatgtccctaccggcgttgcaaatcaaatcacaattcaattga…	Bird
a2627	1.8685	0.0733444	Beihai picorna-like virus 52 strain BHNXC41485	Huh7	taggtacttggaaggaatcagatgattagctagaaatgagtctgaccccgatagatttcgggacccaacacttgcgaacttatgctttaattcgcagcatgtagggaccgtggacttagtcttgtttgttctgagtgaacttacaattctttgctccccctcatgtaggaagaaagcaaaacgtagaggtacagtttctcctattaatgtacagaagaaacgaaaattctcaacgatggtattgactatgtcgaatccatgtccaactggatcaagttgggattttgatgggcttttagtttagccctttagtacagtaaaactacagcaaggtttgattagccttgagaagttcaattaatcacattgtttattagagaattaattattataaaactc…	Unknown
a2616	1.95104	0.0904375	Picornavirales sp. isolate H4_Rhizo_43	Huh7	gcagtgagcaaattccattgcagtcgaggtttagcctcgccattcgtcttttaaaattagtttcttttaagatgctagaagataaaacacggtaaaaaattgtatataacgatataggtctggagtatagtaatcaatgttaattcgttgcattggtgataacgacatactgtatactcccaactttcgcgccggacgattccggatatattgtacgtgataataatgtcttcttaattgagactgactttttaagtcaattaaacaactctaccagagcctacgcgttctatctctgacacgggatagttctcagggttgaagattccataggtcttcagcctgccgaaactctgtgctgtaatgtagggtcgactaccatctacctatttaggtttg…	Unknown
a693	1.95645	0.0650802	Human coxsackievirus A16 strain shzh99-79	Huh7	cgaccaatagtgggcgtgacgcaccagtcacgtcttggtcaagcacttctgtttccccggaccgagtatcaatagactgcttacgcggttgaaggagaaaacgttcgttacccggctaactacttcgagaaacctagtagcaccatgaaagttgcagagtgtttcgctcagcacttcccccgtgtagatcaggtcgatgagccactgtgaaccccacgggcgaccgtgacagtggctgcgttggcggcctgcccatggggcaacccgtgggacgctctaatacagacatggtgtgaagagtctattgagctagttagtaatcctccggcccctgaatgcggctaatcctaactgcggagcacgcaccctcaatccagggggcagtgtgtcgtaacgggt…	Human
NC_004102	1.99376	0.064799	Hepatitis C virus genotype 1	Huh7	gccagccccctgatgggggcgacactccaccatgaatcactcccctgtgaggaactactgtcttcacgcagaaagcgtctagccatggcgttagtatgagtgtcgtgcagcctccaggaccccccctcccgggagagccatagtggtctgcggaaccggtgagtacaccggaattgccaggacgaccgggtcctttcttggataaacccgctcaatgcctggagatttgggcgtgcccccgcaagactgctagccgagtagtgttgggtcgcgaaaggccttgtggtactgcctgatagggtgcttgcgagtgccccgggaggtctcgtagaccgtgcacc	Human
NC_040642	2.02212	0.0646042	Rhimavirus A	Huh7	CGAATTCCGGACATCTCCTTTCGGGGGCGAGCGTCACCGTGCCCCTCATGGAGGCAACTGTGCCTCTAATCGGTGACCCACTGAGAAAATTTTCTTTCTACGTGGCTAAACAATGCAACTTTATAATAACACAAATTTAATGCTTAATCTTAACACCAAAGATTTGAACATATGTTTGGAAAGTGGCACACTTCAAACATTGCATAGTTGCTAGGGGTGAAGTCCCTTTAAGGGGTTGCAGAGGATCTTTCCTCTTTATGAGCGGCTAGGAGTATCTTCTTGATATTATGTGGTCGTGCAACTCACTTCCCAGATGTATGACGGTGTACTAAGCGATTGGAACTAGTCATAACCTCTTTGAATTTTGGTATTGCGAGTCTAGCAGGGGGATATTTACCG…	Toad
a1370	2.02426	0.0591723	Salivirus A strain SH1	Huh7	ttcccctgcaaccattacgcttactcgcatgtgcattgagtggtgcatgtgttgaacaaacagctacactcacatgggggcgggttttcccgccctacggcttctcgcgaggcccacccctcccctttctcccataactacagtgctttggtaggtaagcatcctgatcccccgcggaagctgctcacgtggcaactgtggggacccagacaggttatcaaaggcacccggtctttccgccttcaggagtatccctgctagcgaattctagtagggctctgcttggtgccaacctcccccaaatgcgcgctgcgggagtgctcttccccaactcaccctagtatcctctcatgtgtgtgcttggtcagcatatctgagacgatgttccgctgtcccaga…	Human
DNA_IRES	2.09514	0.0705666	Encephalomyocarditis virus	Huh7	tccctccccccccctaacgttactggccgaagccgcttggaataaggccggtgtgcgtttgtctatatgttattttccaccatattgccgtcttttggcaatgtgagggcccggaaacctggccctgtcttcttgacgagcattcctaggggtctttcccctctcgccaaaggaatgcaaggtctgttgaatgtcgtgaaggaagcagttcctctggaagcttcttgaagacaaacaacgtctgtagcgaccctttgcaggcagcggaaccccccacctggcgacaggtgcctctgcggccaaaagccacgtgtataagatacacctgcaaaggcggcacaaccccagtgccacgttgtgagttggatagttgtggaaagagtcaaatggctctcctca…	Human
NC_009891	2.12547	0.0414746	Seal picornavirus type 1	Huh7	TTCAAAGGTGGCGGGAGAGTTGGCCTCACGCTGTTTAGCGTGAGAGCTGGCTCTCCTGCCCCTTCCCCTGAGCCGGGGATCTTGGCTCATTCCCCTCTTTTCTATCCTCCCTCATTGGACTTTACGGATGACCCGGCATAAACTTGACAACCGATGTTGGATTTCCCTTGTGGCTGTGATGGAGGACATACCCTCGGGTGTAGTTGTGTGCGTGTCGCTCTGCGACTCGAGCTTCAAAGTGGTGCTGAAATATTGCAAGCGTCGTTGCTCGATTAACGGAGTGGTACAATCCTATGAACCCAAGTGCATTCATGCGAAAGCCCCGGAGGGGTGAGTAGCATGGACTCGAATCAGAAGAGCTGGAGCTCGCTTGGTACGGCACGTAGCATTGCTTTGCCT…	Seal
a582	2.18112	0.0593554	Bovine rhinovirus 1 strain SD-1	Huh7	acgatctttgcggctctgccgccgttcgggttttacctgttttcacagagcaaaacaggacctctagtttcgtgcttaaacgagatcatgctcgaactagaactataacgctggtcactggacccgtgccgcgccttgcggatctttgcgggaatggtggctagtgggctgtggaagtgactctaaccacacgcccctcaagtgtgggaaaacacgaactggtgtagcgacgacgataggccttgggacaccctctccagtgatggagacccaaggggccaaaagccacgccttgtgccctgtcgttcacaaccccagtgcagttcgtgccagtacctgcttttgggaagtgtgctttggacagctgaaaacagtcctagtgggagactaaggatgccc…	Cow
a1367	2.24402	0.0540047	Salivirus FHB	Huh7	tttcgaccgccttatggcaggcgggcttgtggacggcttcggcccacccacagcaagaatgccatcatctgtcctcacccccatttctcccctccttcccctgcaaccattacgcttactcgcatgtgcattgagtggtgcacgtgttgaacaaacagctacactcacgtgggggcgggttttcccgcccttcggcctctcgcgaggcccacccttccccttcctcccataactacagtgctttggtaggtaagcatcctgatcccccgcggaagctgctcgcgtggcaactgtggggacccagacaggttatcaaaggcacccggtctttccgcctccaggagtatccctgctagtgaattctagtggggctctgcttggtgccaacctcccccaaat…	Human
a2758	2.29212	0.102307	Enterovirus J strain CHN/BJ/2018-8J	Huh7	acatgggcacccagagggcccacgtggcgtagaactcacgtggcgtagaactccggtattacggtacccttgttcgcctattttaccaccccttccccagaaacttagaagtcatgatcacaaggctcaatagatacttgggcaaaccagcccaaggacgagcaagcacttctgtctccccgggaggcaacgctgttaggctgtccccacggccgaaggcaacgctaccgttaaccggcgtggtactgcgggaagtctagtaacatcattgaatttctttgacgttacgttcagcacacaaacccagtgtgtagttttggctgatgagtgcctgcattccccactggcgacagtggcaggcgctgcgttggcggccaactctcagggcaacctgagaga…	Primate
NC_023858	2.34804	0.112705	Melegrivirus A	Huh7	tttcccctgttcgtaactaagtgtgtgcccaatctcctcactcctgctggcttcaccgaccggcagtgtccaaaatgctaggtgaatcccctccctttcctctgggcttctgcccagcttcctccccccagcctgacgtgacacaggctgtgcaaagaccccgcgaaagctgccaaaagtggcaattgtgggtcccccctttgtaaaggcgtcgagtctttctccctcaaggctagacccgtcagtgaattctgtcgggcaactagtgacgccactgcacgcctctgacctcggccgcggagtgctgccccccaagtcgtgcccctgaccacaagttgtgctgtctggcaaacattgtctgtgagaatgttccgctgtggctgccaagcctggcaacag…	Bird
a566	2.39173	0.0477249	Bakunsa virus	Huh7	ttttgaacgccacctcggagcgatatccggggaccccctcccctttttccttcctaccttcttcccaaatttccctcttcccttgttattttggtttggatttcctggacatgactcggacggatctatctcatttgctttgtgtctgctccaccagtggcatggtcgaaagatcatcaacactggacgtgtactgtaatggccaaacgtgcccacaggggaaaccatgccggtcgctgtagcggcgggtggacgtggtggacccctctccctgctcataaactttgggtaggtgaagggttcaagcgacgcttgccgtgagggcgcatccggatggtgggaaccaacaaactaggctgtaatggccgacctcaggtggatgagctagggctgctgcac…	Primate
a2742	2.50226	0.169955	Enterovirus A strain CHN/BJ/2018-1A	Huh7	gggttgttcccacccacagggcccaagcggcgttagtactctggtatcacggtacctttgtatgcctgttttacatcccttcccccgtaacgttagaagaaagcacaaacgacaaatagcaagtccaccaaaccaggtgggtttttgtcaagcacttctgtttccccggacatagtaccaataagctgtacccacggctgaaagggaaaacgttcgttacccggctacttacttcgagaagcctagtaccatcatgaattgtttcaagtgttacgttcagcacaatcccagtgtagttcaggctgatgagtcaccgaattccccacgggcgaccgtgtcggtggctgcgttggcggcctgcctgcgggtattactcgcaggacgcttgattcatgacat…	Primate
a2746	2.6387	0.12934	Human enterovirus 92 strain RJG7	Huh7	tttaaaacagcctgtgggttgtacccacccacagggcccacgcggcgttagtactctggtatcacggtacctttgtatgcctgttttatctcccttcccccgtaacgttagaagaatgaacaaaagacaattagcaaatccaccaacccaggtgggttttcgtcaagcacttctgtttccccggacctagtaccaataagctgtgcccacggctgaaggggaaaacgttcgttatccggctacctacttcgagaagcctagtaccaccaatgattgtctcaagtgttacgctcagcacaaccccagtgtagttcaggtcgatgagtcaccgaattccccacgggcgaccgtgtcggtggctgcgttggcggcctgcctgcgagtttcactcgcaggacg…	Primate
NC_015940	2.64739	0.0769996	Bat picornavirus 1 strain NC16A	Huh7	cacccacttttccggcggcgcacgttcgcgtcgtcgtaagtctggactcccaaggccaactcggttcaacttcggtttccggacaaatacaagaacctcagtcctcttggtactttctcgcctgagtcaacaaagcgagaaacctgcccctctaacgccagacgagcggcatgaaacttgaacttctggcatgttccactttccctctccctcaccccaccccaccgcgctctcaaggtcgcgctcttccgggactagcccggttttaaaagttcctggcaccctttgcccctctaggcccttaaggtaggaactgaccttgtgctgtgatctcggtgcggaagtgctactgcgtagtgattgtaagatccctttgtggttctgccctggcaaggctac…	Bat
a787	2.72281	0.0674073	Human poliovirus 2 isolate PV2/4568-1/ISR98	Huh7	ccccgtaacttagaagcataaaaccaagttcagcaggaaggggtgcaaaccagtacctctatgaacaagcacttctgtttccccggtgacattgcatagactgctcacgcggttgaaagcgatcgatccgttatccgcttgtgtacttcgaaaagcctagtatcgccttggaatcttcgacgcgttgcgctcagcacccgatcccggggtgtagcttaggctgatgagtctggacgtccctcaccggcgacggtggtccaggctgcgttggcggcctacctatggctaacgccataggacgctagatgtgaacaaggtgtgaagagcctattgagctacacgagagtcctccggcccctgaatgcggctaatcctaaccacggagcaagcggtcacgaa…	Human
a2778	2.73211	0.110362	Human coxsackievirus A16 strain FY18	Huh7	ttaaaacagcctgtgggttgtgacccacccacagggcccactgggcgctagcactctgattctacggaatccttgtgcgcctgttttatgtcccttcccccaatcagtaacttagaagcattgcacctctttcgaccgttagcaggcgtggcgcaccagccatgtcttggtcaagcacttctgtttccccggaccgagtatcaatagactgctcacgcggttgagggagaaaacgtccgttacccggctaactacttcgagaagcctagtagcaccatgaaagttgcagagtgtttcgctcagcacttcccccgtgtagatcaggtcgatgagtcactgcgatccccacgggcgaccgtggcagtggctgcgttggcggcctgcctgtggggtaaccca…	Human
NC_015941	2.77117	0.0672641	Bat picornavirus 2 strain MH9F	Huh7	cgcacgttcgcgtcgtcgtaagtctggattcccaaggccaacttggtttaacttcggtttctggacaaatacaaagaacctcagtcctcttggtactttctcgcctgagtcaacaaagcgagaaacctgcccctctaacgccagacgagcggcataaaacttgaacttctggcacgctccactcttccctctcccaatcccatccccatcgcgctctcaaggtcgcgcaattctgggactagcccagatttaaaagttcctggcaccctttgcccctttaggcccttaaggcaggaactgaccttgtgctgtgacctcggtgcggaagtgctactgcgtagtgattgtaagctcctcttatggttctgccctggcaaggctatagagtactgtgatccg…	Bat
a983	2.77421	0.071937	Human coxsackievirus B1 isolate CVB1Nm	Huh7	ttaaaacagcctgtgggttgttcccacccacagggcccattgggcgctagcactctggtatcacggtacctttgtgcgcctgttttacatcccctccccaaattgtaatttagaagtctcacacaccgatcaatagcaagcgtggcacaccagccatgttttgatcaagcacttctgttacccggactgagtatcaatagaccgctaacgcggttgaaggagaaaacgttcgttacccggccaactacttcgaaaaacctagtaacaccatggaagttgcggagtgtttcgctcagcactaccccagtgtagatcaggtcgatgagtcaccgcgttccccacgggcgaccgtggcggtggctgcgttggcggcctgcctacggggaaacccgtaggacg…	Human
a843	2.79006	0.0669093	Enterovirus C strain 04-1450	Huh7	tagtactccggtatcgcggtacccttgtacgcctgttttatactcccttcccccgtaacttagaagcaatcaaaccaagttcaatagaagggggtacaaaccagtaccaccacgaacaagcacttctgtttccccggtgaggttgcatagactgtacccacggttgaaagcgactaatccgttatccgctcaagtacttcgggaagcctagtaccaccttcggatcttcgatgcgttgcgctcagcactcaaccccagagtgtagcttaggctgatgagtctggacattcctcactggcgacagtggtccaggctgcgttggcggcctacctgtggcccaaagccacaggacgctagttgtgaacaaggtgtgaagagcctactgagctacttgagatt…	Human
a1134	2.79358	0.0644914	Human enterovirus C99 strain BAN04-10697	Huh7	ttaaaacagcctgtgggttgttcccaccccagaggcccacgtggcggctagtactccggtattacggtacccttgtacgcctgttttatacccccttcccccgcaacttagattcaaacaaacacaagttcaataggagggggtacaaaccagtaccaccacgaacaagcacttctgtttccccggtgaggttgtatagactgttaccacggttgaaagcgactgatccgttatccgccttagtacttcgagaagcctagtatcaccttggaatctccgatgcgttgcgctcagcaatgtacccccattgtagcttaggccgatgagtctgggcattccccaccggcgacggtggcccaggctgcgttggcggcctacctatggtgaaaaccataggac…	Human
a2777	2.80078	0.123006	Human enterovirus 76 strain 04360/SD/CHN/2004/EV76	Huh7	tttaaaacagcctgtgggttgtacccacccacagggctcactgggcgctagcacactggtatcacggtacccttgtgcgcctgttttatacaccctcccccctttttgtaacttagaagaaacaaacacacgatcaatagcaggcttagcgcaccagctaagtcttgatcaagcacttctgttaccccggactgagtatcaataagctgtgcccacggctgaaagagaaaacgttcgttacccggctgtctacttcgggaaacctagtaccatcatgaagactgcaaagcgtttcgctcagcacaaccccagtgtagatcaggtcgatgagtcactgcattcctcacaggcgactgtggcagtggctgcgttggcggcctgcctatggggaaacccata…	Human
a785	2.80944	0.0640579	Echovirus E7 isolate Env_2016_Sep_E-7b	Huh7	ccaccccgtcgtaacttagaagctaatcaactatggtcactaggcggcccagtatgccaactgggtcttgaccaagcacttctgttaccccggactgagtatcaataggctgctcacgcggctgaaggagaaaacgttcgttacccggccagttacttcgagaaacctagtaccaccatgaaggttgcgcagcgtttcgctccgcacaaccccagtgtagatcaggccgatgagtcaccgcatccctcacgggcgaccgtggcggtggctgcgttggcggcctgcccatggggcaacccatgggacgcttcaatactgacatggtgcgaagagtctattgagctaattggtagtcctccggcccctgaatgcggctaatcctaactgcggagcagatac…	Human
a1189	2.84469	0.0730851	Human poliovirus 3 strain PAK1019536	Huh7	tggggttaaaacagctctggggttgttcccaccccagaggcccacgtggcggctagtactctggtatcatggtacctttgtacgcctgttttatacccctaccccacgtaactttagaagcaactcaacaagttcaatagggggggtacaaaccagtaccaccacgaacaagcactcctgttaccccggtgatcttgcataagctgtgcccacggctgaaggcgagagatccgttatccgcttgagtacttcgagaagcctagtatcaccttgggatcttcgacgcgttgcgctcagcactccacccgagtgtagcttaggctgatgagcctgggcattccccaccggcgacggtggcccaggctgcgttggcggcctacccatggctaacaccatggg…	Human
NC_012801	2.91301	0.0895198	Human cosavirus B1	Huh7	TTGCCAGTTTTTTGAAACGTGTGGTTTGACGTCTAACCATTATGGCAGTGGGTGGAGTACTGCAAAGATGTCACCGTGCTTTACACGGTTTTTGAACCCCACACCGGCTGTTTGGCGCTTGCAGGACAGCAGGTTTATTTTCTTTTAACTCTCTCTTTCTAGCCACACACGATCTATGTGTGTGGGCGGAGTGATACTCCCGTTCCTTCTTGGACAGGCGGCCTCCACGCCCTTTGTGGATCTTAAGGCTACCAAGTCACTGGTGTTGGAAAGTGAAGAGAAAGGAGTTCCTTGGGAACTACATGTGGCATTGACAGAGGTTGTAGCGATGCTGTGTGTGTGTGCGGATTACCCCCGTGGCGACACGGACCCCACAGGCCAAAAGCCCTGTCCGAAAGG…	Human
a874	2.95203	0.0584016	Echovirus E9 strain 31170222	Huh7	acagggcccactgggcgtcagcactctggtattgaggtacctttgtgcgcctgttttataaccctctccccatttgaaaattagaagcaatacacaatggtcagtagctggcatggcaaaccagtcatgttttgaccaagcacttctgtttccccggaccgagtatcaatagactgctcacgcggttgaaggagaaagcgttcgttacccgaccaactacttcgagaaacctagtaacgccatgaaagttgcagagcgtttcgctcagcacatccccagtgtagatcaggccgatgagtcaccgcattccccacgggcgaccgtggcggtggctgcgctggcggcctgcttgtggggcgacccacaagacgctccaaaacagacatggtgtgaagagtc…	Human
NC_075425	2.97916	0.0597667	Rosavirus C strain RASK8F	Huh7	GGGATGGGTCTGGTGCTGCGCCGCGTGTGTCTTGACACCGCGCTGCTCAGGATGCTTCTGCCCCGTGCTTTGGACGCCTACCAGGGCGTTAAACTGGTCCCCCCCTTACCCTTTCCCCGTAACTAAGTTTGTACCTCCCCCATATAGGCTGCTAAGACGCTTGTTGCTACAGCATATGTGGATCAGGGAGTTCTCCATGAGTAATCTTTTCCACCCTCTCTAGTGTCTATGCTATTGAGGACGGGTTGGAGCCCCGTTGACCTAGTGTCAGAGTGTGTCGGTAGCAGGCTTTCTGCTCTCGCCCCATGCCGGCCACACCTCCCGTCAGTAATGTGAAGACTGCAAGTTGCATGTGAAAAGGTTTCTAATATTTGAGCTGAATGTAGCGATTACCCAAGG…	Rodent
a1179	2.98621	0.0728855	Enterovirus A71 strain EV-A71-C2-ALG-2013-328-DZA	Huh7	gcgcccagtgggccctgtgggttgcacccacccacagggcccactgggcgctagcactctggcactaaggtacctttgtgcgcctgttttatttcccttcccccaaagtaatttagaagttatgcaccaacgatcaatagcaggtgtgacacaccagtcatatcttgatcaagtactcctgtttccccggaccgagtatcaataagctgctcgcgcggctgaaggagaaaacgttcgttacccgaccaactacttcgagaagcttagtaccaccatgaacgaggcagagtgtttcgttcagcacaaccccagtgtagatcaggctgatgagtcactgcaaaccccatgggcgaccatggcagtggctgcgttggcggcctgcccatggagaaatccatg…	Human
a532	3.0603	0.068936	Crohivirus B clone Bat/CAM/CroV-P25/2013	Huh7	gtataagagacaggtgtttgccttgtcttcggactggcatcttgggaccaaccccccttttccccagccatgggttaaatggcaataaaggacgtaacaactttgtaaccattaagctttgtaattttgtaaccactaagctttgtgcacataatgtaaccatcaagcttgttagtcccagcaggaggtttgcatgcttgtagccgaaatggggctcgaccccccatagtaggatacttgattttgcattccattgtggacctgcaaactctacacatagaggctttgtcttgcatctaaacacctgagtacagtgtgtacctagaccctatagtacgggaggaccgtttgtttcctcaataaccctacataataggctaggtgggcatgcccaatttg…	Bat
NC_002058	3.06073	0.0606355	Human poliovirus 1 Mahoney	Huh7	TTAAAACAGCTCTGGGGTTGTACCCACCCCAGAGGCCCACGTGGCGGCTAGTACTCCGGTATTGCGGTACCCTTGTACGCCTGTTTTATACTCCCTTCCCGTAACTTAGACGCACAAAACCAAGTTCAATAGAAGGGGGTACAAACCAGTACCACCACGAACAAGCACTTCTGTTTCCCCGGTGATGTCGTATAGACTGCTTGCGTGGTTGAAAGCGACGGATCCGTTATCCGCTTATGTACTTCGAGAAGCCCAGTACCACCTCGGAATCTTCGATGCGTTGCGCTCAGCACTCAACCCCAGAGTGTAGCTTAGGCTGATGAGTCTGGACATCCCTCACCGGTGACGGTGGTCCAGGCTGCGTTGGCGGCCTACCTATGGCTAACGCCATGGGACGCT…	Human
a1193	3.06574	0.0692927	Human enterovirus 71 isolate 237-TW86	Huh7	ttaaaacagcctgtgggttgttcccacccacagggcccactgggcgctagcactctgatttcacgaaatccttgtgcgcctgttttatatcccttccccccagtctgaaacatagaagcaatgcgcatcactgatcaatagcaggcgtaacgcgccagttacgtcatgatcaagcacatctgtctccccggaccgagtatcaatagactgcttgcgcggttgaaggagaaacagttcgttacccggctaactacttcgagaagcccagtagcaccatggaagctgcagggtgtttcgctcagcacttcccccgtgtagatcaggtcgatgagtcactgcaacccccacaggcgactgtggcagtggctgcgttggcggcctgcctatggggagacccat…	Human
a648	3.07367	0.0627079	WUHARV Enterovirus 2	Huh7	cccagtaacgttagaagaaagtacaaatgacacttagcaaatccaccaacccaggtgggttttcgtcaagcacttctgtttccccggacctagtaccaataggctgtacccacggctgaaggggaaaacgttcgttacccggctacctacttcgaaaagcctagtatcatcatagaatgtctcaagtgttacgctcagcacaaccccagtgtagttcaggtcgatgagtcaccgaattccccacgggcgaccgtgtcggtggctgcgttggcggcctgcctgcgagtttcactcgcaggacgcttgattcatgacatggtgtgaagagcctattgagctaggtagtagtcctccggcccctgaatgcggctaatcctaaccacggagccatgcgtcaca…	Primate
a876	3.07833	0.0705954	Human enterovirus 94 isolate E210	Huh7	ttaaaacagcctgtgggttgttcccaccccagaggcccacgtggcggccagtactctggtatcacggtacctttgtacgcctgttttatatccccttcccccgcaacttagaagaaaacaaatcaagttcactaggagggggtacaaaccagtaccaccacgaacaagcacttctgtttccccggtgatgtcgtatagactgtaaccacggttgaaaacgattgatccgttatccgctcttgtacttcgaaaagcccagtatcaccttggaatcttcgatgcgttgcgctcagcactcaaccccagagtgtagcttaggtcgatgagtctggacactcctcaccggcgacggtggtccaggctgcgttggcggcctacctgtggtccaaagccacagga…	Human
a852	3.09648	0.0612978	Enterovirus B69 isolate 15_491	Huh7	gcccactgggcgttagcactctggtattaaggtacctttgtgcgcctgttttataatcccttcccaacttgcaacttagaagtaacacactatgaccaatagggggcgtggcaaaccagccatgccttggtcaagcacttctgtttccccggactgagtatcaataagctgtccacacggctgaaggagaaaacgtccgttacccggccagttacttcgagaaacctagtaccaccatgaaagttgcgtagcgtttcgctccgcacatccccagtgtagatcaggtcgatgagtcaccgcaatccccacgggcgaccgtggcggtggctgcgctggcggcctgcccatggggcaacccatgggacgctacaatactgacatggtgtgaagagtctattg…	Human
a823	3.10307	0.076212	Enterovirus C113 isolate BBD-83	Huh7	caccccagaggcccacgtggcggccagtactctggtatcacggtacctttgtacgcctgttttatatcccttccccatgtaactttagaagcaattcacatagttcaatagagggggtacaaaccagtgccaccacgaacaagcacttctgtttccccggtgaagctgtatagactgtccccacggtcaaaaacggcagatccgttatccgctcatgtacttcgagaagcctagtagcatcttggaatcttcgatgcgttgcgttcagcactctaccccgagtgtagcttaggtcgatgagtctgggcataccccaccggcgacggtggcccaggctgcgttggcggcctacccatggctaacgccatgggacgctagttgtgaacaaggtgtgaagag…	Human
a1282	3.16309	0.0915635	Bovine enterovirus type 2 strain BJ001	Huh7	tttaaaagagtcagggggttgtacccacccctggggcccacgtggcgctagtactctggtacgttagtacccttgtacgcctgtttttccctcccttaaataaattaagactaccactactgaggggagtagtccgactccgctccggcactgccgcaccagtacaccggtacgctagtacccttgtacggagtagatggtatccccacccccgaaacttagaagcaagcacacaaaccgaccattaggcgcgcggcatccagtcgcgtaacggtcaagcacttctgtttccccggtccgcaaggatcgttacccgcccgacccactacgagaagcctagtagttggccaagtgaacgcgaggttgcgctcagccacaaccccagtggtagctctggaa…	Cow
a1015	3.18073	0.0703789	Human echovirus 13 strain Del Carmen	Huh7	ttaaaacagcctgtgggttgtacccacccacagggcccactgggcgccagcacactggtatcacggtacccttgtgcgcctgttttatccacccctccccgaagtaacttagaagctctaaataagcggtcagcagccagcccagcacaccagctgggttttgaccaagtacttctgttaccccggaccgagtatcaataggctgcacacgcggctgaaggagaaaacgttcgttacccggccatctacttcgagaaacctagtaccactatgaaagttgcgaagcgtttcgctccacacaaccccagtgtagatcaggctgatgagtcaccgcattccccacaggtgactgtggcggtggctgcgttggcggcctgcccatggggcaacccatgggac…	Human
a791	3.18523	0.0982922	Enterovirus J103 isolate cg8227	Huh7	tttgtacgcctattttaaaacccctacccccgtaacttagaagcatttgacacaagttcaatagtaggaccatcatccaggtggttcatcgaacaagcacttctgttaccccggtcctagtacctgtgaagctgtacccacggcggaaggggaaaacgatcgttacccggctatctacttcgagaagcctagtaacagcattgaaactcttgagcgttgcgttcagcacagtaacccctgtgtagctttggctgatgagtctgggcattccccactggcgacagtggcccaggctgcgttggcggccaaccgatccgggcaaccgggtcggacgcttatttgtggacatggtgtgaagagcctattgagctagatagtagtcctccggcccctgaatgc…	Primate
a793	3.19633	0.0821029	Enterovirus A124 isolate cg4119	Huh7	ctgttttatctcccctcccccgtaacgttagaagattaaacaaatgacaaatagcaaatccaccaacccaggtgggttttcgtcaagcacttctgtttccccggacctagtaccaataggctgtacccacggctgaaagggaaaacgttcgttacccggctacctacttcgagaagcctagtaccatcattgaatgtctcaagtgttacgctcagcacaaccccagtgcagttcaggctgatgagtcaccgaatcccccacgggcgaccgtgtcggtggctgcgttggcggcctgcctgcgagttccactcgcaggacgcttgattcatgacatggtgcgaagagcctattgagctaggtagtagtcctccggcccctgaatgcggctaatcccaacca…	Primate
a1023	3.20481	0.0673184	Echovirus E6 isolate E6/RUS/Novosibirsk/NS09-D220/2009	Huh7	ttaaaacagcctgtgggttgttcccacccacagggcccactgggcgttagcacactggtatcaaggtacctttgtgcgcctgttttattcacccttccccttcgtaacttagaagcatagctcagacggtcaatagacagcccagcataccagctgggtcatgaccaagcacttctgttgccccggactgagtatcaataggctgcttgcgcggctgaaggagaaaagttcgttacccggccagttacttcgagaaacctagtaacaccatggaagttgcgtagtgtttcgctccgcacaaccccagtgtagatcaggtcgatgagtcaccgcataccccacgggtgaccgtggcggtggctgcgttggcggcctgcccatggggcatacccatgggac…	Human
a2681	3.24046	0.220949	Megrivirus B3CP-APO isolate HN56	Huh7	ttcgggacactggatgggcgactcggtggggctgccaccccgtcttgacttctcgttgttgaccctggaattctagaacattctcttgtcttctgcgtctggtccacggacggactaattggaatgtttattggttaagcctcgttctgaaatgccctagccaatgggctatagtaggatcttggtgtttccagtgaacctcttccgaccatagtagctagagttatggctgtgtaggatgtgggtaagaccgctttttgcgtatctcccacaagacaccggatcatgggtgtgtccgctggataaggctcgaaacctcccaactgacggtggtgctgaaatattgcaagcctaagttgtgtagaggcaagtagatgcccgccgcgacatctgtgatcc…	Bird
a1041	3.24597	0.066652	Echovirus E30 strain KM/A363/09	Huh7	ttaaaacagcctgtgggttgaacccatccacagggcccactgggcgcaagcacactggtatcacggtacctttgtgcgcctgttttatccacccttccccgaacgaaacttagaagtttgacttaaacggtcaatagaaagcccagtacaccaactgggtcgtgaccaagcacttctgtgaccccggactgagtatcaataagctactcacgtggctgaaggagaaaacgttcgttatccggccaattacttcgagaaacttagtaccaccatgaaggttgcgtagcgtttcgctccgcacaaccccagtgtagatcaggtcgatgagtcaccgcgttcctcacgggcgaccgtggcggtggctgcgttggcggcctgcccttggggcaacccaaggga…	Human
a1263	3.2757	0.0785422	Enterovirus E isolate D 58/96-V2130	Huh7	ttcaaacagcctgggggttgtacccacccctggggcccacgtggcgccagtactctggtacgttagtacctttgtacgcctgttttcccctcccttaaataaattaagattgccactactgaggggagtagtccgactccgctccggcactgccgcaccagtactccggtacgcctagtaccctagtacggagtagatggtatcccccccccgaaacttagaagtaatgagtctaaccgaccaataggcgcgcggcatccagccgtgttacggtcaagcacttctgtttccccggtccgcaaggatcgttacccgcccgacccactacgagaagcctattaactggccaagcgtcagtgaagttgcactcagccacaaccccagtggtagctctggaag…	Cow
a1026	3.28741	0.268118	Coxsackievirus A16 isolate CVA10_CF204025_FRA_2010	Huh7	ttaaaacagcctgtgggttgtacccaccctcagggcccactgggcgccagcactctggtaccacggtacctttgtgcgcctgttttatcatcccacccctacctgaaacgtagaagcaataatcagtcgaccaatagtgggtgtggcacaccagccacatcttggtcaagcacttctgtttccccgggttgagtatcaatatgctgttcacacggctgaaggagaaaacgcccgttatccggccaactacttcgagaagcctagtatcgccatgaacattgcaaggcgtttcgctcagcacttcccccgtgtagatcaggccgatgagtcaccgcattccccacgggcgaccgtggcggtggctgcgttggcggcctgcctgtgggttgacccacagga…	Human
a1280	3.30604	0.0838738	Enterovirus F strain PS87/Belfast	Huh7	tttaaaacagcctgggggttgtacccacccctagggcccacgtggcgccagtactctggtacattagtacctttgtacgcctgttttcccctcccttaaataaatcaagattaccactactgaggggagtagtccgactccgctccagcaatgctgcaccagtgcactggtacgctagtaccttttcacggagtagatggtatccccaccccgaaacttagaagcatgtgatcaaatcgaccaataggcgcgcggttgccagccgcgtttcggtcaagcacttctgtttccccggtccgcaaggatcgttacccgcccgacccactgcgagaagcccagtaactggccaagcggtagcgaggttgcactcagccacaaccccagtggtagctctggaag…	Cow
a1047	3.31196	0.0863225	Echovirus E7 strain Ibadan_NGR_2010	Huh7	ccagtgggccctgtgggttgtacccacccacagggcccactgggcgctagcactctggtatcacggtaccttagtgcgcctgttttatatcccccacccccacttgaaacttagaagcaaaacatactgaccaatagttgacatggcaagccagccgtgccttggtcaagcacctctgtttccccggaccgagtatcaatagactgctagcgcggttgaaggagaaagcgttcgttacccgactaactacttcgaaaaacctagtagcatcatgaaagttgcagagtgtttcgctcagcacaaccccagtgtagatcaggccgatgagtcaccgcattcctcacgggtgaccgtggcggtggctgcgctggcggcctgcctgtggggcaacccacagga…	Human
a1287	3.334	0.0893694	Dromedary camel enterovirus strain 20CC	Huh7	ttaaaacagcctgggggttgttcccacccccagggcccacgtggcgcaagtactctgcttcgttagaagccttgtacgcctgttttcccctccttaaataaattaagattaccacttccgaggggagtagtccgactccgctccgatacgtcgctccagtgcgctagtacgcttagtactttctcacggggatagtggtacccctccctagtaatttagaagacttgaaaaaccgaccaataggcacctcgcatccagcggggtaaaggtcaagcacttctgtttccccgggtcgagtagcgatagactgtgcccacggtcgaaggtgaaacaacccgttatccgactttgtacttcgggaagcctagtaccaccaaagattatgcttggggtttcgct…	Camel
a1169	3.34301	0.0638926	Human poliovirus 2 strain EGY88-074	Huh7	ttaaaacagctctggggttgttcccaccccagaggcccacgtggcggctagtacactggtattacggtacccttgtacgcctgttttatactcccttccccgtaacttagaagctatgtaatccaagttcaatagaagggggtacaaaccagtaccaccacgaacgagcacttctgtttccccggtgagattgtataagctgttcccacggccgaaaacgatcgatccgttacccgctcttgcacttcgagaagcctagtatcatcttgggatcttcgatgcgttgcgctcagcactctaccccagagtgtagcttaggtcgatgagtctggacattcctcaccggcgacggtggtccaggctgcgttggcggcctacctgtggtccaaagccacagga…	Human
a1192	3.34922	0.0806334	Enterovirus A90 isolate PSH40F/XJ/CHN/2011	Huh7	ttaaaacagctctgggggttgttcccaccctagaggcccacgtggcggctagcactctggtatcacggtacctttgtgcgcctgttttatatccctttccccatgcaacttagaagttttttaaacaaagttcaatagaagggggtacaaaccagtgccaccacgaacaagcacttctgtttccccggtgaagctgcatagactgtccccacggttgaaagcggcagatccgtcatccgctttggtacttcgagaaacctagtatcaccttggaatcttcgatgcgttgcgctcagcactcaaccccagagtgtagcttaggttgatgagtctggacaatcctcactggcgacagtggtccaggctgcgttggcggcctacctgtggtgaaaaccacag…	Human
a1031	3.35016	0.0654392	Coxsackievirus A8 isolate CVA8/SZ266/CHN/2014	Huh7	ttaaaacagcctgtgggttgtacccacccacagggcccactgggcgccagcactctggtaatacgttacctttgtgcgcctgttttacctccccctaccctggaacactttagaagtaaagcatatctggtcaatagaaggtgtggcgaaccagctgcatctcgaccaagcacttctgtttccccggactgagtatcaatagactgctaacgcggtcgaaggagaaaacgttcgttatccggctagctacttcgagaagcctagtaacaccatgaaagttgcagagtgtttcactcagcacttcccccgtgtagatcaggtcgatgagtcaccgcgacccccacgggcgaccgtggcggtggctgcgttggcggcctgcctgtggggcaacccatagga…	Human
a1216	3.367	0.0811187	Human enterovirus C99 isolate HT-XEBGH09F/XJ/CHN/2011	Huh7	ttaaaacagctctggggttgttcccaccccagaggcccacgtggcggctagtactccggtatcgaggtacccttgtacgcctgttttatactcccttcccccgtaacttagaagccaaaaatacaagttcaatagaagggggtacaaaccagtaccaccacgaacaagcacttctgttaccccggtgatgttgcatagactgtccccacggtcgaaagcgattgatccgttatccgcttaggtacttcgagaagcctagtatcaccttggaatcttcgatgcgttgcgctcatcactcgaccccggagtgtagcttaggtcgatgagtctggacgatcctcactggcgacagtggtccaggctgcgttggcggcctacctatggcccaaagccatagga…	Human
a984	3.37097	0.0820551	Echovirus E11 isolate Swab-3/HB.ES/CHN/2019	Huh7	ttaaaacagcctgtgggttgttcccacccacaggcccattgggcgctagcactctggtatcacggtacctttgtgcgcctgttttatacacccttcccaagtgtaacttagaagcttaccacacacggtcaataggcgactcagtaagccaactgggtcttgatcaagcacttctgtttccccggactgagtatcaataagctgctcacgcggctgaaggagaaaacgttcgttaaccggccaattacttcgagaaacctagtaacaccatggaggttgcgcagcgtttcgctccgcacaaccccagtgtagatcaggccgatgagtcaccgcactcctcacgggcgaccgtggcggtggctgcgctggcggcctgcccatggggtaacccatgggacg…	Human
a1198	3.38069	0.0969584	Human poliovirus 2 strain NIE0711441	Huh7	ttaaaacagctctggggttgttcccaccccagaggcccacgtggcggctagtactctggtattacggtacccttgtacgcctgttttatactcccttccccgtaacttagaagaaataaaccaagttcaatagaagggggcacaaaccagtgtcaccacgaacaagcacttctgtttccccggtgatattgtatagactgtacccacggttaaaagcgattgatccgttatccgctcttgtacttcgaaaagcctagtatcatcttggaatcttcgatgcgttgcgctcaacactcaaccccagagtgtagcttaggtcgatgagtctggacattccccaccggcgacggtggtccaggctgcgttggcggcctacctgtggcccaaagccacaggacg…	Human
a1171	3.40475	0.0662859	Human poliovirus 2 strain NIE0611451	Huh7	ttaaaacagctctggggttgttcccaccccagaggcccacgtggcggctagtactccggtatcacggtacccttgtacgcctgttttacactcccttcccccgtaacttagaagaaacaaacaaagttcaatagaagggggtacaaaccagtaccaccacgaacaagcacttctgtttccccggtgacgttgtatagactgtacccacggtcgaaaacgattgatccgttatccgcttttgtacttcgagaagcctagtatcatcttggaatcttcgatgcgttgcgctcagcactcaatcccagagtgtagcttaggtcgatgagtctggacgttcctcaccggcgacggtggtccaggctgcgttggcggcctacctgtggcccaaagccacaggac…	Human
a1178	3.41592	0.0775229	Enterovirus A71 strain MAD-3126-11	Huh7	ttaaaacagcctgtgggttgcacccacccacagggcccactgggcgctagcaccctgattctgcggaatctttgtgcgcctgttttacaacccttcccccgatttgtaatttagaagcaacgaacctcaccgatcaatagtaggcgtggcgcgccagctacgtcttgatcaagcacttctgtttccccgggctgagtatcaatagactgcttgcgcggtcgaaggagaaaacgctcgttatccggctaactacttcgagaaacccagtaacaccattgaaactgcagagtgtttcgctcagcacttcccccgtgtagatcaggtcgatgagtcactgcaatccccacgggcgaccgtggcagtggctgcgttggcggcctgcctatggggcaacccata…	Human
a1168	3.4459	0.0696439	Human poliovirus 2 strain CHA1218986	Huh7	ttaaaacagctctggggttgttcccaccccagaggcccacgtggcggccagtactccggtattacggtacccttgtacgcctgttttatactcccttcccctgtaacttagaagcatacaaaccaagttcaatagaagggggtacaaaccagtaccaccacgaacaagcactcctgtttccccggtgacattgcatagactgtacccacggttgaaagcgatcgatccgttacccgctcctgtacttcgagaagcctagtatcatcttggaatcttcgatgcgttgcgctcagcactcaaccccagagtgtagcttaggctgatgagtctggacgtcccccaccggcgacggtggtccaggctgcgttggcggcctacctgtggcccaaagccacagga…	Human
a1163	3.45188	0.0660603	Human coxsackievirus A17 isolate cCA17.67591	Huh7	ttaaaacagctctggggttgttcccaccccagaggcccacgtggcggccagtacactggtatcacggtacccttgtacgcctgttttatactcccttcccccgtaacttagaagccataaatccaagttcaacagaagggggcacaaaccagtgccaccacgaacaagcacttctgtctccccggtgaagttgcatagactgtaaccacggttaaaagcgattgatccgttatccgctcatgtacttcgagaagcctagtaccaccttggaaccttcgacgcgttgcgctcagcactcaaacccagagtgtagcttaggccgatgagtctggacgttccccaccggcgacggtggtccaggctgcgttggcggcctacctgtggctcaaagccacagga…	Human
NC_023422	3.45478	0.108505	Caprine kobuvirus isolate 12Q108	Huh7	TTTGAAAAGGGGGTGGGGGGGGCCTCGGCCCCCTCACCCTCTTTTCCGGTGGCCACGCCCGGGCCACCGATACTTCCCTTCACTCCTTCGGGACTGTTGGGGAGGAACACAACAGGGCTCCCCTGTTTTCCCATTCCTTCCCCCTTTTCCCAACCCCAACCGCCGTATCTGGTGGCGGCAAGACACACGGGTCTTTCCCTCTAAAGCACAATTGTGTGTGTGTCCCAGGTCCTCCTGCGTACGGTGCGGGAGTGCTCCCACCCAACTGTTGTAAGCCTGTCCAACGCGTCGTCCTGGCAAGACTATGACGTCGCATGTTCCGCTGCGGATGCCGACCGGGTAACCGGTTCCCCAGTGTGTGTAGTGCGATCTTCCAGGTCCTCCTGGTTGGCGTTGTCC…	Goat
a1440	3.45758	0.0689077	Caprine kobuvirus isolate CKoV-China/SWUN/F11/2019	Huh7	cccccttttccctaaccccaaccgccgtatctggtggcggcaagacacacgggtctttccctctaaagcacaaatgtgtgtgtgtcccaggtcctcctgcgctcggtgcgggagtgctcccacccaactgttgtaagcctgtccaacgtgtcgtcctggcaagactatgacgtcgcatgttccgctgcggatgccgaccgggtaaccggttccccagtgtgtgtagtgcgatcttccaggttcccctggttggcgttgtccagaaactgcttcaggtaagtggggtgtgcccaatccctgcaaaggttgattctctcaccaccttaggaatgctccggaggtaccccagcaacagctgggatctgaccggaggctaattgtctacgggtggtgtttcct…	Goat
a1017	3.46114	0.0678336	Enterovirus D111 strain ANG/2010-23294	Huh7	ttaaaacagctctggggttgttcccaccccagaggcccacgtggcggccagtactccggtattgcggtacccttgtacgcctgttttatactcccttcccccgtaacttagaagaaataaaccaagttcactaggagggggtacaaaccagtaccaccacgaacaagcacttctgtttccccggtgacattgcatagactgtacccacggttgaaagcgactgatccgttacccgctactgtacttcgagaagcctagtaccatcttggaatcttcgacgcgttgcgctcagcactcaaccccagagtgtagcttaggtcgatgagtctggacaatccccaccggtgacggtggtccaggctgcgttggcggcctacctgtggcccaaagccacaggac…	Human
a1276	3.46683	0.0807293	Enterovirus K2 (Rodent/Ee/PicoV/NX2015)	Huh7	tttaaaagagcctgggggttgttcccacccccaggatgcccactcgtgggcatgtggtactgtggtatcgcggtaccacagtacgcctctttgaccgccctgacccaagaatcttttcctttaacagatctcttcgtaacaagggcctcagcctgacgcaagtgcctccattggagtctctccaagccctccggggcttggagggcgccgaccccctgcctagggggagcccacgacacggctggagtccattggcacaccgcagccacgattcaagccagaattgaaagcgggaagcacttctgtctccccggtgtggatcatacgctgtacccacggcgaaaagtgaagcatcgttacccgactcggtacttcgagaagcccagtacagttgtggat…	Rodent
a1068	3.47751	0.0733974	Human coxsackievirus A24 strain E34-dn19	Huh7	ttaaaacagctctggggttgttcccaccccagaggcccacgcggcggccagtacaccggtatcacggtacccttgtacgcctgttttatactcccttccccgtaacttagaagccacaaaccaagttcgataggagggggtacaaaccagtaccaccgtgaacaagcacttctgtttccccggtgatgtcacatagactgtccccacggttgaaagtgattgatccgttacccgccttggtacttcgagaaacctagtatcatcttggaatcaatgacgcgttgcgctcagcactcaaacccggagtgtagcttaggctgatgagtctggacgtccctcactggcgacagtggtccaggctgcgctggcggcctacctgtggtggaagccacaggacgc…	Human
a1438	3.48611	0.0711757	Aichivirus B strain U-1	Huh7	cttcggccccctcaccctcttttccggcggcgcatgttcgcgtcgtcgtaagtctggattcccaaggcccactcggttcaacttcggtttccggacaaatacaaagaacctcagtcctcttggtactttctcgcctgagtctacaaagcgagaaacctgcccctctaacgccagacgagcggcataaaactcgaacttctggcacgttccaccaccccttctcctatcccaacccccattgcgctctcaaggtcgcgcttttccgagactagctcggattcaaaaagttcctggcaccctttaccccttcaggcccttaaggtaggaactgaccttgtgctgtgatctcggtgcggaagtgctactgcgtagtgattgtaagatccttttgtggttctg…	Cow
a857	3.4902	0.0773113	Human coxsackievirus A22 strain ban99-10427	Huh7	ttaaaacagctctggggttgttcccaccccagaggcccacgtggcggctagtactctggtattgcggtacctttgtacgcctgttttatacccccttccccagtaactttagaagcaattcattcagttcaatagagggggtacaaaccagtaccaccacgaacaagcacttctgtttccccggtgaagccgtatagactgtacccacggttgaaaatggcagatccgttatccgctcatgtacttcgagaagcctagtatcatcttggaatcttcgatgcgttgcgctcagcactctaccccgagtgtagcttaggctgatgagtctgggcataccccaccggcgacggtggcccaggctgcgttggcggcctacccatggctaacgccatgggacgc…	Human
a862	3.49475	0.0854251	Human coxsackievirus A1 isolate KS-ZPH01F/XJ/CHN/2011	Huh7	ttaaaacagctctggggttgttcccaccccagaggcccacgtggcggctagtacactggtatcacggtacctttgtacgcctgttttatatcccctcccccatgcaactttagaagtaattcaaatagttcaatagagggggtacaaaccagtaccaccacgaacaagcacttctgtttccccggtgaggctatatagactgttcccacggtcgaaggtggctgatccgttatccgcttgagtacttcgagaagcctagtaccacctttggatcttcgatgcgttgcgctcagcactctaccccgagtgtagcttaggctgatgagtctgggcataccccaccggcgacggtggcccaggctgcgttggcggcctacccgtggctaacgccatgggacg…	Human
a959	3.50821	0.0782479	Enterovirus J strain N203	Huh7	ttaaaatagcctcagggttgttcccaccctgagggcccacgtggtgtagtactctggtattacggtacctttgtacgcctattttatacccccttccccaagtaatttagaagcaagcacaaaccagttcagtagtaagcagtacaatccagtactgtaatgaacaagtacttctgttaccccggaagggtctatcggtaagctgtacccacggctgaagaatgacctaccgttaaccggctacctacttcgagaagcctagtaatgccgttgaagttttattgacgttacgctcagcacactaccccgtgtgtagttttggctgatgagtcacggcactccccacgggcgaccgtggccgtggctgcgttggcggccaaccaaggagtgcaagctcct…	Primate
a840	3.51232	0.0743193	Enterovirus D68 isolate CF569939-FRA-2018	Huh7	ttaaaacagccttggggttgttcccactccaagggcccatgtggcggctagtactctggtacttcggtacctttgtacgcctgttttatctcccttcccaatgtaatttagaagctcttaaatcaaggctcaataggcggggcgcaacccagcgctctcatgagcaagcacttctgtctccccggtgtggttgtataaactgttcccacggttgaaaacaacctatccgttatccgctatagtacttcgagaaacctagtatcacctttggattgttgacgcgttgcgctcagcacactaacccgtgtgtagcttgggtcgatgagtctggacataccccactggcgacagtggtccaggctgcgttggcggcctactcatggtgaaaaccatgagacg…	Human
NC_012800	3.51348	0.0996134	Cosavirus A strain HCoSV-A1	Huh7	TTCTGAGACCGGCACGGTCAACCCGACTCATTTACGAGTTACTCATTTATTTTGAAACATCATAAAGAACGTGAACCGCTCTTTGTTTCTTTAAGGAATTTAGAGTAGAAAACATTTGAGATGAGGCCCGGTTGAACTCCGGGCGCTTTCCATCCGCTGTGATGGGCTCACTCCTGTACACCGTGAGTCCGCGCAGTGCTGACTTAACACTTAAGTAATGTATAGGCCGAGGATTACACCGCTCGGCTCCCACCTTTCACCACCGTGGGATTAACAGGTTCAATGCACAAATTCCTGTCCTTGGCTATGTCAAAGCAATACAGTGTGTACATGGCGTGCACGCTCAAAGCGGAGACTTAGGCCTCACAGATTGTGTTTTGTGTTATTGGATGCTGGATG…	Human
a1180	3.51877	0.074668	Human coxsackievirus A13 isolate CV-A13_68095	Huh7	ttaaaacagctctggggttgttcccaccccagaggcccacgtggcggccagtacaccggtatcacggtacccttgtacgcctgttttatactccctttcccccgtaacttagaagcaataaaaccaagttcaatagaaagggggtacaaaccagtaccaccacgaacaagcacttctgtttccccggtgatgttgtatagactgtttccacggttgaaaacgactgatccgttatccgctcttgtacttcgagaagcctagtatcatcttgggatcttcgatgcgttgcgctcaacactcgaccccggagtgtagcttaggccgatgagtctggacgttccccaccggcgacggtggtccaggctgcgttggcggcctacctgtggtccaaagccacag…	Human
a864	3.58238	0.0840666	Enterovirus D68 isolate 2012-12225	Huh7	ttaaaacagccttggggttgttcccacctcaagggcccacgtggcggctagtactctggtatttcggtacccttgtacgcctgttttatctccctccccaatgtaacttagaagctttcaaatcaaagctcaataggtggagcgcaagccagcgcttccgtgagcaagcactcctgtttccccggtgcggttgtatagactgttcccacggttgaaaacaacctatccgttatccgctatagtacttcgagaaacctagtatcacctttggattgttgatgcgttgcgctcagcacactaacccgtgtgtagcttgggtcgatgagtctggacataccccactggtgacagtggtccaggctgcgttggcggcctactcatggtgaaaaccatgagacg…	Human
a839	3.594	0.068936	Enterovirus A123 strain OM112t (P12)	Huh7	ttaaaacagcctgtgggttgttcccacccacagggcccactgggcgctagtactctggtattacggtacctttgtacgcctgttttacaacccttcccccatgtaacttagaagcaacaaataaacgaccaatagcacactcaccaatccagatgagtgatggtcaagcacttctgttaccccgggcttagtaccaatagactgccatcgcggttgaaggggaaaacgctcgttatccggctctctactgcgagaagcctagtaacgccttagaaatgctcaagcgttgcgctcagcacaaccccagtgtagctcaggtcgatgagtcactgcattccccacgggcgaccgtggcagtggctgcgtttgcggcctgcctacagctctacgctgtaggac…	Primate
a752	3.60561	0.0675801	Human rhinovirus 27 strain ATCC VR-1137	Huh7	ttaaaacagcggatgggtatcccaccatccgacccacagggtgtagtgctctggtattttgtacctttgcacgcctgtttccccattgtacccctccttaaatttcctccccaagtaacgttagaagtttaaggaaacaaatgtacaataggaagcatcacatccagtggtgttatgtacaagcacttctgtttccccggagcgaggtataagtggtacccaccgccgaaagcctttaaccgttatccgccaatcaactacgtaatggctagtattaccatgtttgtgacttggtgttcgatcaggtggttccccccactagtttggtcgatgaggctaggaactccccacgggtgaccgtgtcctagcctgcgtggcggccaacccagcttttgctgg…	Human
a2285	3.61393	0.0996536	Parabovirus A3 isolate RtNn-PicoV/HuB2015-3	Huh7	tgaaccgttacgcaccactcagttggtgtttggtggcaccaatgatggaacaaaaggctacaccacttgggctacggcccgcgccaccttgtggcgcaaagacattagaagaatagcataccgcccactagggccctgcagccagcagggtaacgggcaagcacttctgtctccccggtagaacggtataggctgtacccacggccgaaaactgaactatcgttacccgactccgtacttcgcaaagcttagtaggaaactggaaagttcgagttattgacccggagtgttccccccactccagaaacgcgtgatgagggttgccaccccgaccatggcgacatggtgggcatccctgcgctggcacgcggcctctaagaggataactcgctcctactg…	Rodent
a863	3.65079	0.0804075	Human coxsackievirus A1 strain Tompkins	Huh7	ttaaaacagctctggggttgttcccaccccagaggcccacgtggcggccagtactctggtattgcggtacctttgtacgcctgttttatatcccctccccaagtaactttagaagcaattcacaaagttcaatagagggggtacaaaccagtaccaccatgaacaagcacttctgtttccccggtgaagctgtatagactgttcccacggtcgaaaatggcagatccgttatccgctcacgtacttcgagaagcctagtatcatcttggaatcttcgacgcgttgcgctcagcactctaccccgagtgtagcttaggccgatgagtctgggcataccccaccggcgacggtggcccaggctgcgttggcggcctacccatggctaatgtcatgggacgc…	Human
a580	3.69263	0.121129	Ovine picornavirus	Huh7	aaaatggggtgcatatagcatggttcccatgctgtatgctaccccattttcttccctccccctccaactaccttttccccctctattgtaacttagaagctaatacacatagcccaataggggcaccacacccagtggtgtatagggcaagcacttctgtttccccggctttgccgttaacccccacagtactacgcgactgttagtaggtaacgtaactagtgaaggttgatccggaggtaaaccccaacctccagaaacgtgagatgagggttcagtaaccccctatggtaacatagactgatccctgcgctggctcacgggcttcgtgcactgaatctaggtaaagttactgaagccacgagtgtgctactgtggtttcctccagcgccttgaatg…	Sheep
a820	3.69339	0.105089	Caprine kobuvirus isolate 12Q108	Huh7	tttgaaaagggggtggggggggcctcggccccctcaccctcttttccggtggccacgcccgggccaccgatacttcccttcactccttcgggactgttggggaggaacacaacagggctcccctgttttcccattccttcccccttttcccaaccccaaccgccgtatctggtggcggcaagacacacgggtctttccctctaaagcacaattgtgtgtgtgtcccaggtcctcctgcgtacggtgcgggagtgctcccacccaactgttgtaagcctgtccaacgcgtcgtcctggcaagactatgacgtcgcatgttccgctgcggatgccgaccgggtaaccggttccccagtgtgtgtagtgcgatcttccaggtcctcctggttggcgttgtcc…	Goat
a77	3.70185	0.0683932	Human parechovirus 8 clone V8D	Huh7	ctggaggatagagtccctttcccagccttgaggcggctggtcaataagagcctcaaatgcaacaaacatctaagactattgagaacaaccctgtacctggtccccactagtcgaaggcatctagcaataagatgagtggaatatgggcgcttaaagtacagagtcaatgatcttttctagcctacgcttatgcgtggggtggcagatggcgtgccataaccctattagtgagataccacacttgtggaccttatgctcacacagccatcctccagttagtttgtaagatgtctggtgatgtgtgggaacttgttggaaataacattttgctgtaaggcattcattagccagcggataaaacacctggtaacaggtgcctctggggccaaaagccaaggt…	Human
a1439	3.70386	0.0866831	Bovine kobuvirus strain IL35164	Huh7	cacccacttttccggcggcgcacgttcgcgtcgtcgtaagtctggactcccaaggccaactcggttcaacttcggtttccggacaaatacaagaacctcagtcctcttggtactttctcgcctgagtcaacaaagcgagaaacctgcccctctaacgccagacgagcggcatgaaacttgaacttctggcatgttccactttccctctccctcaccccaccccaccgcgctctcaaggtcgcgctcttccgggactagcccggttttaaaagttcctggcaccctttgcccctctaggcccttaaggtaggaactgaccttgtgctgtgatctcggtgcggaagtgctactgcgtagtgattgtaagatccctttgtggttctgccctggcaaggctac…	Cow
a861	3.72773	0.0879324	Human coxsackievirus A22 strain USA75-10624	Huh7	ttaaaacagctctggggttgttcccaccccagaggcccacgtggcggctagtactctggtatcgaggtacctttgtacgcctgttttacaccccttcccctgtgcaactttagaagcaaatcacaaagttcaatagagggggtgcaaaccagcaccaccacgaacaagcacttctgtttccccggtgatgctgtatagactgttcccacggtcaaaaatggcagatccgttatccgcttgagtacttcgagaagcctagtaccaccttggaatcttcgatgtgttgcgctcagcactctaccccgagtgtagcttaggctgatgagtctgggcataccccaccggcgacggtggcccaggctgcgttggcggcctacccatggctaacgccatgggacg…	Human
a2465	3.78867	0.0681133	Cardiovirus F1 isolate RtMruf-PicoV/JL2014-1	Huh7	ctagactttctaccctcttgaatggcgaattccagagtaaagtcacctctgccttgccgctatacacacccaaccaatcgattcggccccacgtgtatagccccttggtcaagtgacctcttacgtctggacgcggatttaagacctgaatatccgctgaaagttaacaccatgtttgccccgattatgtgatgtttctgctcttgctgggcggaacatccgtcgggatgccaaagcaatttgtgtccccttctttctttggacttcggtcccccggtcgaagccgcttggaataagacagggttattttccctccttcctctcttctactttgttaagctctatttaacaaaagggtatgtctggcccctcccttcttggggaatgtgcgcggcggtc…	Rodent
NC_028964	3.79133	0.108371	Gallivirus Pf-CHK1/GV	Huh7	tttaaaacagctctagggttgttcccaccctagaggcccaagtggcggctagcactctggtattacggtacctttgtgcgcctgttttatatcccttcccccatgtaacttagaagatattaaacaaagttcaataggagggggtacaaaccagtgccaccacgaacaaacacttctgtttccccggtgaagctacatagactgttcccacggttgaaagtggcagatccgttatccgctttggtacttcgagaaacctagtaccaccttggaatcttcgatgcgttgcgctcagcactcaaccccagagtgtagcttaggtcgatgagtctggacgatcctcactggcgacagtggtccaggctgcgttggcggcctacctgtggcgaaagccacagg…	Chicken
a922	3.7918	0.0895903	Bovine kobuvirus	Huh7	attcccaaggcccactcggttcaacttcggtttccggacaaatataaagaacctcagtcctcttggtactttctcgcctgagtcaacaaagcgagaaacctgcccctccagcgccagacgagcggcataaaacttgaacttctggcatgctccaccacccttttccccattccaacccccattgcgctctcaaggtcgcgctttttcgagactagctcggattcaaaagttcctggcaccctttgccccttcaggcccttaaggtaggaactgaccttgtgctgtgccctcggtgcggaagtgctactgcgtagcgattgtaagatccctttgtggttctgccctggcaaggttatagagtactgtgatccgctgcggatgccatcctggtaacaggac…	Cow
a1284	3.83178	0.092107	Rattus tanezumi hunnivirus strain Wencheng-Rt38-2	Huh7	cccccctcccccccttcccttccctttgcaacgcaacaattgtaagtgccctcacctgtcaattgggaccaccactttcagtgaccccatgcgaagtgctgagagaaaggaagctttcttacccttcatttgtgaacccactggtctaagccgcttggaatacgatgagtggaaaagttcattcttaatggagtgaaacatgcttaaatttccagctcgtgctggtctttccagtacggggcggccctgtctggccgtaattcttcagagtgtcacgccacacttgtggatctcacgtgccacatgacagcgctacagctggaactgggtgcttggtgcccatggagtaacagcgaaaagtgttagatcaagccttgcttgggctatgagcctgcggaa…	Rodent
a1432	3.87066	0.0895672	Caprine kobuvirus isolate MN1/2018	Huh7	gcccgtccccctcaccctcttttccggtggccacgcccgggccaccgatacttcccttcactccctcgggactgttggggaggaacacaacagggctcccctgtatttcctcttcccattccccctttcctaaccccaaccgccgtatctggtggcggtaagacacacgggtctttccctctaaagcacaattgtgtgtgtgtcccaggtcctcctgcgttcggtgcgggagtgctcccacccaactgttgtaagcctgtccaacgtgtcgtcctggcaagactatgacgtcgcatgttccgctgtggatgccgaccgggtaaccggttccccagtgtgtgtagtgcgatcttccaggttctcctggttggcgttgtccagaaactgcttcgggtaagt…	Goat
a1436	3.8735	0.0779143	Bovine kobuvirus strain BKoV/EGY-1	Huh7	cgcacgttcgcgtcgtcgtaagtctggattcccaaggccaacttggtttaacttcggtttctggacaaatacaaagaacctcagtcctcttggtactttctcgcctgagtcaacaaagcgagaaacctgcccctctaacgccagacgagcggcataaaacttgaacttctggcacgctccactcttccctctcccaatcccatccccatcgcgctctcaaggtcgcgcaattctgggactagcccagatttaaaagttcctggcaccctttgcccctttaggcccttaaggcaggaactgaccttgtgctgtgacctcggtgcggaagtgctactgcgtagtgattgtaagctcctcttatggttctgccctggcaaggctatagagtactgtgatccg…	Cow
a1059	3.92739	0.159065	Aichi virus	Huh7	tttgaaaagggggtgggggggcctcggccccctcaccctcttttccggtggtctggtcccggaccaccgttactccattcagcttcttcggaacctgttcggaggaattaaacgggcacccatactccccccaccccccttttgtaactaagtatgtgtgctcgtgatcttgactcccacggaacggaccgatccgttggtgaacaaacagctaggtccacatcctcccttcccctgggagggcccccgccctcccacatcctccccccagcctgacgtatcacaggctgtgtgaagcccccgcgaaagctgctcacgtggcaattgtgggtccccccttcatcaagacaccaggtctttcctccttaaggctagccccggcgtgtgaattcacgttgg…	Human
NC_001366	3.99653	0.0779756	Theilovirus strain GDVII	Huh7	ttgaaagccgggggtgggagatccggattgccagtctgctcgatatcgcaggctgggtccgtgactacccactccccctttcaacgtgaaggctacgatagtgccagggcgggtactgccgtaagtgccaccccaaaataacaacagaccccccccccccccccccccccccccccccccccccccccccccccccccccccccccccccccccccccccccccccccccccccccccccccccccccccccccccccccccctctccctcccccccccctaacgttactggccgaagccgcttggaataaggccggtgtgcgtttgtctatatgttattttccaccatattgccgtcttttggcaatgtgagggcccggaaacctggccctgtcttct…	Rodent
NC_034381	4.12576	0.0838969	Miniopterus schreibersii picornavirus 1	Huh7	TTGAAAGCCGGGCCGGGGGTCCCCGCCCCCGGTCCAGCCCTCTGGGGTTTCCGCCCCAGAGGTCGTAGGGGACACTAGTATCAGCTTGTGTTCCCGGTTACCCGGCTTTCCCCAGTTGCTCTGGGTTAACAAAGCACGTGTGGTGGGCACGTAAACTTCACCAAACAACCCAATCCTCTTTTCTTCCTCTTTGGCGCAAACATCGCGCCTCCTCTACTGAAGATACCGACTCAACCGGTAAGATCAGGATTGAGGGTTGTCAACTGACCTCACAGTTGAAAACTAATGGACATCGAGTTTATTAGACTCATAGGACATCCCGGAACGGGGCTAACGCGTTGGTAGCGCAGTGTAGTTCCGGCCCGAATCTTAACACCAAAATGTTCCAAAACTGACCAA…	Bat
a871	4.13547	0.0594485	Canine kobuvirus 1 isolate 12D049	Huh7	tcacgcacttttccggtggtccggtctcagaccaccgttactccattcagcttcttcggaacctgttcggaggaattaaacgggcacccactaaccccaacccccttctcgtaactaagtgtgtgcccaatctcttgactcctgctggaaccaccgaccagtagtgtccaaaatgccaggtggaaaatcctcccttcccctctgggctacatgcccagcatcctccccccagcctgacgtgccacaggctgtgcaaagaccccgcgaaagctgccaaaagtggcaattgtgggtcccccctttgtcaaggcgtcgagtctttctcccttaaggctagccccgtcagtgaactctgtcgggcaactagtgacgccactgcatgcctccgacctcggccgc…	Canine
a1346	4.14831	0.0666775	Canine kobuvirus strain S272/16	Huh7	tcaccctcttttccggtggtccggacccagaccaccgttactccattcagcttcttcggaacctgtttggaggaattaaacgggcacccacccaccttcacccccttttcgtaactaagtgtgtgcccaatctcatgactcctgctgacttcaccgaccagcagtgtccaaaacgctaggtgaatttccttcctccccctctgggcttctgcccagctccctccctccagcctgacgtgccacaggctgtgcaaagaccccgcgaaagctgccaaaagtggcaattgtgggtcccccctttgtaaaggcgtcgagtctttctcccttaaggctagacccgtcagtgaattctgtcgggcaactagtgacgccactgcatgcctccgacctcggccgcgg…	Canine
a1364	4.19763	0.0580456	Salivirus A SZ1	Huh7	tctgtcctcaccccatcttcccttctttcctgcaccgttacgcttactcgcatgtgcattgagtggtgcacgtgcttgaacaaacagctacactcacatgggggcgggttttcccgccctgcggcctctcgcgaggcccacccctccccttcctcccataactacagtgctttggtaggtaagcatcctgatcccccgcggaagctgctcacgtggcaactgtggggacccagacaggttatcaaaggcacccggtctttccgccttcaggagtatccctgctagtgaattctagtagggctctgcttggtgccaacctcccccaaatgcgcgctgcgggagtgctcttccccaactcaccctagtatcctctcatgtgtgtgcttggtcagcatatct…	Human
a1354	4.23943	0.0572304	Canine kobuvirus isolate SMCD-59	Huh7	tttaagtgttgtgcccaatctcttgactcctgctggaaccaccgaccagtagtgtccaaaatgccaggtggaaaatcctcccttcccctctgggcttcatgcccggcatcctccccccagcctgacgtgccacaggctgtgcaaagaccccgcgaaagctgccaaaagtggcaattgtgggtcccccctttgtcaaggcgtcgagtctttctcccttaaggctagtcctgtcagtgaactctgtcgggcaactagtgacgccactgcatgcctccgacctcggccgcggagtgctgccccccaagtcatgcccctgaccacaagttgtgctgtctggcaaacattgtctgtgagaatgttccgctgtggctgccaagcctggtaacaggctgccccagt…	Canine
a680	4.32203	0.066834	Canine kobuvirus strain UK003	Huh7	tttcccctgttcgtaactaagtgtgtgcccaatctcctcactcctgctggcttcaccgaccggcagtgtccaaaatgctaggtgaatcccctccctttcctctgggcttctgcccagcttcctccccccagcctgacgtgacacaggctgtgcaaagaccccgcgaaagctgccaaaagtggcaattgtgggtcccccctttgtaaaggcgtcgagtctttctccctcaaggctagacccgtcagtgaattctgtcgggcaactagtgacgccactgcacgcctctgacctcggccgcggagtgctgccccccaagtcgtgcccctgaccacaagttgtgctgtctggcaaacattgtctgtgagaatgttccgctgtggctgccaagcctggcaacag…	Canine
a2667	1.34265	0.0917785	Turdivirus 1	N2A	tcctcacccatgcttttcctacccccaccacgcccgcatgtttactgctttccttgatgctgcccgtgactacttccatgacctccccaacccaaacctcaaacgccttaagctatcatgggctctctatcaccaatccccttccttcccacccagaacccccccctccctcccctacaacgtgtatgagcaagacgagtttgacaagctcgccgaagccatgctcacccactctcccttccccacatcccattacctcttccaccccctcccgtccaacgcccgcaccatcgtcgagcgtgaggctgactgggatggctgtgatctagaaaagaaatggctcgacctcgtcatagaggacgatgccaagttccttctggagaacggctctctcccgtt…	Bird
a2627	1.53337	0.112975	Beihai picorna-like virus 52 strain BHNXC41485	N2A	taggtacttggaaggaatcagatgattagctagaaatgagtctgaccccgatagatttcgggacccaacacttgcgaacttatgctttaattcgcagcatgtagggaccgtggacttagtcttgtttgttctgagtgaacttacaattctttgctccccctcatgtaggaagaaagcaaaacgtagaggtacagtttctcctattaatgtacagaagaaacgaaaattctcaacgatggtattgactatgtcgaatccatgtccaactggatcaagttgggattttgatgggcttttagtttagccctttagtacagtaaaactacagcaaggtttgattagccttgagaagttcaattaatcacattgtttattagagaattaattattataaaactc…	Unknown
a137	1.58693	0.0819036	Sicinivirus A isolate UT-G-Khajehnasiri	N2A	atacctttaccttcccccactcactgatcggtgccaaccccaactccccagtgtcagatgcttttacaaactttatgctatggcgcgctggagtggcagtccacatttccacgtcggccagccccgctatggcaggagcgctactcgtggtggcatcacccgagggctttgaggacgtgcaacagcgcccatggaatgcgcaagttagcgggctaactacaatcccatatgtacttcttaacctgtgccaatccaattcagccactgtaatcctccctccttgtacagtcactccgtttgatgatgcccgctcccatacatcttggtctgtgcgcgtgtatgtcttcacacagctaaatgtccctaccggcgttgcaaatcaaatcacaattcaattga…	Bird
a693	1.59706	0.0891435	Human coxsackievirus A16 strain shzh99-79	N2A	cgaccaatagtgggcgtgacgcaccagtcacgtcttggtcaagcacttctgtttccccggaccgagtatcaatagactgcttacgcggttgaaggagaaaacgttcgttacccggctaactacttcgagaaacctagtagcaccatgaaagttgcagagtgtttcgctcagcacttcccccgtgtagatcaggtcgatgagccactgtgaaccccacgggcgaccgtgacagtggctgcgttggcggcctgcccatggggcaacccgtgggacgctctaatacagacatggtgtgaagagtctattgagctagttagtaatcctccggcccctgaatgcggctaatcctaactgcggagcacgcaccctcaatccagggggcagtgtgtcgtaacgggt…	Human
a1370	1.69217	0.0826431	Salivirus A strain SH1	N2A	ttcccctgcaaccattacgcttactcgcatgtgcattgagtggtgcatgtgttgaacaaacagctacactcacatgggggcgggttttcccgccctacggcttctcgcgaggcccacccctcccctttctcccataactacagtgctttggtaggtaagcatcctgatcccccgcggaagctgctcacgtggcaactgtggggacccagacaggttatcaaaggcacccggtctttccgccttcaggagtatccctgctagcgaattctagtagggctctgcttggtgccaacctcccccaaatgcgcgctgcgggagtgctcttccccaactcaccctagtatcctctcatgtgtgtgcttggtcagcatatctgagacgatgttccgctgtcccaga…	Human
a2616	1.84304	0.108215	Picornavirales sp. isolate H4_Rhizo_43	N2A	gcagtgagcaaattccattgcagtcgaggtttagcctcgccattcgtcttttaaaattagtttcttttaagatgctagaagataaaacacggtaaaaaattgtatataacgatataggtctggagtatagtaatcaatgttaattcgttgcattggtgataacgacatactgtatactcccaactttcgcgccggacgattccggatatattgtacgtgataataatgtcttcttaattgagactgactttttaagtcaattaaacaactctaccagagcctacgcgttctatctctgacacgggatagttctcagggttgaagattccataggtcttcagcctgccgaaactctgtgctgtaatgtagggtcgactaccatctacctatttaggtttg…	Unknown
NC_004102	1.84679	0.0754621	Hepatitis C virus genotype 1	N2A	gccagccccctgatgggggcgacactccaccatgaatcactcccctgtgaggaactactgtcttcacgcagaaagcgtctagccatggcgttagtatgagtgtcgtgcagcctccaggaccccccctcccgggagagccatagtggtctgcggaaccggtgagtacaccggaattgccaggacgaccgggtcctttcttggataaacccgctcaatgcctggagatttgggcgtgcccccgcaagactgctagccgagtagtgttgggtcgcgaaaggccttgtggtactgcctgatagggtgcttgcgagtgccccgggaggtctcgtagaccgtgcacc	Human
a648	1.98063	0.0720469	WUHARV Enterovirus 2	N2A	cccagtaacgttagaagaaagtacaaatgacacttagcaaatccaccaacccaggtgggttttcgtcaagcacttctgtttccccggacctagtaccaataggctgtacccacggctgaaggggaaaacgttcgttacccggctacctacttcgaaaagcctagtatcatcatagaatgtctcaagtgttacgctcagcacaaccccagtgtagttcaggtcgatgagtcaccgaattccccacgggcgaccgtgtcggtggctgcgttggcggcctgcctgcgagtttcactcgcaggacgcttgattcatgacatggtgtgaagagcctattgagctaggtagtagtcctccggcccctgaatgcggctaatcctaaccacggagccatgcgtcaca…	Primate
a566	2.01898	0.0528812	Bakunsa virus	N2A	ttttgaacgccacctcggagcgatatccggggaccccctcccctttttccttcctaccttcttcccaaatttccctcttcccttgttattttggtttggatttcctggacatgactcggacggatctatctcatttgctttgtgtctgctccaccagtggcatggtcgaaagatcatcaacactggacgtgtactgtaatggccaaacgtgcccacaggggaaaccatgccggtcgctgtagcggcgggtggacgtggtggacccctctccctgctcataaactttgggtaggtgaagggttcaagcgacgcttgccgtgagggcgcatccggatggtgggaaccaacaaactaggctgtaatggccgacctcaggtggatgagctagggctgctgcac…	Primate
a582	2.06603	0.0462753	Bovine rhinovirus 1 strain SD-1	N2A	acgatctttgcggctctgccgccgttcgggttttacctgttttcacagagcaaaacaggacctctagtttcgtgcttaaacgagatcatgctcgaactagaactataacgctggtcactggacccgtgccgcgccttgcggatctttgcgggaatggtggctagtgggctgtggaagtgactctaaccacacgcccctcaagtgtgggaaaacacgaactggtgtagcgacgacgataggccttgggacaccctctccagtgatggagacccaaggggccaaaagccacgccttgtgccctgtcgttcacaaccccagtgcagttcgtgccagtacctgcttttgggaagtgtgctttggacagctgaaaacagtcctagtgggagactaaggatgccc…	Cow
a785	2.24124	0.0796867	Echovirus E7 isolate Env_2016_Sep_E-7b	N2A	ccaccccgtcgtaacttagaagctaatcaactatggtcactaggcggcccagtatgccaactgggtcttgaccaagcacttctgttaccccggactgagtatcaataggctgctcacgcggctgaaggagaaaacgttcgttacccggccagttacttcgagaaacctagtaccaccatgaaggttgcgcagcgtttcgctccgcacaaccccagtgtagatcaggccgatgagtcaccgcatccctcacgggcgaccgtggcggtggctgcgttggcggcctgcccatggggcaacccatgggacgcttcaatactgacatggtgcgaagagtctattgagctaattggtagtcctccggcccctgaatgcggctaatcctaactgcggagcagatac…	Human
a2742	2.24586	0.112174	Enterovirus A strain CHN/BJ/2018-1A	N2A	gggttgttcccacccacagggcccaagcggcgttagtactctggtatcacggtacctttgtatgcctgttttacatcccttcccccgtaacgttagaagaaagcacaaacgacaaatagcaagtccaccaaaccaggtgggtttttgtcaagcacttctgtttccccggacatagtaccaataagctgtacccacggctgaaagggaaaacgttcgttacccggctacttacttcgagaagcctagtaccatcatgaattgtttcaagtgttacgttcagcacaatcccagtgtagttcaggctgatgagtcaccgaattccccacgggcgaccgtgtcggtggctgcgttggcggcctgcctgcgggtattactcgcaggacgcttgattcatgacat…	Primate
a1026	2.25985	0.278221	Coxsackievirus A16 isolate CVA10_CF204025_FRA_2010	N2A	ttaaaacagcctgtgggttgtacccaccctcagggcccactgggcgccagcactctggtaccacggtacctttgtgcgcctgttttatcatcccacccctacctgaaacgtagaagcaataatcagtcgaccaatagtgggtgtggcacaccagccacatcttggtcaagcacttctgtttccccgggttgagtatcaatatgctgttcacacggctgaaggagaaaacgcccgttatccggccaactacttcgagaagcctagtatcgccatgaacattgcaaggcgtttcgctcagcacttcccccgtgtagatcaggccgatgagtcaccgcattccccacgggcgaccgtggcggtggctgcgttggcggcctgcctgtgggttgacccacagga…	Human
a1367	2.35658	0.0550261	Salivirus FHB	N2A	tttcgaccgccttatggcaggcgggcttgtggacggcttcggcccacccacagcaagaatgccatcatctgtcctcacccccatttctcccctccttcccctgcaaccattacgcttactcgcatgtgcattgagtggtgcacgtgttgaacaaacagctacactcacgtgggggcgggttttcccgcccttcggcctctcgcgaggcccacccttccccttcctcccataactacagtgctttggtaggtaagcatcctgatcccccgcggaagctgctcgcgtggcaactgtggggacccagacaggttatcaaaggcacccggtctttccgcctccaggagtatccctgctagtgaattctagtggggctctgcttggtgccaacctcccccaaat…	Human
a1041	2.35995	0.0777738	Echovirus E30 strain KM/A363/09	N2A	ttaaaacagcctgtgggttgaacccatccacagggcccactgggcgcaagcacactggtatcacggtacctttgtgcgcctgttttatccacccttccccgaacgaaacttagaagtttgacttaaacggtcaatagaaagcccagtacaccaactgggtcgtgaccaagcacttctgtgaccccggactgagtatcaataagctactcacgtggctgaaggagaaaacgttcgttatccggccaattacttcgagaaacttagtaccaccatgaaggttgcgtagcgtttcgctccgcacaaccccagtgtagatcaggtcgatgagtcaccgcgttcctcacgggcgaccgtggcggtggctgcgttggcggcctgcccttggggcaacccaaggga…	Human
DNA_IRES	2.40341	0.0787639	Encephalomyocarditis virus	N2A	tccctccccccccctaacgttactggccgaagccgcttggaataaggccggtgtgcgtttgtctatatgttattttccaccatattgccgtcttttggcaatgtgagggcccggaaacctggccctgtcttcttgacgagcattcctaggggtctttcccctctcgccaaaggaatgcaaggtctgttgaatgtcgtgaaggaagcagttcctctggaagcttcttgaagacaaacaacgtctgtagcgaccctttgcaggcagcggaaccccccacctggcgacaggtgcctctgcggccaaaagccacgtgtataagatacacctgcaaaggcggcacaaccccagtgccacgttgtgagttggatagttgtggaaagagtcaaatggctctcctca…	Human
a852	2.42691	0.0692661	Enterovirus B69 isolate 15_491	N2A	gcccactgggcgttagcactctggtattaaggtacctttgtgcgcctgttttataatcccttcccaacttgcaacttagaagtaacacactatgaccaatagggggcgtggcaaaccagccatgccttggtcaagcacttctgtttccccggactgagtatcaataagctgtccacacggctgaaggagaaaacgtccgttacccggccagttacttcgagaaacctagtaccaccatgaaagttgcgtagcgtttcgctccgcacatccccagtgtagatcaggtcgatgagtcaccgcaatccccacgggcgaccgtggcggtggctgcgctggcggcctgcccatggggcaacccatgggacgctacaatactgacatggtgtgaagagtctattg…	Human
a2758	2.45094	0.121641	Enterovirus J strain CHN/BJ/2018-8J	N2A	acatgggcacccagagggcccacgtggcgtagaactcacgtggcgtagaactccggtattacggtacccttgttcgcctattttaccaccccttccccagaaacttagaagtcatgatcacaaggctcaatagatacttgggcaaaccagcccaaggacgagcaagcacttctgtctccccgggaggcaacgctgttaggctgtccccacggccgaaggcaacgctaccgttaaccggcgtggtactgcgggaagtctagtaacatcattgaatttctttgacgttacgttcagcacacaaacccagtgtgtagttttggctgatgagtgcctgcattccccactggcgacagtggcaggcgctgcgttggcggccaactctcagggcaacctgagaga…	Primate
a1179	2.48489	0.0842214	Enterovirus A71 strain EV-A71-C2-ALG-2013-328-DZA	N2A	gcgcccagtgggccctgtgggttgcacccacccacagggcccactgggcgctagcactctggcactaaggtacctttgtgcgcctgttttatttcccttcccccaaagtaatttagaagttatgcaccaacgatcaatagcaggtgtgacacaccagtcatatcttgatcaagtactcctgtttccccggaccgagtatcaataagctgctcgcgcggctgaaggagaaaacgttcgttacccgaccaactacttcgagaagcttagtaccaccatgaacgaggcagagtgtttcgttcagcacaaccccagtgtagatcaggctgatgagtcactgcaaaccccatgggcgaccatggcagtggctgcgttggcggcctgcccatggagaaatccatg…	Human
a1134	2.50208	0.0771365	Human enterovirus C99 strain BAN04-10697	N2A	ttaaaacagcctgtgggttgttcccaccccagaggcccacgtggcggctagtactccggtattacggtacccttgtacgcctgttttatacccccttcccccgcaacttagattcaaacaaacacaagttcaataggagggggtacaaaccagtaccaccacgaacaagcacttctgtttccccggtgaggttgtatagactgttaccacggttgaaagcgactgatccgttatccgccttagtacttcgagaagcctagtatcaccttggaatctccgatgcgttgcgctcagcaatgtacccccattgtagcttaggccgatgagtctgggcattccccaccggcgacggtggcccaggctgcgttggcggcctacctatggtgaaaaccataggac…	Human
a874	2.52835	0.0738526	Echovirus E9 strain 31170222	N2A	acagggcccactgggcgtcagcactctggtattgaggtacctttgtgcgcctgttttataaccctctccccatttgaaaattagaagcaatacacaatggtcagtagctggcatggcaaaccagtcatgttttgaccaagcacttctgtttccccggaccgagtatcaatagactgctcacgcggttgaaggagaaagcgttcgttacccgaccaactacttcgagaaacctagtaacgccatgaaagttgcagagcgtttcgctcagcacatccccagtgtagatcaggccgatgagtcaccgcattccccacgggcgaccgtggcggtggctgcgctggcggcctgcttgtggggcgacccacaagacgctccaaaacagacatggtgtgaagagtc…	Human
a752	2.59007	0.0534764	Human rhinovirus 27 strain ATCC VR-1137	N2A	ttaaaacagcggatgggtatcccaccatccgacccacagggtgtagtgctctggtattttgtacctttgcacgcctgtttccccattgtacccctccttaaatttcctccccaagtaacgttagaagtttaaggaaacaaatgtacaataggaagcatcacatccagtggtgttatgtacaagcacttctgtttccccggagcgaggtataagtggtacccaccgccgaaagcctttaaccgttatccgccaatcaactacgtaatggctagtattaccatgtttgtgacttggtgttcgatcaggtggttccccccactagtttggtcgatgaggctaggaactccccacgggtgaccgtgtcctagcctgcgtggcggccaacccagcttttgctgg…	Human
a793	2.59889	0.0666405	Enterovirus A124 isolate cg4119	N2A	ctgttttatctcccctcccccgtaacgttagaagattaaacaaatgacaaatagcaaatccaccaacccaggtgggttttcgtcaagcacttctgtttccccggacctagtaccaataggctgtacccacggctgaaagggaaaacgttcgttacccggctacctacttcgagaagcctagtaccatcattgaatgtctcaagtgttacgctcagcacaaccccagtgcagttcaggctgatgagtcaccgaatcccccacgggcgaccgtgtcggtggctgcgttggcggcctgcctgcgagttccactcgcaggacgcttgattcatgacatggtgcgaagagcctattgagctaggtagtagtcctccggcccctgaatgcggctaatcccaacca…	Primate
a1015	2.64853	0.0660206	Human echovirus 13 strain Del Carmen	N2A	ttaaaacagcctgtgggttgtacccacccacagggcccactgggcgccagcacactggtatcacggtacccttgtgcgcctgttttatccacccctccccgaagtaacttagaagctctaaataagcggtcagcagccagcccagcacaccagctgggttttgaccaagtacttctgttaccccggaccgagtatcaataggctgcacacgcggctgaaggagaaaacgttcgttacccggccatctacttcgagaaacctagtaccactatgaaagttgcgaagcgtttcgctccacacaaccccagtgtagatcaggctgatgagtcaccgcattccccacaggtgactgtggcggtggctgcgttggcggcctgcccatggggcaacccatgggac…	Human
NC_009891	2.65724	0.0611129	Seal picornavirus type 1	N2A	TTCAAAGGTGGCGGGAGAGTTGGCCTCACGCTGTTTAGCGTGAGAGCTGGCTCTCCTGCCCCTTCCCCTGAGCCGGGGATCTTGGCTCATTCCCCTCTTTTCTATCCTCCCTCATTGGACTTTACGGATGACCCGGCATAAACTTGACAACCGATGTTGGATTTCCCTTGTGGCTGTGATGGAGGACATACCCTCGGGTGTAGTTGTGTGCGTGTCGCTCTGCGACTCGAGCTTCAAAGTGGTGCTGAAATATTGCAAGCGTCGTTGCTCGATTAACGGAGTGGTACAATCCTATGAACCCAAGTGCATTCATGCGAAAGCCCCGGAGGGGTGAGTAGCATGGACTCGAATCAGAAGAGCTGGAGCTCGCTTGGTACGGCACGTAGCATTGCTTTGCCT…	Seal
a839	2.6744	0.0604387	Enterovirus A123 strain OM112t (P12)	N2A	ttaaaacagcctgtgggttgttcccacccacagggcccactgggcgctagtactctggtattacggtacctttgtacgcctgttttacaacccttcccccatgtaacttagaagcaacaaataaacgaccaatagcacactcaccaatccagatgagtgatggtcaagcacttctgttaccccgggcttagtaccaatagactgccatcgcggttgaaggggaaaacgctcgttatccggctctctactgcgagaagcctagtaacgccttagaaatgctcaagcgttgcgctcagcacaaccccagtgtagctcaggtcgatgagtcactgcattccccacgggcgaccgtggcagtggctgcgtttgcggcctgcctacagctctacgctgtaggac…	Primate
a2777	2.72039	0.126722	Human enterovirus 76 strain 04360/SD/CHN/2004/EV76	N2A	tttaaaacagcctgtgggttgtacccacccacagggctcactgggcgctagcacactggtatcacggtacccttgtgcgcctgttttatacaccctcccccctttttgtaacttagaagaaacaaacacacgatcaatagcaggcttagcgcaccagctaagtcttgatcaagcacttctgttaccccggactgagtatcaataagctgtgcccacggctgaaagagaaaacgttcgttacccggctgtctacttcgggaaacctagtaccatcatgaagactgcaaagcgtttcgctcagcacaaccccagtgtagatcaggtcgatgagtcactgcattcctcacaggcgactgtggcagtggctgcgttggcggcctgcctatggggaaacccata…	Human
a1189	2.75531	0.0764361	Human poliovirus 3 strain PAK1019536	N2A	tggggttaaaacagctctggggttgttcccaccccagaggcccacgtggcggctagtactctggtatcatggtacctttgtacgcctgttttatacccctaccccacgtaactttagaagcaactcaacaagttcaatagggggggtacaaaccagtaccaccacgaacaagcactcctgttaccccggtgatcttgcataagctgtgcccacggctgaaggcgagagatccgttatccgcttgagtacttcgagaagcctagtatcaccttgggatcttcgacgcgttgcgctcagcactccacccgagtgtagcttaggctgatgagcctgggcattccccaccggcgacggtggcccaggctgcgttggcggcctacccatggctaacaccatggg…	Human
a1169	2.77924	0.068562	Human poliovirus 2 strain EGY88-074	N2A	ttaaaacagctctggggttgttcccaccccagaggcccacgtggcggctagtacactggtattacggtacccttgtacgcctgttttatactcccttccccgtaacttagaagctatgtaatccaagttcaatagaagggggtacaaaccagtaccaccacgaacgagcacttctgtttccccggtgagattgtataagctgttcccacggccgaaaacgatcgatccgttacccgctcttgcacttcgagaagcctagtatcatcttgggatcttcgatgcgttgcgctcagcactctaccccagagtgtagcttaggtcgatgagtctggacattcctcaccggcgacggtggtccaggctgcgttggcggcctacctgtggtccaaagccacagga…	Human
a2778	2.77971	0.104253	Human coxsackievirus A16 strain FY18	N2A	ttaaaacagcctgtgggttgtgacccacccacagggcccactgggcgctagcactctgattctacggaatccttgtgcgcctgttttatgtcccttcccccaatcagtaacttagaagcattgcacctctttcgaccgttagcaggcgtggcgcaccagccatgtcttggtcaagcacttctgtttccccggaccgagtatcaatagactgctcacgcggttgagggagaaaacgtccgttacccggctaactacttcgagaagcctagtagcaccatgaaagttgcagagtgtttcgctcagcacttcccccgtgtagatcaggtcgatgagtcactgcgatccccacgggcgaccgtggcagtggctgcgttggcggcctgcctgtggggtaaccca…	Human
a787	2.78634	0.0696523	Human poliovirus 2 isolate PV2/4568-1/ISR98	N2A	ccccgtaacttagaagcataaaaccaagttcagcaggaaggggtgcaaaccagtacctctatgaacaagcacttctgtttccccggtgacattgcatagactgctcacgcggttgaaagcgatcgatccgttatccgcttgtgtacttcgaaaagcctagtatcgccttggaatcttcgacgcgttgcgctcagcacccgatcccggggtgtagcttaggctgatgagtctggacgtccctcaccggcgacggtggtccaggctgcgttggcggcctacctatggctaacgccataggacgctagatgtgaacaaggtgtgaagagcctattgagctacacgagagtcctccggcccctgaatgcggctaatcctaaccacggagcaagcggtcacgaa…	Human
NC_040642	2.8159	0.0550702	Rhimavirus A	N2A	CGAATTCCGGACATCTCCTTTCGGGGGCGAGCGTCACCGTGCCCCTCATGGAGGCAACTGTGCCTCTAATCGGTGACCCACTGAGAAAATTTTCTTTCTACGTGGCTAAACAATGCAACTTTATAATAACACAAATTTAATGCTTAATCTTAACACCAAAGATTTGAACATATGTTTGGAAAGTGGCACACTTCAAACATTGCATAGTTGCTAGGGGTGAAGTCCCTTTAAGGGGTTGCAGAGGATCTTTCCTCTTTATGAGCGGCTAGGAGTATCTTCTTGATATTATGTGGTCGTGCAACTCACTTCCCAGATGTATGACGGTGTACTAAGCGATTGGAACTAGTCATAACCTCTTTGAATTTTGGTATTGCGAGTCTAGCAGGGGGATATTTACCG…	Toad
NC_023858	2.83428	0.179174	Melegrivirus A	N2A	tttcccctgttcgtaactaagtgtgtgcccaatctcctcactcctgctggcttcaccgaccggcagtgtccaaaatgctaggtgaatcccctccctttcctctgggcttctgcccagcttcctccccccagcctgacgtgacacaggctgtgcaaagaccccgcgaaagctgccaaaagtggcaattgtgggtcccccctttgtaaaggcgtcgagtctttctccctcaaggctagacccgtcagtgaattctgtcgggcaactagtgacgccactgcacgcctctgacctcggccgcggagtgctgccccccaagtcgtgcccctgaccacaagttgtgctgtctggcaaacattgtctgtgagaatgttccgctgtggctgccaagcctggcaacag…	Bird
NC_002058	2.83723	0.0757558	Human poliovirus 1 Mahoney	N2A	TTAAAACAGCTCTGGGGTTGTACCCACCCCAGAGGCCCACGTGGCGGCTAGTACTCCGGTATTGCGGTACCCTTGTACGCCTGTTTTATACTCCCTTCCCGTAACTTAGACGCACAAAACCAAGTTCAATAGAAGGGGGTACAAACCAGTACCACCACGAACAAGCACTTCTGTTTCCCCGGTGATGTCGTATAGACTGCTTGCGTGGTTGAAAGCGACGGATCCGTTATCCGCTTATGTACTTCGAGAAGCCCAGTACCACCTCGGAATCTTCGATGCGTTGCGCTCAGCACTCAACCCCAGAGTGTAGCTTAGGCTGATGAGTCTGGACATCCCTCACCGGTGACGGTGGTCCAGGCTGCGTTGGCGGCCTACCTATGGCTAACGCCATGGGACGCT…	Human
a823	2.84869	0.0622163	Enterovirus C113 isolate BBD-83	N2A	caccccagaggcccacgtggcggccagtactctggtatcacggtacctttgtacgcctgttttatatcccttccccatgtaactttagaagcaattcacatagttcaatagagggggtacaaaccagtgccaccacgaacaagcacttctgtttccccggtgaagctgtatagactgtccccacggtcaaaaacggcagatccgttatccgctcatgtacttcgagaagcctagtagcatcttggaatcttcgatgcgttgcgttcagcactctaccccgagtgtagcttaggtcgatgagtctgggcataccccaccggcgacggtggcccaggctgcgttggcggcctacccatggctaacgccatgggacgctagttgtgaacaaggtgtgaagag…	Human
a1031	2.95702	0.0567005	Coxsackievirus A8 isolate CVA8/SZ266/CHN/2014	N2A	ttaaaacagcctgtgggttgtacccacccacagggcccactgggcgccagcactctggtaatacgttacctttgtgcgcctgttttacctccccctaccctggaacactttagaagtaaagcatatctggtcaatagaaggtgtggcgaaccagctgcatctcgaccaagcacttctgtttccccggactgagtatcaatagactgctaacgcggtcgaaggagaaaacgttcgttatccggctagctacttcgagaagcctagtaacaccatgaaagttgcagagtgtttcactcagcacttcccccgtgtagatcaggtcgatgagtcaccgcgacccccacgggcgaccgtggcggtggctgcgttggcggcctgcctgtggggcaacccatagga…	Human
a1023	2.98723	0.0677134	Echovirus E6 isolate E6/RUS/Novosibirsk/NS09-D220/2009	N2A	ttaaaacagcctgtgggttgttcccacccacagggcccactgggcgttagcacactggtatcaaggtacctttgtgcgcctgttttattcacccttccccttcgtaacttagaagcatagctcagacggtcaatagacagcccagcataccagctgggtcatgaccaagcacttctgttgccccggactgagtatcaataggctgcttgcgcggctgaaggagaaaagttcgttacccggccagttacttcgagaaacctagtaacaccatggaagttgcgtagtgtttcgctccgcacaaccccagtgtagatcaggtcgatgagtcaccgcataccccacgggtgaccgtggcggtggctgcgttggcggcctgcccatggggcatacccatgggac…	Human
a843	2.98889	0.0672363	Enterovirus C strain 04-1450	N2A	tagtactccggtatcgcggtacccttgtacgcctgttttatactcccttcccccgtaacttagaagcaatcaaaccaagttcaatagaagggggtacaaaccagtaccaccacgaacaagcacttctgtttccccggtgaggttgcatagactgtacccacggttgaaagcgactaatccgttatccgctcaagtacttcgggaagcctagtaccaccttcggatcttcgatgcgttgcgctcagcactcaaccccagagtgtagcttaggctgatgagtctggacattcctcactggcgacagtggtccaggctgcgttggcggcctacctgtggcccaaagccacaggacgctagttgtgaacaaggtgtgaagagcctactgagctacttgagatt…	Human
a864	3.02902	0.067352	Enterovirus D68 isolate 2012-12225	N2A	ttaaaacagccttggggttgttcccacctcaagggcccacgtggcggctagtactctggtatttcggtacccttgtacgcctgttttatctccctccccaatgtaacttagaagctttcaaatcaaagctcaataggtggagcgcaagccagcgcttccgtgagcaagcactcctgtttccccggtgcggttgtatagactgttcccacggttgaaaacaacctatccgttatccgctatagtacttcgagaaacctagtatcacctttggattgttgatgcgttgcgctcagcacactaacccgtgtgtagcttgggtcgatgagtctggacataccccactggtgacagtggtccaggctgcgttggcggcctactcatggtgaaaaccatgagacg…	Human
a580	3.04322	0.0888898	Ovine picornavirus	N2A	aaaatggggtgcatatagcatggttcccatgctgtatgctaccccattttcttccctccccctccaactaccttttccccctctattgtaacttagaagctaatacacatagcccaataggggcaccacacccagtggtgtatagggcaagcacttctgtttccccggctttgccgttaacccccacagtactacgcgactgttagtaggtaacgtaactagtgaaggttgatccggaggtaaaccccaacctccagaaacgtgagatgagggttcagtaaccccctatggtaacatagactgatccctgcgctggctcacgggcttcgtgcactgaatctaggtaaagttactgaagccacgagtgtgctactgtggtttcctccagcgccttgaatg…	Sheep
a2681	3.05215	0.176584	Megrivirus B3CP-APO isolate HN56	N2A	ttcgggacactggatgggcgactcggtggggctgccaccccgtcttgacttctcgttgttgaccctggaattctagaacattctcttgtcttctgcgtctggtccacggacggactaattggaatgtttattggttaagcctcgttctgaaatgccctagccaatgggctatagtaggatcttggtgtttccagtgaacctcttccgaccatagtagctagagttatggctgtgtaggatgtgggtaagaccgctttttgcgtatctcccacaagacaccggatcatgggtgtgtccgctggataaggctcgaaacctcccaactgacggtggtgctgaaatattgcaagcctaagttgtgtagaggcaagtagatgcccgccgcgacatctgtgatcc…	Bird
NC_015941	3.06848	0.0603944	Bat picornavirus 2 strain MH9F	N2A	cgcacgttcgcgtcgtcgtaagtctggattcccaaggccaacttggtttaacttcggtttctggacaaatacaaagaacctcagtcctcttggtactttctcgcctgagtcaacaaagcgagaaacctgcccctctaacgccagacgagcggcataaaacttgaacttctggcacgctccactcttccctctcccaatcccatccccatcgcgctctcaaggtcgcgcaattctgggactagcccagatttaaaagttcctggcaccctttgcccctttaggcccttaaggcaggaactgaccttgtgctgtgacctcggtgcggaagtgctactgcgtagtgattgtaagctcctcttatggttctgccctggcaaggctatagagtactgtgatccg…	Bat
a876	3.08556	0.0647342	Human enterovirus 94 isolate E210	N2A	ttaaaacagcctgtgggttgttcccaccccagaggcccacgtggcggccagtactctggtatcacggtacctttgtacgcctgttttatatccccttcccccgcaacttagaagaaaacaaatcaagttcactaggagggggtacaaaccagtaccaccacgaacaagcacttctgtttccccggtgatgtcgtatagactgtaaccacggttgaaaacgattgatccgttatccgctcttgtacttcgaaaagcccagtatcaccttggaatcttcgatgcgttgcgctcagcactcaaccccagagtgtagcttaggtcgatgagtctggacactcctcaccggcgacggtggtccaggctgcgttggcggcctacctgtggtccaaagccacagga…	Human
NC_015940	3.08793	0.0768441	Bat picornavirus 1 strain NC16A	N2A	cacccacttttccggcggcgcacgttcgcgtcgtcgtaagtctggactcccaaggccaactcggttcaacttcggtttccggacaaatacaagaacctcagtcctcttggtactttctcgcctgagtcaacaaagcgagaaacctgcccctctaacgccagacgagcggcatgaaacttgaacttctggcatgttccactttccctctccctcaccccaccccaccgcgctctcaaggtcgcgctcttccgggactagcccggttttaaaagttcctggcaccctttgcccctctaggcccttaaggtaggaactgaccttgtgctgtgatctcggtgcggaagtgctactgcgtagtgattgtaagatccctttgtggttctgccctggcaaggctac…	Bat
a2746	3.10043	0.216106	Human enterovirus 92 strain RJG7	N2A	tttaaaacagcctgtgggttgtacccacccacagggcccacgcggcgttagtactctggtatcacggtacctttgtatgcctgttttatctcccttcccccgtaacgttagaagaatgaacaaaagacaattagcaaatccaccaacccaggtgggttttcgtcaagcacttctgtttccccggacctagtaccaataagctgtgcccacggctgaaggggaaaacgttcgttatccggctacctacttcgagaagcctagtaccaccaatgattgtctcaagtgttacgctcagcacaaccccagtgtagttcaggtcgatgagtcaccgaattccccacgggcgaccgtgtcggtggctgcgttggcggcctgcctgcgagtttcactcgcaggacg…	Primate
a1171	3.10602	0.0642005	Human poliovirus 2 strain NIE0611451	N2A	ttaaaacagctctggggttgttcccaccccagaggcccacgtggcggctagtactccggtatcacggtacccttgtacgcctgttttacactcccttcccccgtaacttagaagaaacaaacaaagttcaatagaagggggtacaaaccagtaccaccacgaacaagcacttctgtttccccggtgacgttgtatagactgtacccacggtcgaaaacgattgatccgttatccgcttttgtacttcgagaagcctagtatcatcttggaatcttcgatgcgttgcgctcagcactcaatcccagagtgtagcttaggtcgatgagtctggacgttcctcaccggcgacggtggtccaggctgcgttggcggcctacctgtggcccaaagccacaggac…	Human
a983	3.1394	0.0734199	Human coxsackievirus B1 isolate CVB1Nm	N2A	ttaaaacagcctgtgggttgttcccacccacagggcccattgggcgctagcactctggtatcacggtacctttgtgcgcctgttttacatcccctccccaaattgtaatttagaagtctcacacaccgatcaatagcaagcgtggcacaccagccatgttttgatcaagcacttctgttacccggactgagtatcaatagaccgctaacgcggttgaaggagaaaacgttcgttacccggccaactacttcgaaaaacctagtaacaccatggaagttgcggagtgtttcgctcagcactaccccagtgtagatcaggtcgatgagtcaccgcgttccccacgggcgaccgtggcggtggctgcgttggcggcctgcctacggggaaacccgtaggacg…	Human
a1047	3.14266	0.0757601	Echovirus E7 strain Ibadan_NGR_2010	N2A	ccagtgggccctgtgggttgtacccacccacagggcccactgggcgctagcactctggtatcacggtaccttagtgcgcctgttttatatcccccacccccacttgaaacttagaagcaaaacatactgaccaatagttgacatggcaagccagccgtgccttggtcaagcacctctgtttccccggaccgagtatcaatagactgctagcgcggttgaaggagaaagcgttcgttacccgactaactacttcgaaaaacctagtagcatcatgaaagttgcagagtgtttcgctcagcacaaccccagtgtagatcaggccgatgagtcaccgcattcctcacgggtgaccgtggcggtggctgcgctggcggcctgcctgtggggcaacccacagga…	Human
a1193	3.14662	0.0672615	Human enterovirus 71 isolate 237-TW86	N2A	ttaaaacagcctgtgggttgttcccacccacagggcccactgggcgctagcactctgatttcacgaaatccttgtgcgcctgttttatatcccttccccccagtctgaaacatagaagcaatgcgcatcactgatcaatagcaggcgtaacgcgccagttacgtcatgatcaagcacatctgtctccccggaccgagtatcaatagactgcttgcgcggttgaaggagaaacagttcgttacccggctaactacttcgagaagcccagtagcaccatggaagctgcagggtgtttcgctcagcacttcccccgtgtagatcaggtcgatgagtcactgcaacccccacaggcgactgtggcagtggctgcgttggcggcctgcctatggggagacccat…	Human
a857	3.14969	0.069435	Human coxsackievirus A22 strain ban99-10427	N2A	ttaaaacagctctggggttgttcccaccccagaggcccacgtggcggctagtactctggtattgcggtacctttgtacgcctgttttatacccccttccccagtaactttagaagcaattcattcagttcaatagagggggtacaaaccagtaccaccacgaacaagcacttctgtttccccggtgaagccgtatagactgtacccacggttgaaaatggcagatccgttatccgctcatgtacttcgagaagcctagtatcatcttggaatcttcgatgcgttgcgctcagcactctaccccgagtgtagcttaggctgatgagtctgggcataccccaccggcgacggtggcccaggctgcgttggcggcctacccatggctaacgccatgggacgc…	Human
a862	3.18425	0.0604205	Human coxsackievirus A1 isolate KS-ZPH01F/XJ/CHN/2011	N2A	ttaaaacagctctggggttgttcccaccccagaggcccacgtggcggctagtacactggtatcacggtacctttgtacgcctgttttatatcccctcccccatgcaactttagaagtaattcaaatagttcaatagagggggtacaaaccagtaccaccacgaacaagcacttctgtttccccggtgaggctatatagactgttcccacggtcgaaggtggctgatccgttatccgcttgagtacttcgagaagcctagtaccacctttggatcttcgatgcgttgcgctcagcactctaccccgagtgtagcttaggctgatgagtctgggcataccccaccggcgacggtggcccaggctgcgttggcggcctacccgtggctaacgccatgggacg…	Human
a1192	3.27669	0.0662565	Enterovirus A90 isolate PSH40F/XJ/CHN/2011	N2A	ttaaaacagctctgggggttgttcccaccctagaggcccacgtggcggctagcactctggtatcacggtacctttgtgcgcctgttttatatccctttccccatgcaacttagaagttttttaaacaaagttcaatagaagggggtacaaaccagtgccaccacgaacaagcacttctgtttccccggtgaagctgcatagactgtccccacggttgaaagcggcagatccgtcatccgctttggtacttcgagaaacctagtatcaccttggaatcttcgatgcgttgcgctcagcactcaaccccagagtgtagcttaggttgatgagtctggacaatcctcactggcgacagtggtccaggctgcgttggcggcctacctgtggtgaaaaccacag…	Human
NC_075425	3.30104	0.0620154	Rosavirus C strain RASK8F	N2A	GGGATGGGTCTGGTGCTGCGCCGCGTGTGTCTTGACACCGCGCTGCTCAGGATGCTTCTGCCCCGTGCTTTGGACGCCTACCAGGGCGTTAAACTGGTCCCCCCCTTACCCTTTCCCCGTAACTAAGTTTGTACCTCCCCCATATAGGCTGCTAAGACGCTTGTTGCTACAGCATATGTGGATCAGGGAGTTCTCCATGAGTAATCTTTTCCACCCTCTCTAGTGTCTATGCTATTGAGGACGGGTTGGAGCCCCGTTGACCTAGTGTCAGAGTGTGTCGGTAGCAGGCTTTCTGCTCTCGCCCCATGCCGGCCACACCTCCCGTCAGTAATGTGAAGACTGCAAGTTGCATGTGAAAAGGTTTCTAATATTTGAGCTGAATGTAGCGATTACCCAAGG…	Rodent
a791	3.30543	0.0750953	Enterovirus J103 isolate cg8227	N2A	tttgtacgcctattttaaaacccctacccccgtaacttagaagcatttgacacaagttcaatagtaggaccatcatccaggtggttcatcgaacaagcacttctgttaccccggtcctagtacctgtgaagctgtacccacggcggaaggggaaaacgatcgttacccggctatctacttcgagaagcctagtaacagcattgaaactcttgagcgttgcgttcagcacagtaacccctgtgtagctttggctgatgagtctgggcattccccactggcgacagtggcccaggctgcgttggcggccaaccgatccgggcaaccgggtcggacgcttatttgtggacatggtgtgaagagcctattgagctagatagtagtcctccggcccctgaatgc…	Primate
a1017	3.337	0.0733313	Enterovirus D111 strain ANG/2010-23294	N2A	ttaaaacagctctggggttgttcccaccccagaggcccacgtggcggccagtactccggtattgcggtacccttgtacgcctgttttatactcccttcccccgtaacttagaagaaataaaccaagttcactaggagggggtacaaaccagtaccaccacgaacaagcacttctgtttccccggtgacattgcatagactgtacccacggttgaaagcgactgatccgttacccgctactgtacttcgagaagcctagtaccatcttggaatcttcgacgcgttgcgctcagcactcaaccccagagtgtagcttaggtcgatgagtctggacaatccccaccggtgacggtggtccaggctgcgttggcggcctacctgtggcccaaagccacaggac…	Human
NC_012801	3.34139	0.104473	Human cosavirus B1	N2A	TTGCCAGTTTTTTGAAACGTGTGGTTTGACGTCTAACCATTATGGCAGTGGGTGGAGTACTGCAAAGATGTCACCGTGCTTTACACGGTTTTTGAACCCCACACCGGCTGTTTGGCGCTTGCAGGACAGCAGGTTTATTTTCTTTTAACTCTCTCTTTCTAGCCACACACGATCTATGTGTGTGGGCGGAGTGATACTCCCGTTCCTTCTTGGACAGGCGGCCTCCACGCCCTTTGTGGATCTTAAGGCTACCAAGTCACTGGTGTTGGAAAGTGAAGAGAAAGGAGTTCCTTGGGAACTACATGTGGCATTGACAGAGGTTGTAGCGATGCTGTGTGTGTGTGCGGATTACCCCCGTGGCGACACGGACCCCACAGGCCAAAAGCCCTGTCCGAAAGG…	Human
a840	3.35293	0.0615113	Enterovirus D68 isolate CF569939-FRA-2018	N2A	ttaaaacagccttggggttgttcccactccaagggcccatgtggcggctagtactctggtacttcggtacctttgtacgcctgttttatctcccttcccaatgtaatttagaagctcttaaatcaaggctcaataggcggggcgcaacccagcgctctcatgagcaagcacttctgtctccccggtgtggttgtataaactgttcccacggttgaaaacaacctatccgttatccgctatagtacttcgagaaacctagtatcacctttggattgttgacgcgttgcgctcagcacactaacccgtgtgtagcttgggtcgatgagtctggacataccccactggcgacagtggtccaggctgcgttggcggcctactcatggtgaaaaccatgagacg…	Human
a984	3.35744	0.0757543	Echovirus E11 isolate Swab-3/HB.ES/CHN/2019	N2A	ttaaaacagcctgtgggttgttcccacccacaggcccattgggcgctagcactctggtatcacggtacctttgtgcgcctgttttatacacccttcccaagtgtaacttagaagcttaccacacacggtcaataggcgactcagtaagccaactgggtcttgatcaagcacttctgtttccccggactgagtatcaataagctgctcacgcggctgaaggagaaaacgttcgttaaccggccaattacttcgagaaacctagtaacaccatggaggttgcgcagcgtttcgctccgcacaaccccagtgtagatcaggccgatgagtcaccgcactcctcacgggcgaccgtggcggtggctgcgctggcggcctgcccatggggtaacccatgggacg…	Human
a1168	3.39181	0.0662475	Human poliovirus 2 strain CHA1218986	N2A	ttaaaacagctctggggttgttcccaccccagaggcccacgtggcggccagtactccggtattacggtacccttgtacgcctgttttatactcccttcccctgtaacttagaagcatacaaaccaagttcaatagaagggggtacaaaccagtaccaccacgaacaagcactcctgtttccccggtgacattgcatagactgtacccacggttgaaagcgatcgatccgttacccgctcctgtacttcgagaagcctagtatcatcttggaatcttcgatgcgttgcgctcagcactcaaccccagagtgtagcttaggctgatgagtctggacgtcccccaccggcgacggtggtccaggctgcgttggcggcctacctgtggcccaaagccacagga…	Human
a1198	3.41024	0.090981	Human poliovirus 2 strain NIE0711441	N2A	ttaaaacagctctggggttgttcccaccccagaggcccacgtggcggctagtactctggtattacggtacccttgtacgcctgttttatactcccttccccgtaacttagaagaaataaaccaagttcaatagaagggggcacaaaccagtgtcaccacgaacaagcacttctgtttccccggtgatattgtatagactgtacccacggttaaaagcgattgatccgttatccgctcttgtacttcgaaaagcctagtatcatcttggaatcttcgatgcgttgcgctcaacactcaaccccagagtgtagcttaggtcgatgagtctggacattccccaccggcgacggtggtccaggctgcgttggcggcctacctgtggcccaaagccacaggacg…	Human
a1180	3.42281	0.073498	Human coxsackievirus A13 isolate CV-A13_68095	N2A	ttaaaacagctctggggttgttcccaccccagaggcccacgtggcggccagtacaccggtatcacggtacccttgtacgcctgttttatactccctttcccccgtaacttagaagcaataaaaccaagttcaatagaaagggggtacaaaccagtaccaccacgaacaagcacttctgtttccccggtgatgttgtatagactgtttccacggttgaaaacgactgatccgttatccgctcttgtacttcgagaagcctagtatcatcttgggatcttcgatgcgttgcgctcaacactcgaccccggagtgtagcttaggccgatgagtctggacgttccccaccggcgacggtggtccaggctgcgttggcggcctacctgtggtccaaagccacag…	Human
a959	3.42782	0.0611434	Enterovirus J strain N203	N2A	ttaaaatagcctcagggttgttcccaccctgagggcccacgtggtgtagtactctggtattacggtacctttgtacgcctattttatacccccttccccaagtaatttagaagcaagcacaaaccagttcagtagtaagcagtacaatccagtactgtaatgaacaagtacttctgttaccccggaagggtctatcggtaagctgtacccacggctgaagaatgacctaccgttaaccggctacctacttcgagaagcctagtaatgccgttgaagttttattgacgttacgctcagcacactaccccgtgtgtagttttggctgatgagtcacggcactccccacgggcgaccgtggccgtggctgcgttggcggccaaccaaggagtgcaagctcct…	Primate
a861	3.4428	0.0625951	Human coxsackievirus A22 strain USA75-10624	N2A	ttaaaacagctctggggttgttcccaccccagaggcccacgtggcggctagtactctggtatcgaggtacctttgtacgcctgttttacaccccttcccctgtgcaactttagaagcaaatcacaaagttcaatagagggggtgcaaaccagcaccaccacgaacaagcacttctgtttccccggtgatgctgtatagactgttcccacggtcaaaaatggcagatccgttatccgcttgagtacttcgagaagcctagtaccaccttggaatcttcgatgtgttgcgctcagcactctaccccgagtgtagcttaggctgatgagtctgggcataccccaccggcgacggtggcccaggctgcgttggcggcctacccatggctaacgccatgggacg…	Human
a1068	3.5209	0.0685645	Human coxsackievirus A24 strain E34-dn19	N2A	ttaaaacagctctggggttgttcccaccccagaggcccacgcggcggccagtacaccggtatcacggtacccttgtacgcctgttttatactcccttccccgtaacttagaagccacaaaccaagttcgataggagggggtacaaaccagtaccaccgtgaacaagcacttctgtttccccggtgatgtcacatagactgtccccacggttgaaagtgattgatccgttacccgccttggtacttcgagaaacctagtatcatcttggaatcaatgacgcgttgcgctcagcactcaaacccggagtgtagcttaggctgatgagtctggacgtccctcactggcgacagtggtccaggctgcgctggcggcctacctgtggtggaagccacaggacgc…	Human
a1216	3.571	0.0619158	Human enterovirus C99 isolate HT-XEBGH09F/XJ/CHN/2011	N2A	ttaaaacagctctggggttgttcccaccccagaggcccacgtggcggctagtactccggtatcgaggtacccttgtacgcctgttttatactcccttcccccgtaacttagaagccaaaaatacaagttcaatagaagggggtacaaaccagtaccaccacgaacaagcacttctgttaccccggtgatgttgcatagactgtccccacggtcgaaagcgattgatccgttatccgcttaggtacttcgagaagcctagtatcaccttggaatcttcgatgcgttgcgctcatcactcgaccccggagtgtagcttaggtcgatgagtctggacgatcctcactggcgacagtggtccaggctgcgttggcggcctacctatggcccaaagccatagga…	Human
a1163	3.58202	0.0524894	Human coxsackievirus A17 isolate cCA17.67591	N2A	ttaaaacagctctggggttgttcccaccccagaggcccacgtggcggccagtacactggtatcacggtacccttgtacgcctgttttatactcccttcccccgtaacttagaagccataaatccaagttcaacagaagggggcacaaaccagtgccaccacgaacaagcacttctgtctccccggtgaagttgcatagactgtaaccacggttaaaagcgattgatccgttatccgctcatgtacttcgagaagcctagtaccaccttggaaccttcgacgcgttgcgctcagcactcaaacccagagtgtagcttaggccgatgagtctggacgttccccaccggcgacggtggtccaggctgcgttggcggcctacctgtggctcaaagccacagga…	Human
a1178	3.62953	0.0587022	Enterovirus A71 strain MAD-3126-11	N2A	ttaaaacagcctgtgggttgcacccacccacagggcccactgggcgctagcaccctgattctgcggaatctttgtgcgcctgttttacaacccttcccccgatttgtaatttagaagcaacgaacctcaccgatcaatagtaggcgtggcgcgccagctacgtcttgatcaagcacttctgtttccccgggctgagtatcaatagactgcttgcgcggtcgaaggagaaaacgctcgttatccggctaactacttcgagaaacccagtaacaccattgaaactgcagagtgtttcgctcagcacttcccccgtgtagatcaggtcgatgagtcactgcaatccccacgggcgaccgtggcagtggctgcgttggcggcctgcctatggggcaacccata…	Human
a863	3.63432	0.0615369	Human coxsackievirus A1 strain Tompkins	N2A	ttaaaacagctctggggttgttcccaccccagaggcccacgtggcggccagtactctggtattgcggtacctttgtacgcctgttttatatcccctccccaagtaactttagaagcaattcacaaagttcaatagagggggtacaaaccagtaccaccatgaacaagcacttctgtttccccggtgaagctgtatagactgttcccacggtcgaaaatggcagatccgttatccgctcacgtacttcgagaagcctagtatcatcttggaatcttcgacgcgttgcgctcagcactctaccccgagtgtagcttaggccgatgagtctgggcataccccaccggcgacggtggcccaggctgcgttggcggcctacccatggctaatgtcatgggacgc…	Human
a1263	3.6645	0.0768789	Enterovirus E isolate D 58/96-V2130	N2A	ttcaaacagcctgggggttgtacccacccctggggcccacgtggcgccagtactctggtacgttagtacctttgtacgcctgttttcccctcccttaaataaattaagattgccactactgaggggagtagtccgactccgctccggcactgccgcaccagtactccggtacgcctagtaccctagtacggagtagatggtatcccccccccgaaacttagaagtaatgagtctaaccgaccaataggcgcgcggcatccagccgtgttacggtcaagcacttctgtttccccggtccgcaaggatcgttacccgcccgacccactacgagaagcctattaactggccaagcgtcagtgaagttgcactcagccacaaccccagtggtagctctggaag…	Cow
a532	3.6987	0.0630699	Crohivirus B clone Bat/CAM/CroV-P25/2013	N2A	gtataagagacaggtgtttgccttgtcttcggactggcatcttgggaccaaccccccttttccccagccatgggttaaatggcaataaaggacgtaacaactttgtaaccattaagctttgtaattttgtaaccactaagctttgtgcacataatgtaaccatcaagcttgttagtcccagcaggaggtttgcatgcttgtagccgaaatggggctcgaccccccatagtaggatacttgattttgcattccattgtggacctgcaaactctacacatagaggctttgtcttgcatctaaacacctgagtacagtgtgtacctagaccctatagtacgggaggaccgtttgtttcctcaataaccctacataataggctaggtgggcatgcccaatttg…	Bat
a1280	3.71545	0.0762811	Enterovirus F strain PS87/Belfast	N2A	tttaaaacagcctgggggttgtacccacccctagggcccacgtggcgccagtactctggtacattagtacctttgtacgcctgttttcccctcccttaaataaatcaagattaccactactgaggggagtagtccgactccgctccagcaatgctgcaccagtgcactggtacgctagtaccttttcacggagtagatggtatccccaccccgaaacttagaagcatgtgatcaaatcgaccaataggcgcgcggttgccagccgcgtttcggtcaagcacttctgtttccccggtccgcaaggatcgttacccgcccgacccactgcgagaagcccagtaactggccaagcggtagcgaggttgcactcagccacaaccccagtggtagctctggaag…	Cow
a1440	3.75386	0.0851825	Caprine kobuvirus isolate CKoV-China/SWUN/F11/2019	N2A	cccccttttccctaaccccaaccgccgtatctggtggcggcaagacacacgggtctttccctctaaagcacaaatgtgtgtgtgtcccaggtcctcctgcgctcggtgcgggagtgctcccacccaactgttgtaagcctgtccaacgtgtcgtcctggcaagactatgacgtcgcatgttccgctgcggatgccgaccgggtaaccggttccccagtgtgtgtagtgcgatcttccaggttcccctggttggcgttgtccagaaactgcttcaggtaagtggggtgtgcccaatccctgcaaaggttgattctctcaccaccttaggaatgctccggaggtaccccagcaacagctgggatctgaccggaggctaattgtctacgggtggtgtttcct…	Goat
a1282	3.83348	0.0811233	Bovine enterovirus type 2 strain BJ001	N2A	tttaaaagagtcagggggttgtacccacccctggggcccacgtggcgctagtactctggtacgttagtacccttgtacgcctgtttttccctcccttaaataaattaagactaccactactgaggggagtagtccgactccgctccggcactgccgcaccagtacaccggtacgctagtacccttgtacggagtagatggtatccccacccccgaaacttagaagcaagcacacaaaccgaccattaggcgcgcggcatccagtcgcgtaacggtcaagcacttctgtttccccggtccgcaaggatcgttacccgcccgacccactacgagaagcctagtagttggccaagtgaacgcgaggttgcgctcagccacaaccccagtggtagctctggaa…	Cow
a2285	3.87425	0.096427	Parabovirus A3 isolate RtNn-PicoV/HuB2015-3	N2A	tgaaccgttacgcaccactcagttggtgtttggtggcaccaatgatggaacaaaaggctacaccacttgggctacggcccgcgccaccttgtggcgcaaagacattagaagaatagcataccgcccactagggccctgcagccagcagggtaacgggcaagcacttctgtctccccggtagaacggtataggctgtacccacggccgaaaactgaactatcgttacccgactccgtacttcgcaaagcttagtaggaaactggaaagttcgagttattgacccggagtgttccccccactccagaaacgcgtgatgagggttgccaccccgaccatggcgacatggtgggcatccctgcgctggcacgcggcctctaagaggataactcgctcctactg…	Rodent
a77	3.92036	0.0636508	Human parechovirus 8 clone V8D	N2A	ctggaggatagagtccctttcccagccttgaggcggctggtcaataagagcctcaaatgcaacaaacatctaagactattgagaacaaccctgtacctggtccccactagtcgaaggcatctagcaataagatgagtggaatatgggcgcttaaagtacagagtcaatgatcttttctagcctacgcttatgcgtggggtggcagatggcgtgccataaccctattagtgagataccacacttgtggaccttatgctcacacagccatcctccagttagtttgtaagatgtctggtgatgtgtgggaacttgttggaaataacattttgctgtaaggcattcattagccagcggataaaacacctggtaacaggtgcctctggggccaaaagccaaggt…	Human
a1439	3.93029	0.108107	Bovine kobuvirus strain IL35164	N2A	cacccacttttccggcggcgcacgttcgcgtcgtcgtaagtctggactcccaaggccaactcggttcaacttcggtttccggacaaatacaagaacctcagtcctcttggtactttctcgcctgagtcaacaaagcgagaaacctgcccctctaacgccagacgagcggcatgaaacttgaacttctggcatgttccactttccctctccctcaccccaccccaccgcgctctcaaggtcgcgctcttccgggactagcccggttttaaaagttcctggcaccctttgcccctctaggcccttaaggtaggaactgaccttgtgctgtgatctcggtgcggaagtgctactgcgtagtgattgtaagatccctttgtggttctgccctggcaaggctac…	Cow
a820	3.95353	0.11605	Caprine kobuvirus isolate 12Q108	N2A	tttgaaaagggggtggggggggcctcggccccctcaccctcttttccggtggccacgcccgggccaccgatacttcccttcactccttcgggactgttggggaggaacacaacagggctcccctgttttcccattccttcccccttttcccaaccccaaccgccgtatctggtggcggcaagacacacgggtctttccctctaaagcacaattgtgtgtgtgtcccaggtcctcctgcgtacggtgcgggagtgctcccacccaactgttgtaagcctgtccaacgcgtcgtcctggcaagactatgacgtcgcatgttccgctgcggatgccgaccgggtaaccggttccccagtgtgtgtagtgcgatcttccaggtcctcctggttggcgttgtcc…	Goat
NC_023422	3.96567	0.136722	Caprine kobuvirus isolate 12Q108	N2A	TTTGAAAAGGGGGTGGGGGGGGCCTCGGCCCCCTCACCCTCTTTTCCGGTGGCCACGCCCGGGCCACCGATACTTCCCTTCACTCCTTCGGGACTGTTGGGGAGGAACACAACAGGGCTCCCCTGTTTTCCCATTCCTTCCCCCTTTTCCCAACCCCAACCGCCGTATCTGGTGGCGGCAAGACACACGGGTCTTTCCCTCTAAAGCACAATTGTGTGTGTGTCCCAGGTCCTCCTGCGTACGGTGCGGGAGTGCTCCCACCCAACTGTTGTAAGCCTGTCCAACGCGTCGTCCTGGCAAGACTATGACGTCGCATGTTCCGCTGCGGATGCCGACCGGGTAACCGGTTCCCCAGTGTGTGTAGTGCGATCTTCCAGGTCCTCCTGGTTGGCGTTGTCC…	Goat
a1287	3.98196	0.0779127	Dromedary camel enterovirus strain 20CC	N2A	ttaaaacagcctgggggttgttcccacccccagggcccacgtggcgcaagtactctgcttcgttagaagccttgtacgcctgttttcccctccttaaataaattaagattaccacttccgaggggagtagtccgactccgctccgatacgtcgctccagtgcgctagtacgcttagtactttctcacggggatagtggtacccctccctagtaatttagaagacttgaaaaaccgaccaataggcacctcgcatccagcggggtaaaggtcaagcacttctgtttccccgggtcgagtagcgatagactgtgcccacggtcgaaggtgaaacaacccgttatccgactttgtacttcgggaagcctagtaccaccaaagattatgcttggggtttcgct…	Camel
a1284	4.0385	0.137709	Rattus tanezumi hunnivirus strain Wencheng-Rt38-2	N2A	cccccctcccccccttcccttccctttgcaacgcaacaattgtaagtgccctcacctgtcaattgggaccaccactttcagtgaccccatgcgaagtgctgagagaaaggaagctttcttacccttcatttgtgaacccactggtctaagccgcttggaatacgatgagtggaaaagttcattcttaatggagtgaaacatgcttaaatttccagctcgtgctggtctttccagtacggggcggccctgtctggccgtaattcttcagagtgtcacgccacacttgtggatctcacgtgccacatgacagcgctacagctggaactgggtgcttggtgcccatggagtaacagcgaaaagtgttagatcaagccttgcttgggctatgagcctgcggaa…	Rodent
NC_028964	4.05984	0.116882	Gallivirus Pf-CHK1/GV	N2A	tttaaaacagctctagggttgttcccaccctagaggcccaagtggcggctagcactctggtattacggtacctttgtgcgcctgttttatatcccttcccccatgtaacttagaagatattaaacaaagttcaataggagggggtacaaaccagtgccaccacgaacaaacacttctgtttccccggtgaagctacatagactgttcccacggttgaaagtggcagatccgttatccgctttggtacttcgagaaacctagtaccaccttggaatcttcgatgcgttgcgctcagcactcaaccccagagtgtagcttaggtcgatgagtctggacgatcctcactggcgacagtggtccaggctgcgttggcggcctacctgtggcgaaagccacagg…	Chicken
a1438	4.07881	0.0856536	Aichivirus B strain U-1	N2A	cttcggccccctcaccctcttttccggcggcgcatgttcgcgtcgtcgtaagtctggattcccaaggcccactcggttcaacttcggtttccggacaaatacaaagaacctcagtcctcttggtactttctcgcctgagtctacaaagcgagaaacctgcccctctaacgccagacgagcggcataaaactcgaacttctggcacgttccaccaccccttctcctatcccaacccccattgcgctctcaaggtcgcgcttttccgagactagctcggattcaaaaagttcctggcaccctttaccccttcaggcccttaaggtaggaactgaccttgtgctgtgatctcggtgcggaagtgctactgcgtagtgattgtaagatccttttgtggttctg…	Cow
NC_012800	4.0823	0.136077	Cosavirus A strain HCoSV-A1	N2A	TTCTGAGACCGGCACGGTCAACCCGACTCATTTACGAGTTACTCATTTATTTTGAAACATCATAAAGAACGTGAACCGCTCTTTGTTTCTTTAAGGAATTTAGAGTAGAAAACATTTGAGATGAGGCCCGGTTGAACTCCGGGCGCTTTCCATCCGCTGTGATGGGCTCACTCCTGTACACCGTGAGTCCGCGCAGTGCTGACTTAACACTTAAGTAATGTATAGGCCGAGGATTACACCGCTCGGCTCCCACCTTTCACCACCGTGGGATTAACAGGTTCAATGCACAAATTCCTGTCCTTGGCTATGTCAAAGCAATACAGTGTGTACATGGCGTGCACGCTCAAAGCGGAGACTTAGGCCTCACAGATTGTGTTTTGTGTTATTGGATGCTGGATG…	Human
a2465	4.09906	0.068956	Cardiovirus F1 isolate RtMruf-PicoV/JL2014-1	N2A	ctagactttctaccctcttgaatggcgaattccagagtaaagtcacctctgccttgccgctatacacacccaaccaatcgattcggccccacgtgtatagccccttggtcaagtgacctcttacgtctggacgcggatttaagacctgaatatccgctgaaagttaacaccatgtttgccccgattatgtgatgtttctgctcttgctgggcggaacatccgtcgggatgccaaagcaatttgtgtccccttctttctttggacttcggtcccccggtcgaagccgcttggaataagacagggttattttccctccttcctctcttctactttgttaagctctatttaacaaaagggtatgtctggcccctcccttcttggggaatgtgcgcggcggtc…	Rodent
a1276	4.1223	0.0831467	Enterovirus K2 (Rodent/Ee/PicoV/NX2015)	N2A	tttaaaagagcctgggggttgttcccacccccaggatgcccactcgtgggcatgtggtactgtggtatcgcggtaccacagtacgcctctttgaccgccctgacccaagaatcttttcctttaacagatctcttcgtaacaagggcctcagcctgacgcaagtgcctccattggagtctctccaagccctccggggcttggagggcgccgaccccctgcctagggggagcccacgacacggctggagtccattggcacaccgcagccacgattcaagccagaattgaaagcgggaagcacttctgtctccccggtgtggatcatacgctgtacccacggcgaaaagtgaagcatcgttacccgactcggtacttcgagaagcccagtacagttgtggat…	Rodent
a922	4.1365	0.101802	Bovine kobuvirus	N2A	attcccaaggcccactcggttcaacttcggtttccggacaaatataaagaacctcagtcctcttggtactttctcgcctgagtcaacaaagcgagaaacctgcccctccagcgccagacgagcggcataaaacttgaacttctggcatgctccaccacccttttccccattccaacccccattgcgctctcaaggtcgcgctttttcgagactagctcggattcaaaagttcctggcaccctttgccccttcaggcccttaaggtaggaactgaccttgtgctgtgccctcggtgcggaagtgctactgcgtagcgattgtaagatccctttgtggttctgccctggcaaggttatagagtactgtgatccgctgcggatgccatcctggtaacaggac…	Cow
a1432	4.24388	0.0926156	Caprine kobuvirus isolate MN1/2018	N2A	gcccgtccccctcaccctcttttccggtggccacgcccgggccaccgatacttcccttcactccctcgggactgttggggaggaacacaacagggctcccctgtatttcctcttcccattccccctttcctaaccccaaccgccgtatctggtggcggtaagacacacgggtctttccctctaaagcacaattgtgtgtgtgtcccaggtcctcctgcgttcggtgcgggagtgctcccacccaactgttgtaagcctgtccaacgtgtcgtcctggcaagactatgacgtcgcatgttccgctgtggatgccgaccgggtaaccggttccccagtgtgtgtagtgcgatcttccaggttctcctggttggcgttgtccagaaactgcttcgggtaagt…	Goat
a1436	4.27717	0.099763	Bovine kobuvirus strain BKoV/EGY-1	N2A	cgcacgttcgcgtcgtcgtaagtctggattcccaaggccaacttggtttaacttcggtttctggacaaatacaaagaacctcagtcctcttggtactttctcgcctgagtcaacaaagcgagaaacctgcccctctaacgccagacgagcggcataaaacttgaacttctggcacgctccactcttccctctcccaatcccatccccatcgcgctctcaaggtcgcgcaattctgggactagcccagatttaaaagttcctggcaccctttgcccctttaggcccttaaggcaggaactgaccttgtgctgtgacctcggtgcggaagtgctactgcgtagtgattgtaagctcctcttatggttctgccctggcaaggctatagagtactgtgatccg…	Cow
NC_001366	4.29901	0.0958201	Theilovirus strain GDVII	N2A	ttgaaagccgggggtgggagatccggattgccagtctgctcgatatcgcaggctgggtccgtgactacccactccccctttcaacgtgaaggctacgatagtgccagggcgggtactgccgtaagtgccaccccaaaataacaacagaccccccccccccccccccccccccccccccccccccccccccccccccccccccccccccccccccccccccccccccccccccccccccccccccccccccccccccccccccctctccctcccccccccctaacgttactggccgaagccgcttggaataaggccggtgtgcgtttgtctatatgttattttccaccatattgccgtcttttggcaatgtgagggcccggaaacctggccctgtcttct…	Rodent
NC_034381	4.32388	0.0912988	Miniopterus schreibersii picornavirus 1	N2A	TTGAAAGCCGGGCCGGGGGTCCCCGCCCCCGGTCCAGCCCTCTGGGGTTTCCGCCCCAGAGGTCGTAGGGGACACTAGTATCAGCTTGTGTTCCCGGTTACCCGGCTTTCCCCAGTTGCTCTGGGTTAACAAAGCACGTGTGGTGGGCACGTAAACTTCACCAAACAACCCAATCCTCTTTTCTTCCTCTTTGGCGCAAACATCGCGCCTCCTCTACTGAAGATACCGACTCAACCGGTAAGATCAGGATTGAGGGTTGTCAACTGACCTCACAGTTGAAAACTAATGGACATCGAGTTTATTAGACTCATAGGACATCCCGGAACGGGGCTAACGCGTTGGTAGCGCAGTGTAGTTCCGGCCCGAATCTTAACACCAAAATGTTCCAAAACTGACCAA…	Bat
a871	4.3704	0.0634324	Canine kobuvirus 1 isolate 12D049	N2A	tcacgcacttttccggtggtccggtctcagaccaccgttactccattcagcttcttcggaacctgttcggaggaattaaacgggcacccactaaccccaacccccttctcgtaactaagtgtgtgcccaatctcttgactcctgctggaaccaccgaccagtagtgtccaaaatgccaggtggaaaatcctcccttcccctctgggctacatgcccagcatcctccccccagcctgacgtgccacaggctgtgcaaagaccccgcgaaagctgccaaaagtggcaattgtgggtcccccctttgtcaaggcgtcgagtctttctcccttaaggctagccccgtcagtgaactctgtcgggcaactagtgacgccactgcatgcctccgacctcggccgc…	Canine
a1346	4.40518	0.0732548	Canine kobuvirus strain S272/16	N2A	tcaccctcttttccggtggtccggacccagaccaccgttactccattcagcttcttcggaacctgtttggaggaattaaacgggcacccacccaccttcacccccttttcgtaactaagtgtgtgcccaatctcatgactcctgctgacttcaccgaccagcagtgtccaaaacgctaggtgaatttccttcctccccctctgggcttctgcccagctccctccctccagcctgacgtgccacaggctgtgcaaagaccccgcgaaagctgccaaaagtggcaattgtgggtcccccctttgtaaaggcgtcgagtctttctcccttaaggctagacccgtcagtgaattctgtcgggcaactagtgacgccactgcatgcctccgacctcggccgcgg…	Canine
a1364	4.60535	0.0844566	Salivirus A SZ1	N2A	tctgtcctcaccccatcttcccttctttcctgcaccgttacgcttactcgcatgtgcattgagtggtgcacgtgcttgaacaaacagctacactcacatgggggcgggttttcccgccctgcggcctctcgcgaggcccacccctccccttcctcccataactacagtgctttggtaggtaagcatcctgatcccccgcggaagctgctcacgtggcaactgtggggacccagacaggttatcaaaggcacccggtctttccgccttcaggagtatccctgctagtgaattctagtagggctctgcttggtgccaacctcccccaaatgcgcgctgcgggagtgctcttccccaactcaccctagtatcctctcatgtgtgtgcttggtcagcatatct…	Human
a1354	4.63322	0.0646664	Canine kobuvirus isolate SMCD-59	N2A	tttaagtgttgtgcccaatctcttgactcctgctggaaccaccgaccagtagtgtccaaaatgccaggtggaaaatcctcccttcccctctgggcttcatgcccggcatcctccccccagcctgacgtgccacaggctgtgcaaagaccccgcgaaagctgccaaaagtggcaattgtgggtcccccctttgtcaaggcgtcgagtctttctcccttaaggctagtcctgtcagtgaactctgtcgggcaactagtgacgccactgcatgcctccgacctcggccgcggagtgctgccccccaagtcatgcccctgaccacaagttgtgctgtctggcaaacattgtctgtgagaatgttccgctgtggctgccaagcctggtaacaggctgccccagt…	Canine
a680	4.65904	0.0826591	Canine kobuvirus strain UK003	N2A	tttcccctgttcgtaactaagtgtgtgcccaatctcctcactcctgctggcttcaccgaccggcagtgtccaaaatgctaggtgaatcccctccctttcctctgggcttctgcccagcttcctccccccagcctgacgtgacacaggctgtgcaaagaccccgcgaaagctgccaaaagtggcaattgtgggtcccccctttgtaaaggcgtcgagtctttctccctcaaggctagacccgtcagtgaattctgtcgggcaactagtgacgccactgcacgcctctgacctcggccgcggagtgctgccccccaagtcgtgcccctgaccacaagttgtgctgtctggcaaacattgtctgtgagaatgttccgctgtggctgccaagcctggcaacag…	Canine
a1059	4.70466	0.108746	Aichi virus	N2A	tttgaaaagggggtgggggggcctcggccccctcaccctcttttccggtggtctggtcccggaccaccgttactccattcagcttcttcggaacctgttcggaggaattaaacgggcacccatactccccccaccccccttttgtaactaagtatgtgtgctcgtgatcttgactcccacggaacggaccgatccgttggtgaacaaacagctaggtccacatcctcccttcccctgggagggcccccgccctcccacatcctccccccagcctgacgtatcacaggctgtgtgaagcccccgcgaaagctgctcacgtggcaattgtgggtccccccttcatcaagacaccaggtctttcctccttaaggctagccccggcgtgtgaattcacgttgg…	Human
a2667	1.24727	0.096497	Turdivirus 1	HCT8	tcctcacccatgcttttcctacccccaccacgcccgcatgtttactgctttccttgatgctgcccgtgactacttccatgacctccccaacccaaacctcaaacgccttaagctatcatgggctctctatcaccaatccccttccttcccacccagaacccccccctccctcccctacaacgtgtatgagcaagacgagtttgacaagctcgccgaagccatgctcacccactctcccttccccacatcccattacctcttccaccccctcccgtccaacgcccgcaccatcgtcgagcgtgaggctgactgggatggctgtgatctagaaaagaaatggctcgacctcgtcatagaggacgatgccaagttccttctggagaacggctctctcccgtt…	Bird
a137	1.61173	0.10365	Sicinivirus A isolate UT-G-Khajehnasiri	HCT8	atacctttaccttcccccactcactgatcggtgccaaccccaactccccagtgtcagatgcttttacaaactttatgctatggcgcgctggagtggcagtccacatttccacgtcggccagccccgctatggcaggagcgctactcgtggtggcatcacccgagggctttgaggacgtgcaacagcgcccatggaatgcgcaagttagcgggctaactacaatcccatatgtacttcttaacctgtgccaatccaattcagccactgtaatcctccctccttgtacagtcactccgtttgatgatgcccgctcccatacatcttggtctgtgcgcgtgtatgtcttcacacagctaaatgtccctaccggcgttgcaaatcaaatcacaattcaattga…	Bird
NC_004102	1.86109	0.11191	Hepatitis C virus genotype 1	HCT8	gccagccccctgatgggggcgacactccaccatgaatcactcccctgtgaggaactactgtcttcacgcagaaagcgtctagccatggcgttagtatgagtgtcgtgcagcctccaggaccccccctcccgggagagccatagtggtctgcggaaccggtgagtacaccggaattgccaggacgaccgggtcctttcttggataaacccgctcaatgcctggagatttgggcgtgcccccgcaagactgctagccgagtagtgttgggtcgcgaaaggccttgtggtactgcctgatagggtgcttgcgagtgccccgggaggtctcgtagaccgtgcacc	Human
a582	2.03605	0.0873677	Bovine rhinovirus 1 strain SD-1	HCT8	acgatctttgcggctctgccgccgttcgggttttacctgttttcacagagcaaaacaggacctctagtttcgtgcttaaacgagatcatgctcgaactagaactataacgctggtcactggacccgtgccgcgccttgcggatctttgcgggaatggtggctagtgggctgtggaagtgactctaaccacacgcccctcaagtgtgggaaaacacgaactggtgtagcgacgacgataggccttgggacaccctctccagtgatggagacccaaggggccaaaagccacgccttgtgccctgtcgttcacaaccccagtgcagttcgtgccagtacctgcttttgggaagtgtgctttggacagctgaaaacagtcctagtgggagactaaggatgccc…	Cow
a1370	2.03863	0.0956189	Salivirus A strain SH1	HCT8	ttcccctgcaaccattacgcttactcgcatgtgcattgagtggtgcatgtgttgaacaaacagctacactcacatgggggcgggttttcccgccctacggcttctcgcgaggcccacccctcccctttctcccataactacagtgctttggtaggtaagcatcctgatcccccgcggaagctgctcacgtggcaactgtggggacccagacaggttatcaaaggcacccggtctttccgccttcaggagtatccctgctagcgaattctagtagggctctgcttggtgccaacctcccccaaatgcgcgctgcgggagtgctcttccccaactcaccctagtatcctctcatgtgtgtgcttggtcagcatatctgagacgatgttccgctgtcccaga…	Human
DNA_IRES	2.08073	0.0880727	Encephalomyocarditis virus	HCT8	tccctccccccccctaacgttactggccgaagccgcttggaataaggccggtgtgcgtttgtctatatgttattttccaccatattgccgtcttttggcaatgtgagggcccggaaacctggccctgtcttcttgacgagcattcctaggggtctttcccctctcgccaaaggaatgcaaggtctgttgaatgtcgtgaaggaagcagttcctctggaagcttcttgaagacaaacaacgtctgtagcgaccctttgcaggcagcggaaccccccacctggcgacaggtgcctctgcggccaaaagccacgtgtataagatacacctgcaaaggcggcacaaccccagtgccacgttgtgagttggatagttgtggaaagagtcaaatggctctcctca…	Human
a1367	2.20872	0.0686714	Salivirus FHB	HCT8	tttcgaccgccttatggcaggcgggcttgtggacggcttcggcccacccacagcaagaatgccatcatctgtcctcacccccatttctcccctccttcccctgcaaccattacgcttactcgcatgtgcattgagtggtgcacgtgttgaacaaacagctacactcacgtgggggcgggttttcccgcccttcggcctctcgcgaggcccacccttccccttcctcccataactacagtgctttggtaggtaagcatcctgatcccccgcggaagctgctcgcgtggcaactgtggggacccagacaggttatcaaaggcacccggtctttccgcctccaggagtatccctgctagtgaattctagtggggctctgcttggtgccaacctcccccaaat…	Human
NC_040642	2.22808	0.0815982	Rhimavirus A	HCT8	CGAATTCCGGACATCTCCTTTCGGGGGCGAGCGTCACCGTGCCCCTCATGGAGGCAACTGTGCCTCTAATCGGTGACCCACTGAGAAAATTTTCTTTCTACGTGGCTAAACAATGCAACTTTATAATAACACAAATTTAATGCTTAATCTTAACACCAAAGATTTGAACATATGTTTGGAAAGTGGCACACTTCAAACATTGCATAGTTGCTAGGGGTGAAGTCCCTTTAAGGGGTTGCAGAGGATCTTTCCTCTTTATGAGCGGCTAGGAGTATCTTCTTGATATTATGTGGTCGTGCAACTCACTTCCCAGATGTATGACGGTGTACTAAGCGATTGGAACTAGTCATAACCTCTTTGAATTTTGGTATTGCGAGTCTAGCAGGGGGATATTTACCG…	Toad
a2746	2.26316	0.25639	Human enterovirus 92 strain RJG7	HCT8	tttaaaacagcctgtgggttgtacccacccacagggcccacgcggcgttagtactctggtatcacggtacctttgtatgcctgttttatctcccttcccccgtaacgttagaagaatgaacaaaagacaattagcaaatccaccaacccaggtgggttttcgtcaagcacttctgtttccccggacctagtaccaataagctgtgcccacggctgaaggggaaaacgttcgttatccggctacctacttcgagaagcctagtaccaccaatgattgtctcaagtgttacgctcagcacaaccccagtgtagttcaggtcgatgagtcaccgaattccccacgggcgaccgtgtcggtggctgcgttggcggcctgcctgcgagtttcactcgcaggacg…	Primate
NC_009891	2.30571	0.0548134	Seal picornavirus type 1	HCT8	TTCAAAGGTGGCGGGAGAGTTGGCCTCACGCTGTTTAGCGTGAGAGCTGGCTCTCCTGCCCCTTCCCCTGAGCCGGGGATCTTGGCTCATTCCCCTCTTTTCTATCCTCCCTCATTGGACTTTACGGATGACCCGGCATAAACTTGACAACCGATGTTGGATTTCCCTTGTGGCTGTGATGGAGGACATACCCTCGGGTGTAGTTGTGTGCGTGTCGCTCTGCGACTCGAGCTTCAAAGTGGTGCTGAAATATTGCAAGCGTCGTTGCTCGATTAACGGAGTGGTACAATCCTATGAACCCAAGTGCATTCATGCGAAAGCCCCGGAGGGGTGAGTAGCATGGACTCGAATCAGAAGAGCTGGAGCTCGCTTGGTACGGCACGTAGCATTGCTTTGCCT…	Seal
a2627	2.33548	0.291409	Beihai picorna-like virus 52 strain BHNXC41485	HCT8	taggtacttggaaggaatcagatgattagctagaaatgagtctgaccccgatagatttcgggacccaacacttgcgaacttatgctttaattcgcagcatgtagggaccgtggacttagtcttgtttgttctgagtgaacttacaattctttgctccccctcatgtaggaagaaagcaaaacgtagaggtacagtttctcctattaatgtacagaagaaacgaaaattctcaacgatggtattgactatgtcgaatccatgtccaactggatcaagttgggattttgatgggcttttagtttagccctttagtacagtaaaactacagcaaggtttgattagccttgagaagttcaattaatcacattgtttattagagaattaattattataaaactc…	Unknown
NC_023858	2.33601	0.232525	Melegrivirus A	HCT8	tttcccctgttcgtaactaagtgtgtgcccaatctcctcactcctgctggcttcaccgaccggcagtgtccaaaatgctaggtgaatcccctccctttcctctgggcttctgcccagcttcctccccccagcctgacgtgacacaggctgtgcaaagaccccgcgaaagctgccaaaagtggcaattgtgggtcccccctttgtaaaggcgtcgagtctttctccctcaaggctagacccgtcagtgaattctgtcgggcaactagtgacgccactgcacgcctctgacctcggccgcggagtgctgccccccaagtcgtgcccctgaccacaagttgtgctgtctggcaaacattgtctgtgagaatgttccgctgtggctgccaagcctggcaacag…	Bird
a2616	2.47175	0.218666	Picornavirales sp. isolate H4_Rhizo_43	HCT8	gcagtgagcaaattccattgcagtcgaggtttagcctcgccattcgtcttttaaaattagtttcttttaagatgctagaagataaaacacggtaaaaaattgtatataacgatataggtctggagtatagtaatcaatgttaattcgttgcattggtgataacgacatactgtatactcccaactttcgcgccggacgattccggatatattgtacgtgataataatgtcttcttaattgagactgactttttaagtcaattaaacaactctaccagagcctacgcgttctatctctgacacgggatagttctcagggttgaagattccataggtcttcagcctgccgaaactctgtgctgtaatgtagggtcgactaccatctacctatttaggtttg…	Unknown
a566	2.54383	0.0606604	Bakunsa virus	HCT8	ttttgaacgccacctcggagcgatatccggggaccccctcccctttttccttcctaccttcttcccaaatttccctcttcccttgttattttggtttggatttcctggacatgactcggacggatctatctcatttgctttgtgtctgctccaccagtggcatggtcgaaagatcatcaacactggacgtgtactgtaatggccaaacgtgcccacaggggaaaccatgccggtcgctgtagcggcgggtggacgtggtggacccctctccctgctcataaactttgggtaggtgaagggttcaagcgacgcttgccgtgagggcgcatccggatggtgggaaccaacaaactaggctgtaatggccgacctcaggtggatgagctagggctgctgcac…	Primate
a2778	2.59669	0.201662	Human coxsackievirus A16 strain FY18	HCT8	ttaaaacagcctgtgggttgtgacccacccacagggcccactgggcgctagcactctgattctacggaatccttgtgcgcctgttttatgtcccttcccccaatcagtaacttagaagcattgcacctctttcgaccgttagcaggcgtggcgcaccagccatgtcttggtcaagcacttctgtttccccggaccgagtatcaatagactgctcacgcggttgagggagaaaacgtccgttacccggctaactacttcgagaagcctagtagcaccatgaaagttgcagagtgtttcgctcagcacttcccccgtgtagatcaggtcgatgagtcactgcgatccccacgggcgaccgtggcagtggctgcgttggcggcctgcctgtggggtaaccca…	Human
a1026	2.59703	0.285359	Coxsackievirus A16 isolate CVA10_CF204025_FRA_2010	HCT8	ttaaaacagcctgtgggttgtacccaccctcagggcccactgggcgccagcactctggtaccacggtacctttgtgcgcctgttttatcatcccacccctacctgaaacgtagaagcaataatcagtcgaccaatagtgggtgtggcacaccagccacatcttggtcaagcacttctgtttccccgggttgagtatcaatatgctgttcacacggctgaaggagaaaacgcccgttatccggccaactacttcgagaagcctagtatcgccatgaacattgcaaggcgtttcgctcagcacttcccccgtgtagatcaggccgatgagtcaccgcattccccacgggcgaccgtggcggtggctgcgttggcggcctgcctgtgggttgacccacagga…	Human
a693	2.61753	0.0909919	Human coxsackievirus A16 strain shzh99-79	HCT8	cgaccaatagtgggcgtgacgcaccagtcacgtcttggtcaagcacttctgtttccccggaccgagtatcaatagactgcttacgcggttgaaggagaaaacgttcgttacccggctaactacttcgagaaacctagtagcaccatgaaagttgcagagtgtttcgctcagcacttcccccgtgtagatcaggtcgatgagccactgtgaaccccacgggcgaccgtgacagtggctgcgttggcggcctgcccatggggcaacccgtgggacgctctaatacagacatggtgtgaagagtctattgagctagttagtaatcctccggcccctgaatgcggctaatcctaactgcggagcacgcaccctcaatccagggggcagtgtgtcgtaacgggt…	Human
NC_015940	2.70675	0.0863256	Bat picornavirus 1 strain NC16A	HCT8	cacccacttttccggcggcgcacgttcgcgtcgtcgtaagtctggactcccaaggccaactcggttcaacttcggtttccggacaaatacaagaacctcagtcctcttggtactttctcgcctgagtcaacaaagcgagaaacctgcccctctaacgccagacgagcggcatgaaacttgaacttctggcatgttccactttccctctccctcaccccaccccaccgcgctctcaaggtcgcgctcttccgggactagcccggttttaaaagttcctggcaccctttgcccctctaggcccttaaggtaggaactgaccttgtgctgtgatctcggtgcggaagtgctactgcgtagtgattgtaagatccctttgtggttctgccctggcaaggctac…	Bat
a2758	2.73286	0.304843	Enterovirus J strain CHN/BJ/2018-8J	HCT8	acatgggcacccagagggcccacgtggcgtagaactcacgtggcgtagaactccggtattacggtacccttgttcgcctattttaccaccccttccccagaaacttagaagtcatgatcacaaggctcaatagatacttgggcaaaccagcccaaggacgagcaagcacttctgtctccccgggaggcaacgctgttaggctgtccccacggccgaaggcaacgctaccgttaaccggcgtggtactgcgggaagtctagtaacatcattgaatttctttgacgttacgttcagcacacaaacccagtgtgtagttttggctgatgagtgcctgcattccccactggcgacagtggcaggcgctgcgttggcggccaactctcagggcaacctgagaga…	Primate
NC_015941	2.7748	0.0760493	Bat picornavirus 2 strain MH9F	HCT8	cgcacgttcgcgtcgtcgtaagtctggattcccaaggccaacttggtttaacttcggtttctggacaaatacaaagaacctcagtcctcttggtactttctcgcctgagtcaacaaagcgagaaacctgcccctctaacgccagacgagcggcataaaacttgaacttctggcacgctccactcttccctctcccaatcccatccccatcgcgctctcaaggtcgcgcaattctgggactagcccagatttaaaagttcctggcaccctttgcccctttaggcccttaaggcaggaactgaccttgtgctgtgacctcggtgcggaagtgctactgcgtagtgattgtaagctcctcttatggttctgccctggcaaggctatagagtactgtgatccg…	Bat
NC_075425	2.88659	0.0877844	Rosavirus C strain RASK8F	HCT8	GGGATGGGTCTGGTGCTGCGCCGCGTGTGTCTTGACACCGCGCTGCTCAGGATGCTTCTGCCCCGTGCTTTGGACGCCTACCAGGGCGTTAAACTGGTCCCCCCCTTACCCTTTCCCCGTAACTAAGTTTGTACCTCCCCCATATAGGCTGCTAAGACGCTTGTTGCTACAGCATATGTGGATCAGGGAGTTCTCCATGAGTAATCTTTTCCACCCTCTCTAGTGTCTATGCTATTGAGGACGGGTTGGAGCCCCGTTGACCTAGTGTCAGAGTGTGTCGGTAGCAGGCTTTCTGCTCTCGCCCCATGCCGGCCACACCTCCCGTCAGTAATGTGAAGACTGCAAGTTGCATGTGAAAAGGTTTCTAATATTTGAGCTGAATGTAGCGATTACCCAAGG…	Rodent
NC_012801	2.95239	0.115875	Human cosavirus B1	HCT8	TTGCCAGTTTTTTGAAACGTGTGGTTTGACGTCTAACCATTATGGCAGTGGGTGGAGTACTGCAAAGATGTCACCGTGCTTTACACGGTTTTTGAACCCCACACCGGCTGTTTGGCGCTTGCAGGACAGCAGGTTTATTTTCTTTTAACTCTCTCTTTCTAGCCACACACGATCTATGTGTGTGGGCGGAGTGATACTCCCGTTCCTTCTTGGACAGGCGGCCTCCACGCCCTTTGTGGATCTTAAGGCTACCAAGTCACTGGTGTTGGAAAGTGAAGAGAAAGGAGTTCCTTGGGAACTACATGTGGCATTGACAGAGGTTGTAGCGATGCTGTGTGTGTGTGCGGATTACCCCCGTGGCGACACGGACCCCACAGGCCAAAAGCCCTGTCCGAAAGG…	Human
a532	2.97009	0.0845273	Crohivirus B clone Bat/CAM/CroV-P25/2013	HCT8	gtataagagacaggtgtttgccttgtcttcggactggcatcttgggaccaaccccccttttccccagccatgggttaaatggcaataaaggacgtaacaactttgtaaccattaagctttgtaattttgtaaccactaagctttgtgcacataatgtaaccatcaagcttgttagtcccagcaggaggtttgcatgcttgtagccgaaatggggctcgaccccccatagtaggatacttgattttgcattccattgtggacctgcaaactctacacatagaggctttgtcttgcatctaaacacctgagtacagtgtgtacctagaccctatagtacgggaggaccgtttgtttcctcaataaccctacataataggctaggtgggcatgcccaatttg…	Bat
a2777	2.97618	0.155708	Human enterovirus 76 strain 04360/SD/CHN/2004/EV76	HCT8	tttaaaacagcctgtgggttgtacccacccacagggctcactgggcgctagcacactggtatcacggtacccttgtgcgcctgttttatacaccctcccccctttttgtaacttagaagaaacaaacacacgatcaatagcaggcttagcgcaccagctaagtcttgatcaagcacttctgttaccccggactgagtatcaataagctgtgcccacggctgaaagagaaaacgttcgttacccggctgtctacttcgggaaacctagtaccatcatgaagactgcaaagcgtttcgctcagcacaaccccagtgtagatcaggtcgatgagtcactgcattcctcacaggcgactgtggcagtggctgcgttggcggcctgcctatggggaaacccata…	Human
a2742	3.03819	0.178221	Enterovirus A strain CHN/BJ/2018-1A	HCT8	gggttgttcccacccacagggcccaagcggcgttagtactctggtatcacggtacctttgtatgcctgttttacatcccttcccccgtaacgttagaagaaagcacaaacgacaaatagcaagtccaccaaaccaggtgggtttttgtcaagcacttctgtttccccggacatagtaccaataagctgtacccacggctgaaagggaaaacgttcgttacccggctacttacttcgagaagcctagtaccatcatgaattgtttcaagtgttacgttcagcacaatcccagtgtagttcaggctgatgagtcaccgaattccccacgggcgaccgtgtcggtggctgcgttggcggcctgcctgcgggtattactcgcaggacgcttgattcatgacat…	Primate
a785	3.06899	0.0799719	Echovirus E7 isolate Env_2016_Sep_E-7b	HCT8	ccaccccgtcgtaacttagaagctaatcaactatggtcactaggcggcccagtatgccaactgggtcttgaccaagcacttctgttaccccggactgagtatcaataggctgctcacgcggctgaaggagaaaacgttcgttacccggccagttacttcgagaaacctagtaccaccatgaaggttgcgcagcgtttcgctccgcacaaccccagtgtagatcaggccgatgagtcaccgcatccctcacgggcgaccgtggcggtggctgcgttggcggcctgcccatggggcaacccatgggacgcttcaatactgacatggtgcgaagagtctattgagctaattggtagtcctccggcccctgaatgcggctaatcctaactgcggagcagatac…	Human
a2681	3.0813	0.290706	Megrivirus B3CP-APO isolate HN56	HCT8	ttcgggacactggatgggcgactcggtggggctgccaccccgtcttgacttctcgttgttgaccctggaattctagaacattctcttgtcttctgcgtctggtccacggacggactaattggaatgtttattggttaagcctcgttctgaaatgccctagccaatgggctatagtaggatcttggtgtttccagtgaacctcttccgaccatagtagctagagttatggctgtgtaggatgtgggtaagaccgctttttgcgtatctcccacaagacaccggatcatgggtgtgtccgctggataaggctcgaaacctcccaactgacggtggtgctgaaatattgcaagcctaagttgtgtagaggcaagtagatgcccgccgcgacatctgtgatcc…	Bird
a1282	3.1086	0.0940336	Bovine enterovirus type 2 strain BJ001	HCT8	tttaaaagagtcagggggttgtacccacccctggggcccacgtggcgctagtactctggtacgttagtacccttgtacgcctgtttttccctcccttaaataaattaagactaccactactgaggggagtagtccgactccgctccggcactgccgcaccagtacaccggtacgctagtacccttgtacggagtagatggtatccccacccccgaaacttagaagcaagcacacaaaccgaccattaggcgcgcggcatccagtcgcgtaacggtcaagcacttctgtttccccggtccgcaaggatcgttacccgcccgacccactacgagaagcctagtagttggccaagtgaacgcgaggttgcgctcagccacaaccccagtggtagctctggaa…	Cow
a1134	3.13354	0.0783136	Human enterovirus C99 strain BAN04-10697	HCT8	ttaaaacagcctgtgggttgttcccaccccagaggcccacgtggcggctagtactccggtattacggtacccttgtacgcctgttttatacccccttcccccgcaacttagattcaaacaaacacaagttcaataggagggggtacaaaccagtaccaccacgaacaagcacttctgtttccccggtgaggttgtatagactgttaccacggttgaaagcgactgatccgttatccgccttagtacttcgagaagcctagtatcaccttggaatctccgatgcgttgcgctcagcaatgtacccccattgtagcttaggccgatgagtctgggcattccccaccggcgacggtggcccaggctgcgttggcggcctacctatggtgaaaaccataggac…	Human
a852	3.139	0.0736098	Enterovirus B69 isolate 15_491	HCT8	gcccactgggcgttagcactctggtattaaggtacctttgtgcgcctgttttataatcccttcccaacttgcaacttagaagtaacacactatgaccaatagggggcgtggcaaaccagccatgccttggtcaagcacttctgtttccccggactgagtatcaataagctgtccacacggctgaaggagaaaacgtccgttacccggccagttacttcgagaaacctagtaccaccatgaaagttgcgtagcgtttcgctccgcacatccccagtgtagatcaggtcgatgagtcaccgcaatccccacgggcgaccgtggcggtggctgcgctggcggcctgcccatggggcaacccatgggacgctacaatactgacatggtgtgaagagtctattg…	Human
a823	3.14564	0.0685343	Enterovirus C113 isolate BBD-83	HCT8	caccccagaggcccacgtggcggccagtactctggtatcacggtacctttgtacgcctgttttatatcccttccccatgtaactttagaagcaattcacatagttcaatagagggggtacaaaccagtgccaccacgaacaagcacttctgtttccccggtgaagctgtatagactgtccccacggtcaaaaacggcagatccgttatccgctcatgtacttcgagaagcctagtagcatcttggaatcttcgatgcgttgcgttcagcactctaccccgagtgtagcttaggtcgatgagtctgggcataccccaccggcgacggtggcccaggctgcgttggcggcctacccatggctaacgccatgggacgctagttgtgaacaaggtgtgaagag…	Human
a983	3.2087	0.0916582	Human coxsackievirus B1 isolate CVB1Nm	HCT8	ttaaaacagcctgtgggttgttcccacccacagggcccattgggcgctagcactctggtatcacggtacctttgtgcgcctgttttacatcccctccccaaattgtaatttagaagtctcacacaccgatcaatagcaagcgtggcacaccagccatgttttgatcaagcacttctgttacccggactgagtatcaatagaccgctaacgcggttgaaggagaaaacgttcgttacccggccaactacttcgaaaaacctagtaacaccatggaagttgcggagtgtttcgctcagcactaccccagtgtagatcaggtcgatgagtcaccgcgttccccacgggcgaccgtggcggtggctgcgttggcggcctgcctacggggaaacccgtaggacg…	Human
a1179	3.22765	0.11007	Enterovirus A71 strain EV-A71-C2-ALG-2013-328-DZA	HCT8	gcgcccagtgggccctgtgggttgcacccacccacagggcccactgggcgctagcactctggcactaaggtacctttgtgcgcctgttttatttcccttcccccaaagtaatttagaagttatgcaccaacgatcaatagcaggtgtgacacaccagtcatatcttgatcaagtactcctgtttccccggaccgagtatcaataagctgctcgcgcggctgaaggagaaaacgttcgttacccgaccaactacttcgagaagcttagtaccaccatgaacgaggcagagtgtttcgttcagcacaaccccagtgtagatcaggctgatgagtcactgcaaaccccatgggcgaccatggcagtggctgcgttggcggcctgcccatggagaaatccatg…	Human
a857	3.22798	0.0823203	Human coxsackievirus A22 strain ban99-10427	HCT8	ttaaaacagctctggggttgttcccaccccagaggcccacgtggcggctagtactctggtattgcggtacctttgtacgcctgttttatacccccttccccagtaactttagaagcaattcattcagttcaatagagggggtacaaaccagtaccaccacgaacaagcacttctgtttccccggtgaagccgtatagactgtacccacggttgaaaatggcagatccgttatccgctcatgtacttcgagaagcctagtatcatcttggaatcttcgatgcgttgcgctcagcactctaccccgagtgtagcttaggctgatgagtctgggcataccccaccggcgacggtggcccaggctgcgttggcggcctacccatggctaacgccatgggacgc…	Human
a1015	3.2384	0.0693052	Human echovirus 13 strain Del Carmen	HCT8	ttaaaacagcctgtgggttgtacccacccacagggcccactgggcgccagcacactggtatcacggtacccttgtgcgcctgttttatccacccctccccgaagtaacttagaagctctaaataagcggtcagcagccagcccagcacaccagctgggttttgaccaagtacttctgttaccccggaccgagtatcaataggctgcacacgcggctgaaggagaaaacgttcgttacccggccatctacttcgagaaacctagtaccactatgaaagttgcgaagcgtttcgctccacacaaccccagtgtagatcaggctgatgagtcaccgcattccccacaggtgactgtggcggtggctgcgttggcggcctgcccatggggcaacccatgggac…	Human
a876	3.24037	0.0830148	Human enterovirus 94 isolate E210	HCT8	ttaaaacagcctgtgggttgttcccaccccagaggcccacgtggcggccagtactctggtatcacggtacctttgtacgcctgttttatatccccttcccccgcaacttagaagaaaacaaatcaagttcactaggagggggtacaaaccagtaccaccacgaacaagcacttctgtttccccggtgatgtcgtatagactgtaaccacggttgaaaacgattgatccgttatccgctcttgtacttcgaaaagcccagtatcaccttggaatcttcgatgcgttgcgctcagcactcaaccccagagtgtagcttaggtcgatgagtctggacactcctcaccggcgacggtggtccaggctgcgttggcggcctacctgtggtccaaagccacagga…	Human
a1193	3.25972	0.0739958	Human enterovirus 71 isolate 237-TW86	HCT8	ttaaaacagcctgtgggttgttcccacccacagggcccactgggcgctagcactctgatttcacgaaatccttgtgcgcctgttttatatcccttccccccagtctgaaacatagaagcaatgcgcatcactgatcaatagcaggcgtaacgcgccagttacgtcatgatcaagcacatctgtctccccggaccgagtatcaatagactgcttgcgcggttgaaggagaaacagttcgttacccggctaactacttcgagaagcccagtagcaccatggaagctgcagggtgtttcgctcagcacttcccccgtgtagatcaggtcgatgagtcactgcaacccccacaggcgactgtggcagtggctgcgttggcggcctgcctatggggagacccat…	Human
a1047	3.2606	0.0863616	Echovirus E7 strain Ibadan_NGR_2010	HCT8	ccagtgggccctgtgggttgtacccacccacagggcccactgggcgctagcactctggtatcacggtaccttagtgcgcctgttttatatcccccacccccacttgaaacttagaagcaaaacatactgaccaatagttgacatggcaagccagccgtgccttggtcaagcacctctgtttccccggaccgagtatcaatagactgctagcgcggttgaaggagaaagcgttcgttacccgactaactacttcgaaaaacctagtagcatcatgaaagttgcagagtgtttcgctcagcacaaccccagtgtagatcaggccgatgagtcaccgcattcctcacgggtgaccgtggcggtggctgcgctggcggcctgcctgtggggcaacccacagga…	Human
a793	3.26149	0.0851361	Enterovirus A124 isolate cg4119	HCT8	ctgttttatctcccctcccccgtaacgttagaagattaaacaaatgacaaatagcaaatccaccaacccaggtgggttttcgtcaagcacttctgtttccccggacctagtaccaataggctgtacccacggctgaaagggaaaacgttcgttacccggctacctacttcgagaagcctagtaccatcattgaatgtctcaagtgttacgctcagcacaaccccagtgcagttcaggctgatgagtcaccgaatcccccacgggcgaccgtgtcggtggctgcgttggcggcctgcctgcgagttccactcgcaggacgcttgattcatgacatggtgcgaagagcctattgagctaggtagtagtcctccggcccctgaatgcggctaatcccaacca…	Primate
a843	3.26515	0.0920573	Enterovirus C strain 04-1450	HCT8	tagtactccggtatcgcggtacccttgtacgcctgttttatactcccttcccccgtaacttagaagcaatcaaaccaagttcaatagaagggggtacaaaccagtaccaccacgaacaagcacttctgtttccccggtgaggttgcatagactgtacccacggttgaaagcgactaatccgttatccgctcaagtacttcgggaagcctagtaccaccttcggatcttcgatgcgttgcgctcagcactcaaccccagagtgtagcttaggctgatgagtctggacattcctcactggcgacagtggtccaggctgcgttggcggcctacctgtggcccaaagccacaggacgctagttgtgaacaaggtgtgaagagcctactgagctacttgagatt…	Human
a791	3.26562	0.080121	Enterovirus J103 isolate cg8227	HCT8	tttgtacgcctattttaaaacccctacccccgtaacttagaagcatttgacacaagttcaatagtaggaccatcatccaggtggttcatcgaacaagcacttctgttaccccggtcctagtacctgtgaagctgtacccacggcggaaggggaaaacgatcgttacccggctatctacttcgagaagcctagtaacagcattgaaactcttgagcgttgcgttcagcacagtaacccctgtgtagctttggctgatgagtctgggcattccccactggcgacagtggcccaggctgcgttggcggccaaccgatccgggcaaccgggtcggacgcttatttgtggacatggtgtgaagagcctattgagctagatagtagtcctccggcccctgaatgc…	Primate
a648	3.27206	0.0775009	WUHARV Enterovirus 2	HCT8	cccagtaacgttagaagaaagtacaaatgacacttagcaaatccaccaacccaggtgggttttcgtcaagcacttctgtttccccggacctagtaccaataggctgtacccacggctgaaggggaaaacgttcgttacccggctacctacttcgaaaagcctagtatcatcatagaatgtctcaagtgttacgctcagcacaaccccagtgtagttcaggtcgatgagtcaccgaattccccacgggcgaccgtgtcggtggctgcgttggcggcctgcctgcgagtttcactcgcaggacgcttgattcatgacatggtgtgaagagcctattgagctaggtagtagtcctccggcccctgaatgcggctaatcctaaccacggagccatgcgtcaca…	Primate
a874	3.27388	0.0793218	Echovirus E9 strain 31170222	HCT8	acagggcccactgggcgtcagcactctggtattgaggtacctttgtgcgcctgttttataaccctctccccatttgaaaattagaagcaatacacaatggtcagtagctggcatggcaaaccagtcatgttttgaccaagcacttctgtttccccggaccgagtatcaatagactgctcacgcggttgaaggagaaagcgttcgttacccgaccaactacttcgagaaacctagtaacgccatgaaagttgcagagcgtttcgctcagcacatccccagtgtagatcaggccgatgagtcaccgcattccccacgggcgaccgtggcggtggctgcgctggcggcctgcttgtggggcgacccacaagacgctccaaaacagacatggtgtgaagagtc…	Human
a1041	3.27493	0.0776465	Echovirus E30 strain KM/A363/09	HCT8	ttaaaacagcctgtgggttgaacccatccacagggcccactgggcgcaagcacactggtatcacggtacctttgtgcgcctgttttatccacccttccccgaacgaaacttagaagtttgacttaaacggtcaatagaaagcccagtacaccaactgggtcgtgaccaagcacttctgtgaccccggactgagtatcaataagctactcacgtggctgaaggagaaaacgttcgttatccggccaattacttcgagaaacttagtaccaccatgaaggttgcgtagcgtttcgctccgcacaaccccagtgtagatcaggtcgatgagtcaccgcgttcctcacgggcgaccgtggcggtggctgcgttggcggcctgcccttggggcaacccaaggga…	Human
a1192	3.3081	0.0859993	Enterovirus A90 isolate PSH40F/XJ/CHN/2011	HCT8	ttaaaacagctctgggggttgttcccaccctagaggcccacgtggcggctagcactctggtatcacggtacctttgtgcgcctgttttatatccctttccccatgcaacttagaagttttttaaacaaagttcaatagaagggggtacaaaccagtgccaccacgaacaagcacttctgtttccccggtgaagctgcatagactgtccccacggttgaaagcggcagatccgtcatccgctttggtacttcgagaaacctagtatcaccttggaatcttcgatgcgttgcgctcagcactcaaccccagagtgtagcttaggttgatgagtctggacaatcctcactggcgacagtggtccaggctgcgttggcggcctacctgtggtgaaaaccacag…	Human
a1023	3.31602	0.0757352	Echovirus E6 isolate E6/RUS/Novosibirsk/NS09-D220/2009	HCT8	ttaaaacagcctgtgggttgttcccacccacagggcccactgggcgttagcacactggtatcaaggtacctttgtgcgcctgttttattcacccttccccttcgtaacttagaagcatagctcagacggtcaatagacagcccagcataccagctgggtcatgaccaagcacttctgttgccccggactgagtatcaataggctgcttgcgcggctgaaggagaaaagttcgttacccggccagttacttcgagaaacctagtaacaccatggaagttgcgtagtgtttcgctccgcacaaccccagtgtagatcaggtcgatgagtcaccgcataccccacgggtgaccgtggcggtggctgcgttggcggcctgcccatggggcatacccatgggac…	Human
a862	3.32332	0.0785002	Human coxsackievirus A1 isolate KS-ZPH01F/XJ/CHN/2011	HCT8	ttaaaacagctctggggttgttcccaccccagaggcccacgtggcggctagtacactggtatcacggtacctttgtacgcctgttttatatcccctcccccatgcaactttagaagtaattcaaatagttcaatagagggggtacaaaccagtaccaccacgaacaagcacttctgtttccccggtgaggctatatagactgttcccacggtcgaaggtggctgatccgttatccgcttgagtacttcgagaagcctagtaccacctttggatcttcgatgcgttgcgctcagcactctaccccgagtgtagcttaggctgatgagtctgggcataccccaccggcgacggtggcccaggctgcgttggcggcctacccgtggctaacgccatgggacg…	Human
a1280	3.33901	0.102716	Enterovirus F strain PS87/Belfast	HCT8	tttaaaacagcctgggggttgtacccacccctagggcccacgtggcgccagtactctggtacattagtacctttgtacgcctgttttcccctcccttaaataaatcaagattaccactactgaggggagtagtccgactccgctccagcaatgctgcaccagtgcactggtacgctagtaccttttcacggagtagatggtatccccaccccgaaacttagaagcatgtgatcaaatcgaccaataggcgcgcggttgccagccgcgtttcggtcaagcacttctgtttccccggtccgcaaggatcgttacccgcccgacccactgcgagaagcccagtaactggccaagcggtagcgaggttgcactcagccacaaccccagtggtagctctggaag…	Cow
a2285	3.34421	0.08122	Parabovirus A3 isolate RtNn-PicoV/HuB2015-3	HCT8	tgaaccgttacgcaccactcagttggtgtttggtggcaccaatgatggaacaaaaggctacaccacttgggctacggcccgcgccaccttgtggcgcaaagacattagaagaatagcataccgcccactagggccctgcagccagcagggtaacgggcaagcacttctgtctccccggtagaacggtataggctgtacccacggccgaaaactgaactatcgttacccgactccgtacttcgcaaagcttagtaggaaactggaaagttcgagttattgacccggagtgttccccccactccagaaacgcgtgatgagggttgccaccccgaccatggcgacatggtgggcatccctgcgctggcacgcggcctctaagaggataactcgctcctactg…	Rodent
a787	3.35168	0.0883883	Human poliovirus 2 isolate PV2/4568-1/ISR98	HCT8	ccccgtaacttagaagcataaaaccaagttcagcaggaaggggtgcaaaccagtacctctatgaacaagcacttctgtttccccggtgacattgcatagactgctcacgcggttgaaagcgatcgatccgttatccgcttgtgtacttcgaaaagcctagtatcgccttggaatcttcgacgcgttgcgctcagcacccgatcccggggtgtagcttaggctgatgagtctggacgtccctcaccggcgacggtggtccaggctgcgttggcggcctacctatggctaacgccataggacgctagatgtgaacaaggtgtgaagagcctattgagctacacgagagtcctccggcccctgaatgcggctaatcctaaccacggagcaagcggtcacgaa…	Human
a984	3.36113	0.086173	Echovirus E11 isolate Swab-3/HB.ES/CHN/2019	HCT8	ttaaaacagcctgtgggttgttcccacccacaggcccattgggcgctagcactctggtatcacggtacctttgtgcgcctgttttatacacccttcccaagtgtaacttagaagcttaccacacacggtcaataggcgactcagtaagccaactgggtcttgatcaagcacttctgtttccccggactgagtatcaataagctgctcacgcggctgaaggagaaaacgttcgttaaccggccaattacttcgagaaacctagtaacaccatggaggttgcgcagcgtttcgctccgcacaaccccagtgtagatcaggccgatgagtcaccgcactcctcacgggcgaccgtggcggtggctgcgctggcggcctgcccatggggtaacccatgggacg…	Human
a1178	3.36537	0.0901829	Enterovirus A71 strain MAD-3126-11	HCT8	ttaaaacagcctgtgggttgcacccacccacagggcccactgggcgctagcaccctgattctgcggaatctttgtgcgcctgttttacaacccttcccccgatttgtaatttagaagcaacgaacctcaccgatcaatagtaggcgtggcgcgccagctacgtcttgatcaagcacttctgtttccccgggctgagtatcaatagactgcttgcgcggtcgaaggagaaaacgctcgttatccggctaactacttcgagaaacccagtaacaccattgaaactgcagagtgtttcgctcagcacttcccccgtgtagatcaggtcgatgagtcactgcaatccccacgggcgaccgtggcagtggctgcgttggcggcctgcctatggggcaacccata…	Human
a1263	3.37249	0.0897631	Enterovirus E isolate D 58/96-V2130	HCT8	ttcaaacagcctgggggttgtacccacccctggggcccacgtggcgccagtactctggtacgttagtacctttgtacgcctgttttcccctcccttaaataaattaagattgccactactgaggggagtagtccgactccgctccggcactgccgcaccagtactccggtacgcctagtaccctagtacggagtagatggtatcccccccccgaaacttagaagtaatgagtctaaccgaccaataggcgcgcggcatccagccgtgttacggtcaagcacttctgtttccccggtccgcaaggatcgttacccgcccgacccactacgagaagcctattaactggccaagcgtcagtgaagttgcactcagccacaaccccagtggtagctctggaag…	Cow
a1031	3.3798	0.0735638	Coxsackievirus A8 isolate CVA8/SZ266/CHN/2014	HCT8	ttaaaacagcctgtgggttgtacccacccacagggcccactgggcgccagcactctggtaatacgttacctttgtgcgcctgttttacctccccctaccctggaacactttagaagtaaagcatatctggtcaatagaaggtgtggcgaaccagctgcatctcgaccaagcacttctgtttccccggactgagtatcaatagactgctaacgcggtcgaaggagaaaacgttcgttatccggctagctacttcgagaagcctagtaacaccatgaaagttgcagagtgtttcactcagcacttcccccgtgtagatcaggtcgatgagtcaccgcgacccccacgggcgaccgtggcggtggctgcgttggcggcctgcctgtggggcaacccatagga…	Human
a1287	3.38032	0.0939389	Dromedary camel enterovirus strain 20CC	HCT8	ttaaaacagcctgggggttgttcccacccccagggcccacgtggcgcaagtactctgcttcgttagaagccttgtacgcctgttttcccctccttaaataaattaagattaccacttccgaggggagtagtccgactccgctccgatacgtcgctccagtgcgctagtacgcttagtactttctcacggggatagtggtacccctccctagtaatttagaagacttgaaaaaccgaccaataggcacctcgcatccagcggggtaaaggtcaagcacttctgtttccccgggtcgagtagcgatagactgtgcccacggtcgaaggtgaaacaacccgttatccgactttgtacttcgggaagcctagtaccaccaaagattatgcttggggtttcgct…	Camel
NC_028964	3.3815	0.100095	Gallivirus Pf-CHK1/GV	HCT8	tttaaaacagctctagggttgttcccaccctagaggcccaagtggcggctagcactctggtattacggtacctttgtgcgcctgttttatatcccttcccccatgtaacttagaagatattaaacaaagttcaataggagggggtacaaaccagtgccaccacgaacaaacacttctgtttccccggtgaagctacatagactgttcccacggttgaaagtggcagatccgttatccgctttggtacttcgagaaacctagtaccaccttggaatcttcgatgcgttgcgctcagcactcaaccccagagtgtagcttaggtcgatgagtctggacgatcctcactggcgacagtggtccaggctgcgttggcggcctacctgtggcgaaagccacagg…	Chicken
a1198	3.39868	0.102444	Human poliovirus 2 strain NIE0711441	HCT8	ttaaaacagctctggggttgttcccaccccagaggcccacgtggcggctagtactctggtattacggtacccttgtacgcctgttttatactcccttccccgtaacttagaagaaataaaccaagttcaatagaagggggcacaaaccagtgtcaccacgaacaagcacttctgtttccccggtgatattgtatagactgtacccacggttaaaagcgattgatccgttatccgctcttgtacttcgaaaagcctagtatcatcttggaatcttcgatgcgttgcgctcaacactcaaccccagagtgtagcttaggtcgatgagtctggacattccccaccggcgacggtggtccaggctgcgttggcggcctacctgtggcccaaagccacaggacg…	Human
a1440	3.4022	0.0981976	Caprine kobuvirus isolate CKoV-China/SWUN/F11/2019	HCT8	cccccttttccctaaccccaaccgccgtatctggtggcggcaagacacacgggtctttccctctaaagcacaaatgtgtgtgtgtcccaggtcctcctgcgctcggtgcgggagtgctcccacccaactgttgtaagcctgtccaacgtgtcgtcctggcaagactatgacgtcgcatgttccgctgcggatgccgaccgggtaaccggttccccagtgtgtgtagtgcgatcttccaggttcccctggttggcgttgtccagaaactgcttcaggtaagtggggtgtgcccaatccctgcaaaggttgattctctcaccaccttaggaatgctccggaggtaccccagcaacagctgggatctgaccggaggctaattgtctacgggtggtgtttcct…	Goat
a1168	3.40332	0.0829233	Human poliovirus 2 strain CHA1218986	HCT8	ttaaaacagctctggggttgttcccaccccagaggcccacgtggcggccagtactccggtattacggtacccttgtacgcctgttttatactcccttcccctgtaacttagaagcatacaaaccaagttcaatagaagggggtacaaaccagtaccaccacgaacaagcactcctgtttccccggtgacattgcatagactgtacccacggttgaaagcgatcgatccgttacccgctcctgtacttcgagaagcctagtatcatcttggaatcttcgatgcgttgcgctcagcactcaaccccagagtgtagcttaggctgatgagtctggacgtcccccaccggcgacggtggtccaggctgcgttggcggcctacctgtggcccaaagccacagga…	Human
a861	3.40826	0.08529	Human coxsackievirus A22 strain USA75-10624	HCT8	ttaaaacagctctggggttgttcccaccccagaggcccacgtggcggctagtactctggtatcgaggtacctttgtacgcctgttttacaccccttcccctgtgcaactttagaagcaaatcacaaagttcaatagagggggtgcaaaccagcaccaccacgaacaagcacttctgtttccccggtgatgctgtatagactgttcccacggtcaaaaatggcagatccgttatccgcttgagtacttcgagaagcctagtaccaccttggaatcttcgatgtgttgcgctcagcactctaccccgagtgtagcttaggctgatgagtctgggcataccccaccggcgacggtggcccaggctgcgttggcggcctacccatggctaacgccatgggacg…	Human
a863	3.40885	0.0800486	Human coxsackievirus A1 strain Tompkins	HCT8	ttaaaacagctctggggttgttcccaccccagaggcccacgtggcggccagtactctggtattgcggtacctttgtacgcctgttttatatcccctccccaagtaactttagaagcaattcacaaagttcaatagagggggtacaaaccagtaccaccatgaacaagcacttctgtttccccggtgaagctgtatagactgttcccacggtcgaaaatggcagatccgttatccgctcacgtacttcgagaagcctagtatcatcttggaatcttcgacgcgttgcgctcagcactctaccccgagtgtagcttaggccgatgagtctgggcataccccaccggcgacggtggcccaggctgcgttggcggcctacccatggctaatgtcatgggacgc…	Human
a1169	3.42611	0.0764597	Human poliovirus 2 strain EGY88-074	HCT8	ttaaaacagctctggggttgttcccaccccagaggcccacgtggcggctagtacactggtattacggtacccttgtacgcctgttttatactcccttccccgtaacttagaagctatgtaatccaagttcaatagaagggggtacaaaccagtaccaccacgaacgagcacttctgtttccccggtgagattgtataagctgttcccacggccgaaaacgatcgatccgttacccgctcttgcacttcgagaagcctagtatcatcttgggatcttcgatgcgttgcgctcagcactctaccccagagtgtagcttaggtcgatgagtctggacattcctcaccggcgacggtggtccaggctgcgttggcggcctacctgtggtccaaagccacagga…	Human
a922	3.42646	0.104528	Bovine kobuvirus	HCT8	attcccaaggcccactcggttcaacttcggtttccggacaaatataaagaacctcagtcctcttggtactttctcgcctgagtcaacaaagcgagaaacctgcccctccagcgccagacgagcggcataaaacttgaacttctggcatgctccaccacccttttccccattccaacccccattgcgctctcaaggtcgcgctttttcgagactagctcggattcaaaagttcctggcaccctttgccccttcaggcccttaaggtaggaactgaccttgtgctgtgccctcggtgcggaagtgctactgcgtagcgattgtaagatccctttgtggttctgccctggcaaggttatagagtactgtgatccgctgcggatgccatcctggtaacaggac…	Cow
a820	3.42948	0.10001	Caprine kobuvirus isolate 12Q108	HCT8	tttgaaaagggggtggggggggcctcggccccctcaccctcttttccggtggccacgcccgggccaccgatacttcccttcactccttcgggactgttggggaggaacacaacagggctcccctgttttcccattccttcccccttttcccaaccccaaccgccgtatctggtggcggcaagacacacgggtctttccctctaaagcacaattgtgtgtgtgtcccaggtcctcctgcgtacggtgcgggagtgctcccacccaactgttgtaagcctgtccaacgcgtcgtcctggcaagactatgacgtcgcatgttccgctgcggatgccgaccgggtaaccggttccccagtgtgtgtagtgcgatcttccaggtcctcctggttggcgttgtcc…	Goat
NC_002058	3.43282	0.0816023	Human poliovirus 1 Mahoney	HCT8	TTAAAACAGCTCTGGGGTTGTACCCACCCCAGAGGCCCACGTGGCGGCTAGTACTCCGGTATTGCGGTACCCTTGTACGCCTGTTTTATACTCCCTTCCCGTAACTTAGACGCACAAAACCAAGTTCAATAGAAGGGGGTACAAACCAGTACCACCACGAACAAGCACTTCTGTTTCCCCGGTGATGTCGTATAGACTGCTTGCGTGGTTGAAAGCGACGGATCCGTTATCCGCTTATGTACTTCGAGAAGCCCAGTACCACCTCGGAATCTTCGATGCGTTGCGCTCAGCACTCAACCCCAGAGTGTAGCTTAGGCTGATGAGTCTGGACATCCCTCACCGGTGACGGTGGTCCAGGCTGCGTTGGCGGCCTACCTATGGCTAACGCCATGGGACGCT…	Human
a77	3.43774	0.0737474	Human parechovirus 8 clone V8D	HCT8	ctggaggatagagtccctttcccagccttgaggcggctggtcaataagagcctcaaatgcaacaaacatctaagactattgagaacaaccctgtacctggtccccactagtcgaaggcatctagcaataagatgagtggaatatgggcgcttaaagtacagagtcaatgatcttttctagcctacgcttatgcgtggggtggcagatggcgtgccataaccctattagtgagataccacacttgtggaccttatgctcacacagccatcctccagttagtttgtaagatgtctggtgatgtgtgggaacttgttggaaataacattttgctgtaaggcattcattagccagcggataaaacacctggtaacaggtgcctctggggccaaaagccaaggt…	Human
a1068	3.44204	0.0855065	Human coxsackievirus A24 strain E34-dn19	HCT8	ttaaaacagctctggggttgttcccaccccagaggcccacgcggcggccagtacaccggtatcacggtacccttgtacgcctgttttatactcccttccccgtaacttagaagccacaaaccaagttcgataggagggggtacaaaccagtaccaccgtgaacaagcacttctgtttccccggtgatgtcacatagactgtccccacggttgaaagtgattgatccgttacccgccttggtacttcgagaaacctagtatcatcttggaatcaatgacgcgttgcgctcagcactcaaacccggagtgtagcttaggctgatgagtctggacgtccctcactggcgacagtggtccaggctgcgctggcggcctacctgtggtggaagccacaggacgc…	Human
a752	3.44411	0.06117	Human rhinovirus 27 strain ATCC VR-1137	HCT8	ttaaaacagcggatgggtatcccaccatccgacccacagggtgtagtgctctggtattttgtacctttgcacgcctgtttccccattgtacccctccttaaatttcctccccaagtaacgttagaagtttaaggaaacaaatgtacaataggaagcatcacatccagtggtgttatgtacaagcacttctgtttccccggagcgaggtataagtggtacccaccgccgaaagcctttaaccgttatccgccaatcaactacgtaatggctagtattaccatgtttgtgacttggtgttcgatcaggtggttccccccactagtttggtcgatgaggctaggaactccccacgggtgaccgtgtcctagcctgcgtggcggccaacccagcttttgctgg…	Human
a1189	3.45052	0.0946167	Human poliovirus 3 strain PAK1019536	HCT8	tggggttaaaacagctctggggttgttcccaccccagaggcccacgtggcggctagtactctggtatcatggtacctttgtacgcctgttttatacccctaccccacgtaactttagaagcaactcaacaagttcaatagggggggtacaaaccagtaccaccacgaacaagcactcctgttaccccggtgatcttgcataagctgtgcccacggctgaaggcgagagatccgttatccgcttgagtacttcgagaagcctagtatcaccttgggatcttcgacgcgttgcgctcagcactccacccgagtgtagcttaggctgatgagcctgggcattccccaccggcgacggtggcccaggctgcgttggcggcctacccatggctaacaccatggg…	Human
a840	3.4638	0.0653495	Enterovirus D68 isolate CF569939-FRA-2018	HCT8	ttaaaacagccttggggttgttcccactccaagggcccatgtggcggctagtactctggtacttcggtacctttgtacgcctgttttatctcccttcccaatgtaatttagaagctcttaaatcaaggctcaataggcggggcgcaacccagcgctctcatgagcaagcacttctgtctccccggtgtggttgtataaactgttcccacggttgaaaacaacctatccgttatccgctatagtacttcgagaaacctagtatcacctttggattgttgacgcgttgcgctcagcacactaacccgtgtgtagcttgggtcgatgagtctggacataccccactggcgacagtggtccaggctgcgttggcggcctactcatggtgaaaaccatgagacg…	Human
a1216	3.46972	0.0996472	Human enterovirus C99 isolate HT-XEBGH09F/XJ/CHN/2011	HCT8	ttaaaacagctctggggttgttcccaccccagaggcccacgtggcggctagtactccggtatcgaggtacccttgtacgcctgttttatactcccttcccccgtaacttagaagccaaaaatacaagttcaatagaagggggtacaaaccagtaccaccacgaacaagcacttctgttaccccggtgatgttgcatagactgtccccacggtcgaaagcgattgatccgttatccgcttaggtacttcgagaagcctagtatcaccttggaatcttcgatgcgttgcgctcatcactcgaccccggagtgtagcttaggtcgatgagtctggacgatcctcactggcgacagtggtccaggctgcgttggcggcctacctatggcccaaagccatagga…	Human
a1171	3.47692	0.0780779	Human poliovirus 2 strain NIE0611451	HCT8	ttaaaacagctctggggttgttcccaccccagaggcccacgtggcggctagtactccggtatcacggtacccttgtacgcctgttttacactcccttcccccgtaacttagaagaaacaaacaaagttcaatagaagggggtacaaaccagtaccaccacgaacaagcacttctgtttccccggtgacgttgtatagactgtacccacggtcgaaaacgattgatccgttatccgcttttgtacttcgagaagcctagtatcatcttggaatcttcgatgcgttgcgctcagcactcaatcccagagtgtagcttaggtcgatgagtctggacgttcctcaccggcgacggtggtccaggctgcgttggcggcctacctgtggcccaaagccacaggac…	Human
a1017	3.48473	0.0971309	Enterovirus D111 strain ANG/2010-23294	HCT8	ttaaaacagctctggggttgttcccaccccagaggcccacgtggcggccagtactccggtattgcggtacccttgtacgcctgttttatactcccttcccccgtaacttagaagaaataaaccaagttcactaggagggggtacaaaccagtaccaccacgaacaagcacttctgtttccccggtgacattgcatagactgtacccacggttgaaagcgactgatccgttacccgctactgtacttcgagaagcctagtaccatcttggaatcttcgacgcgttgcgctcagcactcaaccccagagtgtagcttaggtcgatgagtctggacaatccccaccggtgacggtggtccaggctgcgttggcggcctacctgtggcccaaagccacaggac…	Human
a1438	3.49795	0.0915779	Aichivirus B strain U-1	HCT8	cttcggccccctcaccctcttttccggcggcgcatgttcgcgtcgtcgtaagtctggattcccaaggcccactcggttcaacttcggtttccggacaaatacaaagaacctcagtcctcttggtactttctcgcctgagtctacaaagcgagaaacctgcccctctaacgccagacgagcggcataaaactcgaacttctggcacgttccaccaccccttctcctatcccaacccccattgcgctctcaaggtcgcgcttttccgagactagctcggattcaaaaagttcctggcaccctttaccccttcaggcccttaaggtaggaactgaccttgtgctgtgatctcggtgcggaagtgctactgcgtagtgattgtaagatccttttgtggttctg…	Cow
a1163	3.50295	0.0794041	Human coxsackievirus A17 isolate cCA17.67591	HCT8	ttaaaacagctctggggttgttcccaccccagaggcccacgtggcggccagtacactggtatcacggtacccttgtacgcctgttttatactcccttcccccgtaacttagaagccataaatccaagttcaacagaagggggcacaaaccagtgccaccacgaacaagcacttctgtctccccggtgaagttgcatagactgtaaccacggttaaaagcgattgatccgttatccgctcatgtacttcgagaagcctagtaccaccttggaaccttcgacgcgttgcgctcagcactcaaacccagagtgtagcttaggccgatgagtctggacgttccccaccggcgacggtggtccaggctgcgttggcggcctacctgtggctcaaagccacagga…	Human
a1180	3.50743	0.095332	Human coxsackievirus A13 isolate CV-A13_68095	HCT8	ttaaaacagctctggggttgttcccaccccagaggcccacgtggcggccagtacaccggtatcacggtacccttgtacgcctgttttatactccctttcccccgtaacttagaagcaataaaaccaagttcaatagaaagggggtacaaaccagtaccaccacgaacaagcacttctgtttccccggtgatgttgtatagactgtttccacggttgaaaacgactgatccgttatccgctcttgtacttcgagaagcctagtatcatcttgggatcttcgatgcgttgcgctcaacactcgaccccggagtgtagcttaggccgatgagtctggacgttccccaccggcgacggtggtccaggctgcgttggcggcctacctgtggtccaaagccacag…	Human
a580	3.51549	0.0887115	Ovine picornavirus	HCT8	aaaatggggtgcatatagcatggttcccatgctgtatgctaccccattttcttccctccccctccaactaccttttccccctctattgtaacttagaagctaatacacatagcccaataggggcaccacacccagtggtgtatagggcaagcacttctgtttccccggctttgccgttaacccccacagtactacgcgactgttagtaggtaacgtaactagtgaaggttgatccggaggtaaaccccaacctccagaaacgtgagatgagggttcagtaaccccctatggtaacatagactgatccctgcgctggctcacgggcttcgtgcactgaatctaggtaaagttactgaagccacgagtgtgctactgtggtttcctccagcgccttgaatg…	Sheep
a959	3.52856	0.0807945	Enterovirus J strain N203	HCT8	ttaaaatagcctcagggttgttcccaccctgagggcccacgtggtgtagtactctggtattacggtacctttgtacgcctattttatacccccttccccaagtaatttagaagcaagcacaaaccagttcagtagtaagcagtacaatccagtactgtaatgaacaagtacttctgttaccccggaagggtctatcggtaagctgtacccacggctgaagaatgacctaccgttaaccggctacctacttcgagaagcctagtaatgccgttgaagttttattgacgttacgctcagcacactaccccgtgtgtagttttggctgatgagtcacggcactccccacgggcgaccgtggccgtggctgcgttggcggccaaccaaggagtgcaagctcct…	Primate
NC_023422	3.53172	0.141511	Caprine kobuvirus isolate 12Q108	HCT8	TTTGAAAAGGGGGTGGGGGGGGCCTCGGCCCCCTCACCCTCTTTTCCGGTGGCCACGCCCGGGCCACCGATACTTCCCTTCACTCCTTCGGGACTGTTGGGGAGGAACACAACAGGGCTCCCCTGTTTTCCCATTCCTTCCCCCTTTTCCCAACCCCAACCGCCGTATCTGGTGGCGGCAAGACACACGGGTCTTTCCCTCTAAAGCACAATTGTGTGTGTGTCCCAGGTCCTCCTGCGTACGGTGCGGGAGTGCTCCCACCCAACTGTTGTAAGCCTGTCCAACGCGTCGTCCTGGCAAGACTATGACGTCGCATGTTCCGCTGCGGATGCCGACCGGGTAACCGGTTCCCCAGTGTGTGTAGTGCGATCTTCCAGGTCCTCCTGGTTGGCGTTGTCC…	Goat
a1439	3.54841	0.101241	Bovine kobuvirus strain IL35164	HCT8	cacccacttttccggcggcgcacgttcgcgtcgtcgtaagtctggactcccaaggccaactcggttcaacttcggtttccggacaaatacaagaacctcagtcctcttggtactttctcgcctgagtcaacaaagcgagaaacctgcccctctaacgccagacgagcggcatgaaacttgaacttctggcatgttccactttccctctccctcaccccaccccaccgcgctctcaaggtcgcgctcttccgggactagcccggttttaaaagttcctggcaccctttgcccctctaggcccttaaggtaggaactgaccttgtgctgtgatctcggtgcggaagtgctactgcgtagtgattgtaagatccctttgtggttctgccctggcaaggctac…	Cow
a1276	3.54935	0.0832462	Enterovirus K2 (Rodent/Ee/PicoV/NX2015)	HCT8	tttaaaagagcctgggggttgttcccacccccaggatgcccactcgtgggcatgtggtactgtggtatcgcggtaccacagtacgcctctttgaccgccctgacccaagaatcttttcctttaacagatctcttcgtaacaagggcctcagcctgacgcaagtgcctccattggagtctctccaagccctccggggcttggagggcgccgaccccctgcctagggggagcccacgacacggctggagtccattggcacaccgcagccacgattcaagccagaattgaaagcgggaagcacttctgtctccccggtgtggatcatacgctgtacccacggcgaaaagtgaagcatcgttacccgactcggtacttcgagaagcccagtacagttgtggat…	Rodent
a839	3.56635	0.064685	Enterovirus A123 strain OM112t (P12)	HCT8	ttaaaacagcctgtgggttgttcccacccacagggcccactgggcgctagtactctggtattacggtacctttgtacgcctgttttacaacccttcccccatgtaacttagaagcaacaaataaacgaccaatagcacactcaccaatccagatgagtgatggtcaagcacttctgttaccccgggcttagtaccaatagactgccatcgcggttgaaggggaaaacgctcgttatccggctctctactgcgagaagcctagtaacgccttagaaatgctcaagcgttgcgctcagcacaaccccagtgtagctcaggtcgatgagtcactgcattccccacgggcgaccgtggcagtggctgcgtttgcggcctgcctacagctctacgctgtaggac…	Primate
NC_012800	3.57754	0.116761	Cosavirus A strain HCoSV-A1	HCT8	TTCTGAGACCGGCACGGTCAACCCGACTCATTTACGAGTTACTCATTTATTTTGAAACATCATAAAGAACGTGAACCGCTCTTTGTTTCTTTAAGGAATTTAGAGTAGAAAACATTTGAGATGAGGCCCGGTTGAACTCCGGGCGCTTTCCATCCGCTGTGATGGGCTCACTCCTGTACACCGTGAGTCCGCGCAGTGCTGACTTAACACTTAAGTAATGTATAGGCCGAGGATTACACCGCTCGGCTCCCACCTTTCACCACCGTGGGATTAACAGGTTCAATGCACAAATTCCTGTCCTTGGCTATGTCAAAGCAATACAGTGTGTACATGGCGTGCACGCTCAAAGCGGAGACTTAGGCCTCACAGATTGTGTTTTGTGTTATTGGATGCTGGATG…	Human
a2465	3.57883	0.0722127	Cardiovirus F1 isolate RtMruf-PicoV/JL2014-1	HCT8	ctagactttctaccctcttgaatggcgaattccagagtaaagtcacctctgccttgccgctatacacacccaaccaatcgattcggccccacgtgtatagccccttggtcaagtgacctcttacgtctggacgcggatttaagacctgaatatccgctgaaagttaacaccatgtttgccccgattatgtgatgtttctgctcttgctgggcggaacatccgtcgggatgccaaagcaatttgtgtccccttctttctttggacttcggtcccccggtcgaagccgcttggaataagacagggttattttccctccttcctctcttctactttgttaagctctatttaacaaaagggtatgtctggcccctcccttcttggggaatgtgcgcggcggtc…	Rodent
a1432	3.58771	0.104052	Caprine kobuvirus isolate MN1/2018	HCT8	gcccgtccccctcaccctcttttccggtggccacgcccgggccaccgatacttcccttcactccctcgggactgttggggaggaacacaacagggctcccctgtatttcctcttcccattccccctttcctaaccccaaccgccgtatctggtggcggtaagacacacgggtctttccctctaaagcacaattgtgtgtgtgtcccaggtcctcctgcgttcggtgcgggagtgctcccacccaactgttgtaagcctgtccaacgtgtcgtcctggcaagactatgacgtcgcatgttccgctgtggatgccgaccgggtaaccggttccccagtgtgtgtagtgcgatcttccaggttctcctggttggcgttgtccagaaactgcttcgggtaagt…	Goat
a1436	3.6126	0.0945383	Bovine kobuvirus strain BKoV/EGY-1	HCT8	cgcacgttcgcgtcgtcgtaagtctggattcccaaggccaacttggtttaacttcggtttctggacaaatacaaagaacctcagtcctcttggtactttctcgcctgagtcaacaaagcgagaaacctgcccctctaacgccagacgagcggcataaaacttgaacttctggcacgctccactcttccctctcccaatcccatccccatcgcgctctcaaggtcgcgcaattctgggactagcccagatttaaaagttcctggcaccctttgcccctttaggcccttaaggcaggaactgaccttgtgctgtgacctcggtgcggaagtgctactgcgtagtgattgtaagctcctcttatggttctgccctggcaaggctatagagtactgtgatccg…	Cow
a864	3.62288	0.0898894	Enterovirus D68 isolate 2012-12225	HCT8	ttaaaacagccttggggttgttcccacctcaagggcccacgtggcggctagtactctggtatttcggtacccttgtacgcctgttttatctccctccccaatgtaacttagaagctttcaaatcaaagctcaataggtggagcgcaagccagcgcttccgtgagcaagcactcctgtttccccggtgcggttgtatagactgttcccacggttgaaaacaacctatccgttatccgctatagtacttcgagaaacctagtatcacctttggattgttgatgcgttgcgctcagcacactaacccgtgtgtagcttgggtcgatgagtctggacataccccactggtgacagtggtccaggctgcgttggcggcctactcatggtgaaaaccatgagacg…	Human
a1284	3.63253	0.0937793	Rattus tanezumi hunnivirus strain Wencheng-Rt38-2	HCT8	cccccctcccccccttcccttccctttgcaacgcaacaattgtaagtgccctcacctgtcaattgggaccaccactttcagtgaccccatgcgaagtgctgagagaaaggaagctttcttacccttcatttgtgaacccactggtctaagccgcttggaatacgatgagtggaaaagttcattcttaatggagtgaaacatgcttaaatttccagctcgtgctggtctttccagtacggggcggccctgtctggccgtaattcttcagagtgtcacgccacacttgtggatctcacgtgccacatgacagcgctacagctggaactgggtgcttggtgcccatggagtaacagcgaaaagtgttagatcaagccttgcttgggctatgagcctgcggaa…	Rodent
a1059	3.63434	0.147077	Aichi virus	HCT8	tttgaaaagggggtgggggggcctcggccccctcaccctcttttccggtggtctggtcccggaccaccgttactccattcagcttcttcggaacctgttcggaggaattaaacgggcacccatactccccccaccccccttttgtaactaagtatgtgtgctcgtgatcttgactcccacggaacggaccgatccgttggtgaacaaacagctaggtccacatcctcccttcccctgggagggcccccgccctcccacatcctccccccagcctgacgtatcacaggctgtgtgaagcccccgcgaaagctgctcacgtggcaattgtgggtccccccttcatcaagacaccaggtctttcctccttaaggctagccccggcgtgtgaattcacgttgg…	Human
a1346	3.80585	0.102064	Canine kobuvirus strain S272/16	HCT8	tcaccctcttttccggtggtccggacccagaccaccgttactccattcagcttcttcggaacctgtttggaggaattaaacgggcacccacccaccttcacccccttttcgtaactaagtgtgtgcccaatctcatgactcctgctgacttcaccgaccagcagtgtccaaaacgctaggtgaatttccttcctccccctctgggcttctgcccagctccctccctccagcctgacgtgccacaggctgtgcaaagaccccgcgaaagctgccaaaagtggcaattgtgggtcccccctttgtaaaggcgtcgagtctttctcccttaaggctagacccgtcagtgaattctgtcgggcaactagtgacgccactgcatgcctccgacctcggccgcgg…	Canine
a871	3.8142	0.0949154	Canine kobuvirus 1 isolate 12D049	HCT8	tcacgcacttttccggtggtccggtctcagaccaccgttactccattcagcttcttcggaacctgttcggaggaattaaacgggcacccactaaccccaacccccttctcgtaactaagtgtgtgcccaatctcttgactcctgctggaaccaccgaccagtagtgtccaaaatgccaggtggaaaatcctcccttcccctctgggctacatgcccagcatcctccccccagcctgacgtgccacaggctgtgcaaagaccccgcgaaagctgccaaaagtggcaattgtgggtcccccctttgtcaaggcgtcgagtctttctcccttaaggctagccccgtcagtgaactctgtcgggcaactagtgacgccactgcatgcctccgacctcggccgc…	Canine
NC_034381	3.84032	0.0935989	Miniopterus schreibersii picornavirus 1	HCT8	TTGAAAGCCGGGCCGGGGGTCCCCGCCCCCGGTCCAGCCCTCTGGGGTTTCCGCCCCAGAGGTCGTAGGGGACACTAGTATCAGCTTGTGTTCCCGGTTACCCGGCTTTCCCCAGTTGCTCTGGGTTAACAAAGCACGTGTGGTGGGCACGTAAACTTCACCAAACAACCCAATCCTCTTTTCTTCCTCTTTGGCGCAAACATCGCGCCTCCTCTACTGAAGATACCGACTCAACCGGTAAGATCAGGATTGAGGGTTGTCAACTGACCTCACAGTTGAAAACTAATGGACATCGAGTTTATTAGACTCATAGGACATCCCGGAACGGGGCTAACGCGTTGGTAGCGCAGTGTAGTTCCGGCCCGAATCTTAACACCAAAATGTTCCAAAACTGACCAA…	Bat
NC_001366	3.87606	0.104106	Theilovirus strain GDVII	HCT8	ttgaaagccgggggtgggagatccggattgccagtctgctcgatatcgcaggctgggtccgtgactacccactccccctttcaacgtgaaggctacgatagtgccagggcgggtactgccgtaagtgccaccccaaaataacaacagaccccccccccccccccccccccccccccccccccccccccccccccccccccccccccccccccccccccccccccccccccccccccccccccccccccccccccccccccccctctccctcccccccccctaacgttactggccgaagccgcttggaataaggccggtgtgcgtttgtctatatgttattttccaccatattgccgtcttttggcaatgtgagggcccggaaacctggccctgtcttct…	Rodent
a1354	3.90519	0.0938634	Canine kobuvirus isolate SMCD-59	HCT8	tttaagtgttgtgcccaatctcttgactcctgctggaaccaccgaccagtagtgtccaaaatgccaggtggaaaatcctcccttcccctctgggcttcatgcccggcatcctccccccagcctgacgtgccacaggctgtgcaaagaccccgcgaaagctgccaaaagtggcaattgtgggtcccccctttgtcaaggcgtcgagtctttctcccttaaggctagtcctgtcagtgaactctgtcgggcaactagtgacgccactgcatgcctccgacctcggccgcggagtgctgccccccaagtcatgcccctgaccacaagttgtgctgtctggcaaacattgtctgtgagaatgttccgctgtggctgccaagcctggtaacaggctgccccagt…	Canine
a680	3.98934	0.107164	Canine kobuvirus strain UK003	HCT8	tttcccctgttcgtaactaagtgtgtgcccaatctcctcactcctgctggcttcaccgaccggcagtgtccaaaatgctaggtgaatcccctccctttcctctgggcttctgcccagcttcctccccccagcctgacgtgacacaggctgtgcaaagaccccgcgaaagctgccaaaagtggcaattgtgggtcccccctttgtaaaggcgtcgagtctttctccctcaaggctagacccgtcagtgaattctgtcgggcaactagtgacgccactgcacgcctctgacctcggccgcggagtgctgccccccaagtcgtgcccctgaccacaagttgtgctgtctggcaaacattgtctgtgagaatgttccgctgtggctgccaagcctggcaacag…	Canine
a1364	4.0669	0.108731	Salivirus A SZ1	HCT8	tctgtcctcaccccatcttcccttctttcctgcaccgttacgcttactcgcatgtgcattgagtggtgcacgtgcttgaacaaacagctacactcacatgggggcgggttttcccgccctgcggcctctcgcgaggcccacccctccccttcctcccataactacagtgctttggtaggtaagcatcctgatcccccgcggaagctgctcacgtggcaactgtggggacccagacaggttatcaaaggcacccggtctttccgccttcaggagtatccctgctagtgaattctagtagggctctgcttggtgccaacctcccccaaatgcgcgctgcgggagtgctcttccccaactcaccctagtatcctctcatgtgtgtgcttggtcagcatatct…	Human
a2667	1.38783	0.111085	Turdivirus 1	SHSY5Y	tcctcacccatgcttttcctacccccaccacgcccgcatgtttactgctttccttgatgctgcccgtgactacttccatgacctccccaacccaaacctcaaacgccttaagctatcatgggctctctatcaccaatccccttccttcccacccagaacccccccctccctcccctacaacgtgtatgagcaagacgagtttgacaagctcgccgaagccatgctcacccactctcccttccccacatcccattacctcttccaccccctcccgtccaacgcccgcaccatcgtcgagcgtgaggctgactgggatggctgtgatctagaaaagaaatggctcgacctcgtcatagaggacgatgccaagttccttctggagaacggctctctcccgtt…	Bird
a137	1.58436	0.133547	Sicinivirus A isolate UT-G-Khajehnasiri	SHSY5Y	atacctttaccttcccccactcactgatcggtgccaaccccaactccccagtgtcagatgcttttacaaactttatgctatggcgcgctggagtggcagtccacatttccacgtcggccagccccgctatggcaggagcgctactcgtggtggcatcacccgagggctttgaggacgtgcaacagcgcccatggaatgcgcaagttagcgggctaactacaatcccatatgtacttcttaacctgtgccaatccaattcagccactgtaatcctccctccttgtacagtcactccgtttgatgatgcccgctcccatacatcttggtctgtgcgcgtgtatgtcttcacacagctaaatgtccctaccggcgttgcaaatcaaatcacaattcaattga…	Bird
a2616	1.75073	0.117572	Picornavirales sp. isolate H4_Rhizo_43	SHSY5Y	gcagtgagcaaattccattgcagtcgaggtttagcctcgccattcgtcttttaaaattagtttcttttaagatgctagaagataaaacacggtaaaaaattgtatataacgatataggtctggagtatagtaatcaatgttaattcgttgcattggtgataacgacatactgtatactcccaactttcgcgccggacgattccggatatattgtacgtgataataatgtcttcttaattgagactgactttttaagtcaattaaacaactctaccagagcctacgcgttctatctctgacacgggatagttctcagggttgaagattccataggtcttcagcctgccgaaactctgtgctgtaatgtagggtcgactaccatctacctatttaggtttg…	Unknown
a2627	1.80016	0.156362	Beihai picorna-like virus 52 strain BHNXC41485	SHSY5Y	taggtacttggaaggaatcagatgattagctagaaatgagtctgaccccgatagatttcgggacccaacacttgcgaacttatgctttaattcgcagcatgtagggaccgtggacttagtcttgtttgttctgagtgaacttacaattctttgctccccctcatgtaggaagaaagcaaaacgtagaggtacagtttctcctattaatgtacagaagaaacgaaaattctcaacgatggtattgactatgtcgaatccatgtccaactggatcaagttgggattttgatgggcttttagtttagccctttagtacagtaaaactacagcaaggtttgattagccttgagaagttcaattaatcacattgtttattagagaattaattattataaaactc…	Unknown
NC_004102	1.80564	0.0997724	Hepatitis C virus genotype 1	SHSY5Y	gccagccccctgatgggggcgacactccaccatgaatcactcccctgtgaggaactactgtcttcacgcagaaagcgtctagccatggcgttagtatgagtgtcgtgcagcctccaggaccccccctcccgggagagccatagtggtctgcggaaccggtgagtacaccggaattgccaggacgaccgggtcctttcttggataaacccgctcaatgcctggagatttgggcgtgcccccgcaagactgctagccgagtagtgttgggtcgcgaaaggccttgtggtactgcctgatagggtgcttgcgagtgccccgggaggtctcgtagaccgtgcacc	Human
NC_040642	1.83576	0.0896128	Rhimavirus A	SHSY5Y	CGAATTCCGGACATCTCCTTTCGGGGGCGAGCGTCACCGTGCCCCTCATGGAGGCAACTGTGCCTCTAATCGGTGACCCACTGAGAAAATTTTCTTTCTACGTGGCTAAACAATGCAACTTTATAATAACACAAATTTAATGCTTAATCTTAACACCAAAGATTTGAACATATGTTTGGAAAGTGGCACACTTCAAACATTGCATAGTTGCTAGGGGTGAAGTCCCTTTAAGGGGTTGCAGAGGATCTTTCCTCTTTATGAGCGGCTAGGAGTATCTTCTTGATATTATGTGGTCGTGCAACTCACTTCCCAGATGTATGACGGTGTACTAAGCGATTGGAACTAGTCATAACCTCTTTGAATTTTGGTATTGCGAGTCTAGCAGGGGGATATTTACCG…	Toad
a1367	1.95047	0.118142	Salivirus FHB	SHSY5Y	tttcgaccgccttatggcaggcgggcttgtggacggcttcggcccacccacagcaagaatgccatcatctgtcctcacccccatttctcccctccttcccctgcaaccattacgcttactcgcatgtgcattgagtggtgcacgtgttgaacaaacagctacactcacgtgggggcgggttttcccgcccttcggcctctcgcgaggcccacccttccccttcctcccataactacagtgctttggtaggtaagcatcctgatcccccgcggaagctgctcgcgtggcaactgtggggacccagacaggttatcaaaggcacccggtctttccgcctccaggagtatccctgctagtgaattctagtggggctctgcttggtgccaacctcccccaaat…	Human
a693	1.98484	0.0941339	Human coxsackievirus A16 strain shzh99-79	SHSY5Y	cgaccaatagtgggcgtgacgcaccagtcacgtcttggtcaagcacttctgtttccccggaccgagtatcaatagactgcttacgcggttgaaggagaaaacgttcgttacccggctaactacttcgagaaacctagtagcaccatgaaagttgcagagtgtttcgctcagcacttcccccgtgtagatcaggtcgatgagccactgtgaaccccacgggcgaccgtgacagtggctgcgttggcggcctgcccatggggcaacccgtgggacgctctaatacagacatggtgtgaagagtctattgagctagttagtaatcctccggcccctgaatgcggctaatcctaactgcggagcacgcaccctcaatccagggggcagtgtgtcgtaacgggt…	Human
a582	2.0013	0.109759	Bovine rhinovirus 1 strain SD-1	SHSY5Y	acgatctttgcggctctgccgccgttcgggttttacctgttttcacagagcaaaacaggacctctagtttcgtgcttaaacgagatcatgctcgaactagaactataacgctggtcactggacccgtgccgcgccttgcggatctttgcgggaatggtggctagtgggctgtggaagtgactctaaccacacgcccctcaagtgtgggaaaacacgaactggtgtagcgacgacgataggccttgggacaccctctccagtgatggagacccaaggggccaaaagccacgccttgtgccctgtcgttcacaaccccagtgcagttcgtgccagtacctgcttttgggaagtgtgctttggacagctgaaaacagtcctagtgggagactaaggatgccc…	Cow
a1370	2.03752	0.186405	Salivirus A strain SH1	SHSY5Y	ttcccctgcaaccattacgcttactcgcatgtgcattgagtggtgcatgtgttgaacaaacagctacactcacatgggggcgggttttcccgccctacggcttctcgcgaggcccacccctcccctttctcccataactacagtgctttggtaggtaagcatcctgatcccccgcggaagctgctcacgtggcaactgtggggacccagacaggttatcaaaggcacccggtctttccgccttcaggagtatccctgctagcgaattctagtagggctctgcttggtgccaacctcccccaaatgcgcgctgcgggagtgctcttccccaactcaccctagtatcctctcatgtgtgtgcttggtcagcatatctgagacgatgttccgctgtcccaga…	Human
DNA_IRES	2.07074	0.0807048	Encephalomyocarditis virus	SHSY5Y	tccctccccccccctaacgttactggccgaagccgcttggaataaggccggtgtgcgtttgtctatatgttattttccaccatattgccgtcttttggcaatgtgagggcccggaaacctggccctgtcttcttgacgagcattcctaggggtctttcccctctcgccaaaggaatgcaaggtctgttgaatgtcgtgaaggaagcagttcctctggaagcttcttgaagacaaacaacgtctgtagcgaccctttgcaggcagcggaaccccccacctggcgacaggtgcctctgcggccaaaagccacgtgtataagatacacctgcaaaggcggcacaaccccagtgccacgttgtgagttggatagttgtggaaagagtcaaatggctctcctca…	Human
NC_009891	2.37009	0.0987254	Seal picornavirus type 1	SHSY5Y	TTCAAAGGTGGCGGGAGAGTTGGCCTCACGCTGTTTAGCGTGAGAGCTGGCTCTCCTGCCCCTTCCCCTGAGCCGGGGATCTTGGCTCATTCCCCTCTTTTCTATCCTCCCTCATTGGACTTTACGGATGACCCGGCATAAACTTGACAACCGATGTTGGATTTCCCTTGTGGCTGTGATGGAGGACATACCCTCGGGTGTAGTTGTGTGCGTGTCGCTCTGCGACTCGAGCTTCAAAGTGGTGCTGAAATATTGCAAGCGTCGTTGCTCGATTAACGGAGTGGTACAATCCTATGAACCCAAGTGCATTCATGCGAAAGCCCCGGAGGGGTGAGTAGCATGGACTCGAATCAGAAGAGCTGGAGCTCGCTTGGTACGGCACGTAGCATTGCTTTGCCT…	Seal
a566	2.45227	0.0792627	Bakunsa virus	SHSY5Y	ttttgaacgccacctcggagcgatatccggggaccccctcccctttttccttcctaccttcttcccaaatttccctcttcccttgttattttggtttggatttcctggacatgactcggacggatctatctcatttgctttgtgtctgctccaccagtggcatggtcgaaagatcatcaacactggacgtgtactgtaatggccaaacgtgcccacaggggaaaccatgccggtcgctgtagcggcgggtggacgtggtggacccctctccctgctcataaactttgggtaggtgaagggttcaagcgacgcttgccgtgagggcgcatccggatggtgggaaccaacaaactaggctgtaatggccgacctcaggtggatgagctagggctgctgcac…	Primate
NC_015941	2.53845	0.0993542	Bat picornavirus 2 strain MH9F	SHSY5Y	cgcacgttcgcgtcgtcgtaagtctggattcccaaggccaacttggtttaacttcggtttctggacaaatacaaagaacctcagtcctcttggtactttctcgcctgagtcaacaaagcgagaaacctgcccctctaacgccagacgagcggcataaaacttgaacttctggcacgctccactcttccctctcccaatcccatccccatcgcgctctcaaggtcgcgcaattctgggactagcccagatttaaaagttcctggcaccctttgcccctttaggcccttaaggcaggaactgaccttgtgctgtgacctcggtgcggaagtgctactgcgtagtgattgtaagctcctcttatggttctgccctggcaaggctatagagtactgtgatccg…	Bat
a2758	2.64842	0.272355	Enterovirus J strain CHN/BJ/2018-8J	SHSY5Y	acatgggcacccagagggcccacgtggcgtagaactcacgtggcgtagaactccggtattacggtacccttgttcgcctattttaccaccccttccccagaaacttagaagtcatgatcacaaggctcaatagatacttgggcaaaccagcccaaggacgagcaagcacttctgtctccccgggaggcaacgctgttaggctgtccccacggccgaaggcaacgctaccgttaaccggcgtggtactgcgggaagtctagtaacatcattgaatttctttgacgttacgttcagcacacaaacccagtgtgtagttttggctgatgagtgcctgcattccccactggcgacagtggcaggcgctgcgttggcggccaactctcagggcaacctgagaga…	Primate
a2681	2.67895	0.221472	Megrivirus B3CP-APO isolate HN56	SHSY5Y	ttcgggacactggatgggcgactcggtggggctgccaccccgtcttgacttctcgttgttgaccctggaattctagaacattctcttgtcttctgcgtctggtccacggacggactaattggaatgtttattggttaagcctcgttctgaaatgccctagccaatgggctatagtaggatcttggtgtttccagtgaacctcttccgaccatagtagctagagttatggctgtgtaggatgtgggtaagaccgctttttgcgtatctcccacaagacaccggatcatgggtgtgtccgctggataaggctcgaaacctcccaactgacggtggtgctgaaatattgcaagcctaagttgtgtagaggcaagtagatgcccgccgcgacatctgtgatcc…	Bird
a785	2.69221	0.076957	Echovirus E7 isolate Env_2016_Sep_E-7b	SHSY5Y	ccaccccgtcgtaacttagaagctaatcaactatggtcactaggcggcccagtatgccaactgggtcttgaccaagcacttctgttaccccggactgagtatcaataggctgctcacgcggctgaaggagaaaacgttcgttacccggccagttacttcgagaaacctagtaccaccatgaaggttgcgcagcgtttcgctccgcacaaccccagtgtagatcaggccgatgagtcaccgcatccctcacgggcgaccgtggcggtggctgcgttggcggcctgcccatggggcaacccatgggacgcttcaatactgacatggtgcgaagagtctattgagctaattggtagtcctccggcccctgaatgcggctaatcctaactgcggagcagatac…	Human
NC_015940	2.71691	0.117631	Bat picornavirus 1 strain NC16A	SHSY5Y	cacccacttttccggcggcgcacgttcgcgtcgtcgtaagtctggactcccaaggccaactcggttcaacttcggtttccggacaaatacaagaacctcagtcctcttggtactttctcgcctgagtcaacaaagcgagaaacctgcccctctaacgccagacgagcggcatgaaacttgaacttctggcatgttccactttccctctccctcaccccaccccaccgcgctctcaaggtcgcgctcttccgggactagcccggttttaaaagttcctggcaccctttgcccctctaggcccttaaggtaggaactgaccttgtgctgtgatctcggtgcggaagtgctactgcgtagtgattgtaagatccctttgtggttctgccctggcaaggctac…	Bat
NC_023858	2.77404	0.338684	Melegrivirus A	SHSY5Y	tttcccctgttcgtaactaagtgtgtgcccaatctcctcactcctgctggcttcaccgaccggcagtgtccaaaatgctaggtgaatcccctccctttcctctgggcttctgcccagcttcctccccccagcctgacgtgacacaggctgtgcaaagaccccgcgaaagctgccaaaagtggcaattgtgggtcccccctttgtaaaggcgtcgagtctttctccctcaaggctagacccgtcagtgaattctgtcgggcaactagtgacgccactgcacgcctctgacctcggccgcggagtgctgccccccaagtcgtgcccctgaccacaagttgtgctgtctggcaaacattgtctgtgagaatgttccgctgtggctgccaagcctggcaacag…	Bird
a2778	2.81423	0.201155	Human coxsackievirus A16 strain FY18	SHSY5Y	ttaaaacagcctgtgggttgtgacccacccacagggcccactgggcgctagcactctgattctacggaatccttgtgcgcctgttttatgtcccttcccccaatcagtaacttagaagcattgcacctctttcgaccgttagcaggcgtggcgcaccagccatgtcttggtcaagcacttctgtttccccggaccgagtatcaatagactgctcacgcggttgagggagaaaacgtccgttacccggctaactacttcgagaagcctagtagcaccatgaaagttgcagagtgtttcgctcagcacttcccccgtgtagatcaggtcgatgagtcactgcgatccccacgggcgaccgtggcagtggctgcgttggcggcctgcctgtggggtaaccca…	Human
a1134	2.84967	0.081789	Human enterovirus C99 strain BAN04-10697	SHSY5Y	ttaaaacagcctgtgggttgttcccaccccagaggcccacgtggcggctagtactccggtattacggtacccttgtacgcctgttttatacccccttcccccgcaacttagattcaaacaaacacaagttcaataggagggggtacaaaccagtaccaccacgaacaagcacttctgtttccccggtgaggttgtatagactgttaccacggttgaaagcgactgatccgttatccgccttagtacttcgagaagcctagtatcaccttggaatctccgatgcgttgcgctcagcaatgtacccccattgtagcttaggccgatgagtctgggcattccccaccggcgacggtggcccaggctgcgttggcggcctacctatggtgaaaaccataggac…	Human
a2777	2.87299	0.188104	Human enterovirus 76 strain 04360/SD/CHN/2004/EV76	SHSY5Y	tttaaaacagcctgtgggttgtacccacccacagggctcactgggcgctagcacactggtatcacggtacccttgtgcgcctgttttatacaccctcccccctttttgtaacttagaagaaacaaacacacgatcaatagcaggcttagcgcaccagctaagtcttgatcaagcacttctgttaccccggactgagtatcaataagctgtgcccacggctgaaagagaaaacgttcgttacccggctgtctacttcgggaaacctagtaccatcatgaagactgcaaagcgtttcgctcagcacaaccccagtgtagatcaggtcgatgagtcactgcattcctcacaggcgactgtggcagtggctgcgttggcggcctgcctatggggaaacccata…	Human
a983	2.88186	0.0798314	Human coxsackievirus B1 isolate CVB1Nm	SHSY5Y	ttaaaacagcctgtgggttgttcccacccacagggcccattgggcgctagcactctggtatcacggtacctttgtgcgcctgttttacatcccctccccaaattgtaatttagaagtctcacacaccgatcaatagcaagcgtggcacaccagccatgttttgatcaagcacttctgttacccggactgagtatcaatagaccgctaacgcggttgaaggagaaaacgttcgttacccggccaactacttcgaaaaacctagtaacaccatggaagttgcggagtgtttcgctcagcactaccccagtgtagatcaggtcgatgagtcaccgcgttccccacgggcgaccgtggcggtggctgcgttggcggcctgcctacggggaaacccgtaggacg…	Human
a2742	2.88256	0.195325	Enterovirus A strain CHN/BJ/2018-1A	SHSY5Y	gggttgttcccacccacagggcccaagcggcgttagtactctggtatcacggtacctttgtatgcctgttttacatcccttcccccgtaacgttagaagaaagcacaaacgacaaatagcaagtccaccaaaccaggtgggtttttgtcaagcacttctgtttccccggacatagtaccaataagctgtacccacggctgaaagggaaaacgttcgttacccggctacttacttcgagaagcctagtaccatcatgaattgtttcaagtgttacgttcagcacaatcccagtgtagttcaggctgatgagtcaccgaattccccacgggcgaccgtgtcggtggctgcgttggcggcctgcctgcgggtattactcgcaggacgcttgattcatgacat…	Primate
a852	2.94162	0.07114	Enterovirus B69 isolate 15_491	SHSY5Y	gcccactgggcgttagcactctggtattaaggtacctttgtgcgcctgttttataatcccttcccaacttgcaacttagaagtaacacactatgaccaatagggggcgtggcaaaccagccatgccttggtcaagcacttctgtttccccggactgagtatcaataagctgtccacacggctgaaggagaaaacgtccgttacccggccagttacttcgagaaacctagtaccaccatgaaagttgcgtagcgtttcgctccgcacatccccagtgtagatcaggtcgatgagtcaccgcaatccccacgggcgaccgtggcggtggctgcgctggcggcctgcccatggggcaacccatgggacgctacaatactgacatggtgtgaagagtctattg…	Human
a874	2.94486	0.0817328	Echovirus E9 strain 31170222	SHSY5Y	acagggcccactgggcgtcagcactctggtattgaggtacctttgtgcgcctgttttataaccctctccccatttgaaaattagaagcaatacacaatggtcagtagctggcatggcaaaccagtcatgttttgaccaagcacttctgtttccccggaccgagtatcaatagactgctcacgcggttgaaggagaaagcgttcgttacccgaccaactacttcgagaaacctagtaacgccatgaaagttgcagagcgtttcgctcagcacatccccagtgtagatcaggccgatgagtcaccgcattccccacgggcgaccgtggcggtggctgcgctggcggcctgcttgtggggcgacccacaagacgctccaaaacagacatggtgtgaagagtc…	Human
a787	2.97095	0.0785521	Human poliovirus 2 isolate PV2/4568-1/ISR98	SHSY5Y	ccccgtaacttagaagcataaaaccaagttcagcaggaaggggtgcaaaccagtacctctatgaacaagcacttctgtttccccggtgacattgcatagactgctcacgcggttgaaagcgatcgatccgttatccgcttgtgtacttcgaaaagcctagtatcgccttggaatcttcgacgcgttgcgctcagcacccgatcccggggtgtagcttaggctgatgagtctggacgtccctcaccggcgacggtggtccaggctgcgttggcggcctacctatggctaacgccataggacgctagatgtgaacaaggtgtgaagagcctattgagctacacgagagtcctccggcccctgaatgcggctaatcctaaccacggagcaagcggtcacgaa…	Human
a1179	2.98339	0.0825079	Enterovirus A71 strain EV-A71-C2-ALG-2013-328-DZA	SHSY5Y	gcgcccagtgggccctgtgggttgcacccacccacagggcccactgggcgctagcactctggcactaaggtacctttgtgcgcctgttttatttcccttcccccaaagtaatttagaagttatgcaccaacgatcaatagcaggtgtgacacaccagtcatatcttgatcaagtactcctgtttccccggaccgagtatcaataagctgctcgcgcggctgaaggagaaaacgttcgttacccgaccaactacttcgagaagcttagtaccaccatgaacgaggcagagtgtttcgttcagcacaaccccagtgtagatcaggctgatgagtcactgcaaaccccatgggcgaccatggcagtggctgcgttggcggcctgcccatggagaaatccatg…	Human
a1189	2.98993	0.0778131	Human poliovirus 3 strain PAK1019536	SHSY5Y	tggggttaaaacagctctggggttgttcccaccccagaggcccacgtggcggctagtactctggtatcatggtacctttgtacgcctgttttatacccctaccccacgtaactttagaagcaactcaacaagttcaatagggggggtacaaaccagtaccaccacgaacaagcactcctgttaccccggtgatcttgcataagctgtgcccacggctgaaggcgagagatccgttatccgcttgagtacttcgagaagcctagtatcaccttgggatcttcgacgcgttgcgctcagcactccacccgagtgtagcttaggctgatgagcctgggcattccccaccggcgacggtggcccaggctgcgttggcggcctacccatggctaacaccatggg…	Human
a1015	3.02173	0.0701431	Human echovirus 13 strain Del Carmen	SHSY5Y	ttaaaacagcctgtgggttgtacccacccacagggcccactgggcgccagcacactggtatcacggtacccttgtgcgcctgttttatccacccctccccgaagtaacttagaagctctaaataagcggtcagcagccagcccagcacaccagctgggttttgaccaagtacttctgttaccccggaccgagtatcaataggctgcacacgcggctgaaggagaaaacgttcgttacccggccatctacttcgagaaacctagtaccactatgaaagttgcgaagcgtttcgctccacacaaccccagtgtagatcaggctgatgagtcaccgcattccccacaggtgactgtggcggtggctgcgttggcggcctgcccatggggcaacccatgggac…	Human
a843	3.02813	0.0786333	Enterovirus C strain 04-1450	SHSY5Y	tagtactccggtatcgcggtacccttgtacgcctgttttatactcccttcccccgtaacttagaagcaatcaaaccaagttcaatagaagggggtacaaaccagtaccaccacgaacaagcacttctgtttccccggtgaggttgcatagactgtacccacggttgaaagcgactaatccgttatccgctcaagtacttcgggaagcctagtaccaccttcggatcttcgatgcgttgcgctcagcactcaaccccagagtgtagcttaggctgatgagtctggacattcctcactggcgacagtggtccaggctgcgttggcggcctacctgtggcccaaagccacaggacgctagttgtgaacaaggtgtgaagagcctactgagctacttgagatt…	Human
a823	3.03911	0.0792811	Enterovirus C113 isolate BBD-83	SHSY5Y	caccccagaggcccacgtggcggccagtactctggtatcacggtacctttgtacgcctgttttatatcccttccccatgtaactttagaagcaattcacatagttcaatagagggggtacaaaccagtgccaccacgaacaagcacttctgtttccccggtgaagctgtatagactgtccccacggtcaaaaacggcagatccgttatccgctcatgtacttcgagaagcctagtagcatcttggaatcttcgatgcgttgcgttcagcactctaccccgagtgtagcttaggtcgatgagtctgggcataccccaccggcgacggtggcccaggctgcgttggcggcctacccatggctaacgccatgggacgctagttgtgaacaaggtgtgaagag…	Human
a1026	3.06067	0.307391	Coxsackievirus A16 isolate CVA10_CF204025_FRA_2010	SHSY5Y	ttaaaacagcctgtgggttgtacccaccctcagggcccactgggcgccagcactctggtaccacggtacctttgtgcgcctgttttatcatcccacccctacctgaaacgtagaagcaataatcagtcgaccaatagtgggtgtggcacaccagccacatcttggtcaagcacttctgtttccccgggttgagtatcaatatgctgttcacacggctgaaggagaaaacgcccgttatccggccaactacttcgagaagcctagtatcgccatgaacattgcaaggcgtttcgctcagcacttcccccgtgtagatcaggccgatgagtcaccgcattccccacgggcgaccgtggcggtggctgcgttggcggcctgcctgtgggttgacccacagga…	Human
a1041	3.06307	0.0763648	Echovirus E30 strain KM/A363/09	SHSY5Y	ttaaaacagcctgtgggttgaacccatccacagggcccactgggcgcaagcacactggtatcacggtacctttgtgcgcctgttttatccacccttccccgaacgaaacttagaagtttgacttaaacggtcaatagaaagcccagtacaccaactgggtcgtgaccaagcacttctgtgaccccggactgagtatcaataagctactcacgtggctgaaggagaaaacgttcgttatccggccaattacttcgagaaacttagtaccaccatgaaggttgcgtagcgtttcgctccgcacaaccccagtgtagatcaggtcgatgagtcaccgcgttcctcacgggcgaccgtggcggtggctgcgttggcggcctgcccttggggcaacccaaggga…	Human
NC_012801	3.09653	0.105889	Human cosavirus B1	SHSY5Y	TTGCCAGTTTTTTGAAACGTGTGGTTTGACGTCTAACCATTATGGCAGTGGGTGGAGTACTGCAAAGATGTCACCGTGCTTTACACGGTTTTTGAACCCCACACCGGCTGTTTGGCGCTTGCAGGACAGCAGGTTTATTTTCTTTTAACTCTCTCTTTCTAGCCACACACGATCTATGTGTGTGGGCGGAGTGATACTCCCGTTCCTTCTTGGACAGGCGGCCTCCACGCCCTTTGTGGATCTTAAGGCTACCAAGTCACTGGTGTTGGAAAGTGAAGAGAAAGGAGTTCCTTGGGAACTACATGTGGCATTGACAGAGGTTGTAGCGATGCTGTGTGTGTGTGCGGATTACCCCCGTGGCGACACGGACCCCACAGGCCAAAAGCCCTGTCCGAAAGG…	Human
a1023	3.12029	0.0780814	Echovirus E6 isolate E6/RUS/Novosibirsk/NS09-D220/2009	SHSY5Y	ttaaaacagcctgtgggttgttcccacccacagggcccactgggcgttagcacactggtatcaaggtacctttgtgcgcctgttttattcacccttccccttcgtaacttagaagcatagctcagacggtcaatagacagcccagcataccagctgggtcatgaccaagcacttctgttgccccggactgagtatcaataggctgcttgcgcggctgaaggagaaaagttcgttacccggccagttacttcgagaaacctagtaacaccatggaagttgcgtagtgtttcgctccgcacaaccccagtgtagatcaggtcgatgagtcaccgcataccccacgggtgaccgtggcggtggctgcgttggcggcctgcccatggggcatacccatgggac…	Human
a648	3.13692	0.0723948	WUHARV Enterovirus 2	SHSY5Y	cccagtaacgttagaagaaagtacaaatgacacttagcaaatccaccaacccaggtgggttttcgtcaagcacttctgtttccccggacctagtaccaataggctgtacccacggctgaaggggaaaacgttcgttacccggctacctacttcgaaaagcctagtatcatcatagaatgtctcaagtgttacgctcagcacaaccccagtgtagttcaggtcgatgagtcaccgaattccccacgggcgaccgtgtcggtggctgcgttggcggcctgcctgcgagtttcactcgcaggacgcttgattcatgacatggtgtgaagagcctattgagctaggtagtagtcctccggcccctgaatgcggctaatcctaaccacggagccatgcgtcaca…	Primate
a1193	3.1388	0.0727811	Human enterovirus 71 isolate 237-TW86	SHSY5Y	ttaaaacagcctgtgggttgttcccacccacagggcccactgggcgctagcactctgatttcacgaaatccttgtgcgcctgttttatatcccttccccccagtctgaaacatagaagcaatgcgcatcactgatcaatagcaggcgtaacgcgccagttacgtcatgatcaagcacatctgtctccccggaccgagtatcaatagactgcttgcgcggttgaaggagaaacagttcgttacccggctaactacttcgagaagcccagtagcaccatggaagctgcagggtgtttcgctcagcacttcccccgtgtagatcaggtcgatgagtcactgcaacccccacaggcgactgtggcagtggctgcgttggcggcctgcctatggggagacccat…	Human
a532	3.1478	0.0780204	Crohivirus B clone Bat/CAM/CroV-P25/2013	SHSY5Y	gtataagagacaggtgtttgccttgtcttcggactggcatcttgggaccaaccccccttttccccagccatgggttaaatggcaataaaggacgtaacaactttgtaaccattaagctttgtaattttgtaaccactaagctttgtgcacataatgtaaccatcaagcttgttagtcccagcaggaggtttgcatgcttgtagccgaaatggggctcgaccccccatagtaggatacttgattttgcattccattgtggacctgcaaactctacacatagaggctttgtcttgcatctaaacacctgagtacagtgtgtacctagaccctatagtacgggaggaccgtttgtttcctcaataaccctacataataggctaggtgggcatgcccaatttg…	Bat
a876	3.16188	0.0787443	Human enterovirus 94 isolate E210	SHSY5Y	ttaaaacagcctgtgggttgttcccaccccagaggcccacgtggcggccagtactctggtatcacggtacctttgtacgcctgttttatatccccttcccccgcaacttagaagaaaacaaatcaagttcactaggagggggtacaaaccagtaccaccacgaacaagcacttctgtttccccggtgatgtcgtatagactgtaaccacggttgaaaacgattgatccgttatccgctcttgtacttcgaaaagcccagtatcaccttggaatcttcgatgcgttgcgctcagcactcaaccccagagtgtagcttaggtcgatgagtctggacactcctcaccggcgacggtggtccaggctgcgttggcggcctacctgtggtccaaagccacagga…	Human
a1047	3.19943	0.0844328	Echovirus E7 strain Ibadan_NGR_2010	SHSY5Y	ccagtgggccctgtgggttgtacccacccacagggcccactgggcgctagcactctggtatcacggtaccttagtgcgcctgttttatatcccccacccccacttgaaacttagaagcaaaacatactgaccaatagttgacatggcaagccagccgtgccttggtcaagcacctctgtttccccggaccgagtatcaatagactgctagcgcggttgaaggagaaagcgttcgttacccgactaactacttcgaaaaacctagtagcatcatgaaagttgcagagtgtttcgctcagcacaaccccagtgtagatcaggccgatgagtcaccgcattcctcacgggtgaccgtggcggtggctgcgctggcggcctgcctgtggggcaacccacagga…	Human
a793	3.21262	0.0776414	Enterovirus A124 isolate cg4119	SHSY5Y	ctgttttatctcccctcccccgtaacgttagaagattaaacaaatgacaaatagcaaatccaccaacccaggtgggttttcgtcaagcacttctgtttccccggacctagtaccaataggctgtacccacggctgaaagggaaaacgttcgttacccggctacctacttcgagaagcctagtaccatcattgaatgtctcaagtgttacgctcagcacaaccccagtgcagttcaggctgatgagtcaccgaatcccccacgggcgaccgtgtcggtggctgcgttggcggcctgcctgcgagttccactcgcaggacgcttgattcatgacatggtgcgaagagcctattgagctaggtagtagtcctccggcccctgaatgcggctaatcccaacca…	Primate
a2746	3.21721	0.355246	Human enterovirus 92 strain RJG7	SHSY5Y	tttaaaacagcctgtgggttgtacccacccacagggcccacgcggcgttagtactctggtatcacggtacctttgtatgcctgttttatctcccttcccccgtaacgttagaagaatgaacaaaagacaattagcaaatccaccaacccaggtgggttttcgtcaagcacttctgtttccccggacctagtaccaataagctgtgcccacggctgaaggggaaaacgttcgttatccggctacctacttcgagaagcctagtaccaccaatgattgtctcaagtgttacgctcagcacaaccccagtgtagttcaggtcgatgagtcaccgaattccccacgggcgaccgtgtcggtggctgcgttggcggcctgcctgcgagtttcactcgcaggacg…	Primate
a1263	3.23401	0.0830868	Enterovirus E isolate D 58/96-V2130	SHSY5Y	ttcaaacagcctgggggttgtacccacccctggggcccacgtggcgccagtactctggtacgttagtacctttgtacgcctgttttcccctcccttaaataaattaagattgccactactgaggggagtagtccgactccgctccggcactgccgcaccagtactccggtacgcctagtaccctagtacggagtagatggtatcccccccccgaaacttagaagtaatgagtctaaccgaccaataggcgcgcggcatccagccgtgttacggtcaagcacttctgtttccccggtccgcaaggatcgttacccgcccgacccactacgagaagcctattaactggccaagcgtcagtgaagttgcactcagccacaaccccagtggtagctctggaag…	Cow
NC_002058	3.23573	0.0723342	Human poliovirus 1 Mahoney	SHSY5Y	TTAAAACAGCTCTGGGGTTGTACCCACCCCAGAGGCCCACGTGGCGGCTAGTACTCCGGTATTGCGGTACCCTTGTACGCCTGTTTTATACTCCCTTCCCGTAACTTAGACGCACAAAACCAAGTTCAATAGAAGGGGGTACAAACCAGTACCACCACGAACAAGCACTTCTGTTTCCCCGGTGATGTCGTATAGACTGCTTGCGTGGTTGAAAGCGACGGATCCGTTATCCGCTTATGTACTTCGAGAAGCCCAGTACCACCTCGGAATCTTCGATGCGTTGCGCTCAGCACTCAACCCCAGAGTGTAGCTTAGGCTGATGAGTCTGGACATCCCTCACCGGTGACGGTGGTCCAGGCTGCGTTGGCGGCCTACCTATGGCTAACGCCATGGGACGCT…	Human
a1169	3.25054	0.0691582	Human poliovirus 2 strain EGY88-074	SHSY5Y	ttaaaacagctctggggttgttcccaccccagaggcccacgtggcggctagtacactggtattacggtacccttgtacgcctgttttatactcccttccccgtaacttagaagctatgtaatccaagttcaatagaagggggtacaaaccagtaccaccacgaacgagcacttctgtttccccggtgagattgtataagctgttcccacggccgaaaacgatcgatccgttacccgctcttgcacttcgagaagcctagtatcatcttgggatcttcgatgcgttgcgctcagcactctaccccagagtgtagcttaggtcgatgagtctggacattcctcaccggcgacggtggtccaggctgcgttggcggcctacctgtggtccaaagccacagga…	Human
a1031	3.2822	0.0730294	Coxsackievirus A8 isolate CVA8/SZ266/CHN/2014	SHSY5Y	ttaaaacagcctgtgggttgtacccacccacagggcccactgggcgccagcactctggtaatacgttacctttgtgcgcctgttttacctccccctaccctggaacactttagaagtaaagcatatctggtcaatagaaggtgtggcgaaccagctgcatctcgaccaagcacttctgtttccccggactgagtatcaatagactgctaacgcggtcgaaggagaaaacgttcgttatccggctagctacttcgagaagcctagtaacaccatgaaagttgcagagtgtttcactcagcacttcccccgtgtagatcaggtcgatgagtcaccgcgacccccacgggcgaccgtggcggtggctgcgttggcggcctgcctgtggggcaacccatagga…	Human
a984	3.28693	0.0864674	Echovirus E11 isolate Swab-3/HB.ES/CHN/2019	SHSY5Y	ttaaaacagcctgtgggttgttcccacccacaggcccattgggcgctagcactctggtatcacggtacctttgtgcgcctgttttatacacccttcccaagtgtaacttagaagcttaccacacacggtcaataggcgactcagtaagccaactgggtcttgatcaagcacttctgtttccccggactgagtatcaataagctgctcacgcggctgaaggagaaaacgttcgttaaccggccaattacttcgagaaacctagtaacaccatggaggttgcgcagcgtttcgctccgcacaaccccagtgtagatcaggccgatgagtcaccgcactcctcacgggcgaccgtggcggtggctgcgctggcggcctgcccatggggtaacccatgggacg…	Human
NC_075425	3.29271	0.0766864	Rosavirus C strain RASK8F	SHSY5Y	GGGATGGGTCTGGTGCTGCGCCGCGTGTGTCTTGACACCGCGCTGCTCAGGATGCTTCTGCCCCGTGCTTTGGACGCCTACCAGGGCGTTAAACTGGTCCCCCCCTTACCCTTTCCCCGTAACTAAGTTTGTACCTCCCCCATATAGGCTGCTAAGACGCTTGTTGCTACAGCATATGTGGATCAGGGAGTTCTCCATGAGTAATCTTTTCCACCCTCTCTAGTGTCTATGCTATTGAGGACGGGTTGGAGCCCCGTTGACCTAGTGTCAGAGTGTGTCGGTAGCAGGCTTTCTGCTCTCGCCCCATGCCGGCCACACCTCCCGTCAGTAATGTGAAGACTGCAAGTTGCATGTGAAAAGGTTTCTAATATTTGAGCTGAATGTAGCGATTACCCAAGG…	Rodent
a752	3.30571	0.0883478	Human rhinovirus 27 strain ATCC VR-1137	SHSY5Y	ttaaaacagcggatgggtatcccaccatccgacccacagggtgtagtgctctggtattttgtacctttgcacgcctgtttccccattgtacccctccttaaatttcctccccaagtaacgttagaagtttaaggaaacaaatgtacaataggaagcatcacatccagtggtgttatgtacaagcacttctgtttccccggagcgaggtataagtggtacccaccgccgaaagcctttaaccgttatccgccaatcaactacgtaatggctagtattaccatgtttgtgacttggtgttcgatcaggtggttccccccactagtttggtcgatgaggctaggaactccccacgggtgaccgtgtcctagcctgcgtggcggccaacccagcttttgctgg…	Human
a1282	3.33084	0.0855872	Bovine enterovirus type 2 strain BJ001	SHSY5Y	tttaaaagagtcagggggttgtacccacccctggggcccacgtggcgctagtactctggtacgttagtacccttgtacgcctgtttttccctcccttaaataaattaagactaccactactgaggggagtagtccgactccgctccggcactgccgcaccagtacaccggtacgctagtacccttgtacggagtagatggtatccccacccccgaaacttagaagcaagcacacaaaccgaccattaggcgcgcggcatccagtcgcgtaacggtcaagcacttctgtttccccggtccgcaaggatcgttacccgcccgacccactacgagaagcctagtagttggccaagtgaacgcgaggttgcgctcagccacaaccccagtggtagctctggaa…	Cow
a580	3.33518	0.116814	Ovine picornavirus	SHSY5Y	aaaatggggtgcatatagcatggttcccatgctgtatgctaccccattttcttccctccccctccaactaccttttccccctctattgtaacttagaagctaatacacatagcccaataggggcaccacacccagtggtgtatagggcaagcacttctgtttccccggctttgccgttaacccccacagtactacgcgactgttagtaggtaacgtaactagtgaaggttgatccggaggtaaaccccaacctccagaaacgtgagatgagggttcagtaaccccctatggtaacatagactgatccctgcgctggctcacgggcttcgtgcactgaatctaggtaaagttactgaagccacgagtgtgctactgtggtttcctccagcgccttgaatg…	Sheep
a1068	3.34041	0.085744	Human coxsackievirus A24 strain E34-dn19	SHSY5Y	ttaaaacagctctggggttgttcccaccccagaggcccacgcggcggccagtacaccggtatcacggtacccttgtacgcctgttttatactcccttccccgtaacttagaagccacaaaccaagttcgataggagggggtacaaaccagtaccaccgtgaacaagcacttctgtttccccggtgatgtcacatagactgtccccacggttgaaagtgattgatccgttacccgccttggtacttcgagaaacctagtatcatcttggaatcaatgacgcgttgcgctcagcactcaaacccggagtgtagcttaggctgatgagtctggacgtccctcactggcgacagtggtccaggctgcgctggcggcctacctgtggtggaagccacaggacgc…	Human
a1216	3.34741	0.0813559	Human enterovirus C99 isolate HT-XEBGH09F/XJ/CHN/2011	SHSY5Y	ttaaaacagctctggggttgttcccaccccagaggcccacgtggcggctagtactccggtatcgaggtacccttgtacgcctgttttatactcccttcccccgtaacttagaagccaaaaatacaagttcaatagaagggggtacaaaccagtaccaccacgaacaagcacttctgttaccccggtgatgttgcatagactgtccccacggtcgaaagcgattgatccgttatccgcttaggtacttcgagaagcctagtatcaccttggaatcttcgatgcgttgcgctcatcactcgaccccggagtgtagcttaggtcgatgagtctggacgatcctcactggcgacagtggtccaggctgcgttggcggcctacctatggcccaaagccatagga…	Human
a857	3.36208	0.0855583	Human coxsackievirus A22 strain ban99-10427	SHSY5Y	ttaaaacagctctggggttgttcccaccccagaggcccacgtggcggctagtactctggtattgcggtacctttgtacgcctgttttatacccccttccccagtaactttagaagcaattcattcagttcaatagagggggtacaaaccagtaccaccacgaacaagcacttctgtttccccggtgaagccgtatagactgtacccacggttgaaaatggcagatccgttatccgctcatgtacttcgagaagcctagtatcatcttggaatcttcgatgcgttgcgctcagcactctaccccgagtgtagcttaggctgatgagtctgggcataccccaccggcgacggtggcccaggctgcgttggcggcctacccatggctaacgccatgggacgc…	Human
a862	3.38426	0.0771593	Human coxsackievirus A1 isolate KS-ZPH01F/XJ/CHN/2011	SHSY5Y	ttaaaacagctctggggttgttcccaccccagaggcccacgtggcggctagtacactggtatcacggtacctttgtacgcctgttttatatcccctcccccatgcaactttagaagtaattcaaatagttcaatagagggggtacaaaccagtaccaccacgaacaagcacttctgtttccccggtgaggctatatagactgttcccacggtcgaaggtggctgatccgttatccgcttgagtacttcgagaagcctagtaccacctttggatcttcgatgcgttgcgctcagcactctaccccgagtgtagcttaggctgatgagtctgggcataccccaccggcgacggtggcccaggctgcgttggcggcctacccgtggctaacgccatgggacg…	Human
a840	3.40995	0.0688354	Enterovirus D68 isolate CF569939-FRA-2018	SHSY5Y	ttaaaacagccttggggttgttcccactccaagggcccatgtggcggctagtactctggtacttcggtacctttgtacgcctgttttatctcccttcccaatgtaatttagaagctcttaaatcaaggctcaataggcggggcgcaacccagcgctctcatgagcaagcacttctgtctccccggtgtggttgtataaactgttcccacggttgaaaacaacctatccgttatccgctatagtacttcgagaaacctagtatcacctttggattgttgacgcgttgcgctcagcacactaacccgtgtgtagcttgggtcgatgagtctggacataccccactggcgacagtggtccaggctgcgttggcggcctactcatggtgaaaaccatgagacg…	Human
a1287	3.41087	0.0962604	Dromedary camel enterovirus strain 20CC	SHSY5Y	ttaaaacagcctgggggttgttcccacccccagggcccacgtggcgcaagtactctgcttcgttagaagccttgtacgcctgttttcccctccttaaataaattaagattaccacttccgaggggagtagtccgactccgctccgatacgtcgctccagtgcgctagtacgcttagtactttctcacggggatagtggtacccctccctagtaatttagaagacttgaaaaaccgaccaataggcacctcgcatccagcggggtaaaggtcaagcacttctgtttccccgggtcgagtagcgatagactgtgcccacggtcgaaggtgaaacaacccgttatccgactttgtacttcgggaagcctagtaccaccaaagattatgcttggggtttcgct…	Camel
a1280	3.42064	0.0877942	Enterovirus F strain PS87/Belfast	SHSY5Y	tttaaaacagcctgggggttgtacccacccctagggcccacgtggcgccagtactctggtacattagtacctttgtacgcctgttttcccctcccttaaataaatcaagattaccactactgaggggagtagtccgactccgctccagcaatgctgcaccagtgcactggtacgctagtaccttttcacggagtagatggtatccccaccccgaaacttagaagcatgtgatcaaatcgaccaataggcgcgcggttgccagccgcgtttcggtcaagcacttctgtttccccggtccgcaaggatcgttacccgcccgacccactgcgagaagcccagtaactggccaagcggtagcgaggttgcactcagccacaaccccagtggtagctctggaag…	Cow
a1171	3.42526	0.0735561	Human poliovirus 2 strain NIE0611451	SHSY5Y	ttaaaacagctctggggttgttcccaccccagaggcccacgtggcggctagtactccggtatcacggtacccttgtacgcctgttttacactcccttcccccgtaacttagaagaaacaaacaaagttcaatagaagggggtacaaaccagtaccaccacgaacaagcacttctgtttccccggtgacgttgtatagactgtacccacggtcgaaaacgattgatccgttatccgcttttgtacttcgagaagcctagtatcatcttggaatcttcgatgcgttgcgctcagcactcaatcccagagtgtagcttaggtcgatgagtctggacgttcctcaccggcgacggtggtccaggctgcgttggcggcctacctgtggcccaaagccacaggac…	Human
a2285	3.44069	0.09207	Parabovirus A3 isolate RtNn-PicoV/HuB2015-3	SHSY5Y	tgaaccgttacgcaccactcagttggtgtttggtggcaccaatgatggaacaaaaggctacaccacttgggctacggcccgcgccaccttgtggcgcaaagacattagaagaatagcataccgcccactagggccctgcagccagcagggtaacgggcaagcacttctgtctccccggtagaacggtataggctgtacccacggccgaaaactgaactatcgttacccgactccgtacttcgcaaagcttagtaggaaactggaaagttcgagttattgacccggagtgttccccccactccagaaacgcgtgatgagggttgccaccccgaccatggcgacatggtgggcatccctgcgctggcacgcggcctctaagaggataactcgctcctactg…	Rodent
a1017	3.44127	0.0783555	Enterovirus D111 strain ANG/2010-23294	SHSY5Y	ttaaaacagctctggggttgttcccaccccagaggcccacgtggcggccagtactccggtattgcggtacccttgtacgcctgttttatactcccttcccccgtaacttagaagaaataaaccaagttcactaggagggggtacaaaccagtaccaccacgaacaagcacttctgtttccccggtgacattgcatagactgtacccacggttgaaagcgactgatccgttacccgctactgtacttcgagaagcctagtaccatcttggaatcttcgacgcgttgcgctcagcactcaaccccagagtgtagcttaggtcgatgagtctggacaatccccaccggtgacggtggtccaggctgcgttggcggcctacctgtggcccaaagccacaggac…	Human
a791	3.44305	0.079398	Enterovirus J103 isolate cg8227	SHSY5Y	tttgtacgcctattttaaaacccctacccccgtaacttagaagcatttgacacaagttcaatagtaggaccatcatccaggtggttcatcgaacaagcacttctgttaccccggtcctagtacctgtgaagctgtacccacggcggaaggggaaaacgatcgttacccggctatctacttcgagaagcctagtaacagcattgaaactcttgagcgttgcgttcagcacagtaacccctgtgtagctttggctgatgagtctgggcattccccactggcgacagtggcccaggctgcgttggcggccaaccgatccgggcaaccgggtcggacgcttatttgtggacatggtgtgaagagcctattgagctagatagtagtcctccggcccctgaatgc…	Primate
a1276	3.45015	0.0759977	Enterovirus K2 (Rodent/Ee/PicoV/NX2015)	SHSY5Y	tttaaaagagcctgggggttgttcccacccccaggatgcccactcgtgggcatgtggtactgtggtatcgcggtaccacagtacgcctctttgaccgccctgacccaagaatcttttcctttaacagatctcttcgtaacaagggcctcagcctgacgcaagtgcctccattggagtctctccaagccctccggggcttggagggcgccgaccccctgcctagggggagcccacgacacggctggagtccattggcacaccgcagccacgattcaagccagaattgaaagcgggaagcacttctgtctccccggtgtggatcatacgctgtacccacggcgaaaagtgaagcatcgttacccgactcggtacttcgagaagcccagtacagttgtggat…	Rodent
a1168	3.45588	0.0787572	Human poliovirus 2 strain CHA1218986	SHSY5Y	ttaaaacagctctggggttgttcccaccccagaggcccacgtggcggccagtactccggtattacggtacccttgtacgcctgttttatactcccttcccctgtaacttagaagcatacaaaccaagttcaatagaagggggtacaaaccagtaccaccacgaacaagcactcctgtttccccggtgacattgcatagactgtacccacggttgaaagcgatcgatccgttacccgctcctgtacttcgagaagcctagtatcatcttggaatcttcgatgcgttgcgctcagcactcaaccccagagtgtagcttaggctgatgagtctggacgtcccccaccggcgacggtggtccaggctgcgttggcggcctacctgtggcccaaagccacagga…	Human
a1192	3.46431	0.0770325	Enterovirus A90 isolate PSH40F/XJ/CHN/2011	SHSY5Y	ttaaaacagctctgggggttgttcccaccctagaggcccacgtggcggctagcactctggtatcacggtacctttgtgcgcctgttttatatccctttccccatgcaacttagaagttttttaaacaaagttcaatagaagggggtacaaaccagtgccaccacgaacaagcacttctgtttccccggtgaagctgcatagactgtccccacggttgaaagcggcagatccgtcatccgctttggtacttcgagaaacctagtatcaccttggaatcttcgatgcgttgcgctcagcactcaaccccagagtgtagcttaggttgatgagtctggacaatcctcactggcgacagtggtccaggctgcgttggcggcctacctgtggtgaaaaccacag…	Human
a864	3.49726	0.0942327	Enterovirus D68 isolate 2012-12225	SHSY5Y	ttaaaacagccttggggttgttcccacctcaagggcccacgtggcggctagtactctggtatttcggtacccttgtacgcctgttttatctccctccccaatgtaacttagaagctttcaaatcaaagctcaataggtggagcgcaagccagcgcttccgtgagcaagcactcctgtttccccggtgcggttgtatagactgttcccacggttgaaaacaacctatccgttatccgctatagtacttcgagaaacctagtatcacctttggattgttgatgcgttgcgctcagcacactaacccgtgtgtagcttgggtcgatgagtctggacataccccactggtgacagtggtccaggctgcgttggcggcctactcatggtgaaaaccatgagacg…	Human
a1198	3.50148	0.0888964	Human poliovirus 2 strain NIE0711441	SHSY5Y	ttaaaacagctctggggttgttcccaccccagaggcccacgtggcggctagtactctggtattacggtacccttgtacgcctgttttatactcccttccccgtaacttagaagaaataaaccaagttcaatagaagggggcacaaaccagtgtcaccacgaacaagcacttctgtttccccggtgatattgtatagactgtacccacggttaaaagcgattgatccgttatccgctcttgtacttcgaaaagcctagtatcatcttggaatcttcgatgcgttgcgctcaacactcaaccccagagtgtagcttaggtcgatgagtctggacattccccaccggcgacggtggtccaggctgcgttggcggcctacctgtggcccaaagccacaggacg…	Human
a861	3.51681	0.0813902	Human coxsackievirus A22 strain USA75-10624	SHSY5Y	ttaaaacagctctggggttgttcccaccccagaggcccacgtggcggctagtactctggtatcgaggtacctttgtacgcctgttttacaccccttcccctgtgcaactttagaagcaaatcacaaagttcaatagagggggtgcaaaccagcaccaccacgaacaagcacttctgtttccccggtgatgctgtatagactgttcccacggtcaaaaatggcagatccgttatccgcttgagtacttcgagaagcctagtaccaccttggaatcttcgatgtgttgcgctcagcactctaccccgagtgtagcttaggctgatgagtctgggcataccccaccggcgacggtggcccaggctgcgttggcggcctacccatggctaacgccatgggacg…	Human
a1163	3.51901	0.0678452	Human coxsackievirus A17 isolate cCA17.67591	SHSY5Y	ttaaaacagctctggggttgttcccaccccagaggcccacgtggcggccagtacactggtatcacggtacccttgtacgcctgttttatactcccttcccccgtaacttagaagccataaatccaagttcaacagaagggggcacaaaccagtgccaccacgaacaagcacttctgtctccccggtgaagttgcatagactgtaaccacggttaaaagcgattgatccgttatccgctcatgtacttcgagaagcctagtaccaccttggaaccttcgacgcgttgcgctcagcactcaaacccagagtgtagcttaggccgatgagtctggacgttccccaccggcgacggtggtccaggctgcgttggcggcctacctgtggctcaaagccacagga…	Human
a839	3.52299	0.0764878	Enterovirus A123 strain OM112t (P12)	SHSY5Y	ttaaaacagcctgtgggttgttcccacccacagggcccactgggcgctagtactctggtattacggtacctttgtacgcctgttttacaacccttcccccatgtaacttagaagcaacaaataaacgaccaatagcacactcaccaatccagatgagtgatggtcaagcacttctgttaccccgggcttagtaccaatagactgccatcgcggttgaaggggaaaacgctcgttatccggctctctactgcgagaagcctagtaacgccttagaaatgctcaagcgttgcgctcagcacaaccccagtgtagctcaggtcgatgagtcactgcattccccacgggcgaccgtggcagtggctgcgtttgcggcctgcctacagctctacgctgtaggac…	Primate
a959	3.53794	0.0805377	Enterovirus J strain N203	SHSY5Y	ttaaaatagcctcagggttgttcccaccctgagggcccacgtggtgtagtactctggtattacggtacctttgtacgcctattttatacccccttccccaagtaatttagaagcaagcacaaaccagttcagtagtaagcagtacaatccagtactgtaatgaacaagtacttctgttaccccggaagggtctatcggtaagctgtacccacggctgaagaatgacctaccgttaaccggctacctacttcgagaagcctagtaatgccgttgaagttttattgacgttacgctcagcacactaccccgtgtgtagttttggctgatgagtcacggcactccccacgggcgaccgtggccgtggctgcgttggcggccaaccaaggagtgcaagctcct…	Primate
a1180	3.55284	0.079912	Human coxsackievirus A13 isolate CV-A13_68095	SHSY5Y	ttaaaacagctctggggttgttcccaccccagaggcccacgtggcggccagtacaccggtatcacggtacccttgtacgcctgttttatactccctttcccccgtaacttagaagcaataaaaccaagttcaatagaaagggggtacaaaccagtaccaccacgaacaagcacttctgtttccccggtgatgttgtatagactgtttccacggttgaaaacgactgatccgttatccgctcttgtacttcgagaagcctagtatcatcttgggatcttcgatgcgttgcgctcaacactcgaccccggagtgtagcttaggccgatgagtctggacgttccccaccggcgacggtggtccaggctgcgttggcggcctacctgtggtccaaagccacag…	Human
a1440	3.57479	0.0692763	Caprine kobuvirus isolate CKoV-China/SWUN/F11/2019	SHSY5Y	cccccttttccctaaccccaaccgccgtatctggtggcggcaagacacacgggtctttccctctaaagcacaaatgtgtgtgtgtcccaggtcctcctgcgctcggtgcgggagtgctcccacccaactgttgtaagcctgtccaacgtgtcgtcctggcaagactatgacgtcgcatgttccgctgcggatgccgaccgggtaaccggttccccagtgtgtgtagtgcgatcttccaggttcccctggttggcgttgtccagaaactgcttcaggtaagtggggtgtgcccaatccctgcaaaggttgattctctcaccaccttaggaatgctccggaggtaccccagcaacagctgggatctgaccggaggctaattgtctacgggtggtgtttcct…	Goat
a1178	3.58483	0.0702	Enterovirus A71 strain MAD-3126-11	SHSY5Y	ttaaaacagcctgtgggttgcacccacccacagggcccactgggcgctagcaccctgattctgcggaatctttgtgcgcctgttttacaacccttcccccgatttgtaatttagaagcaacgaacctcaccgatcaatagtaggcgtggcgcgccagctacgtcttgatcaagcacttctgtttccccgggctgagtatcaatagactgcttgcgcggtcgaaggagaaaacgctcgttatccggctaactacttcgagaaacccagtaacaccattgaaactgcagagtgtttcgctcagcacttcccccgtgtagatcaggtcgatgagtcactgcaatccccacgggcgaccgtggcagtggctgcgttggcggcctgcctatggggcaacccata…	Human
NC_023422	3.60193	0.140757	Caprine kobuvirus isolate 12Q108	SHSY5Y	TTTGAAAAGGGGGTGGGGGGGGCCTCGGCCCCCTCACCCTCTTTTCCGGTGGCCACGCCCGGGCCACCGATACTTCCCTTCACTCCTTCGGGACTGTTGGGGAGGAACACAACAGGGCTCCCCTGTTTTCCCATTCCTTCCCCCTTTTCCCAACCCCAACCGCCGTATCTGGTGGCGGCAAGACACACGGGTCTTTCCCTCTAAAGCACAATTGTGTGTGTGTCCCAGGTCCTCCTGCGTACGGTGCGGGAGTGCTCCCACCCAACTGTTGTAAGCCTGTCCAACGCGTCGTCCTGGCAAGACTATGACGTCGCATGTTCCGCTGCGGATGCCGACCGGGTAACCGGTTCCCCAGTGTGTGTAGTGCGATCTTCCAGGTCCTCCTGGTTGGCGTTGTCC…	Goat
a77	3.60412	0.1077	Human parechovirus 8 clone V8D	SHSY5Y	ctggaggatagagtccctttcccagccttgaggcggctggtcaataagagcctcaaatgcaacaaacatctaagactattgagaacaaccctgtacctggtccccactagtcgaaggcatctagcaataagatgagtggaatatgggcgcttaaagtacagagtcaatgatcttttctagcctacgcttatgcgtggggtggcagatggcgtgccataaccctattagtgagataccacacttgtggaccttatgctcacacagccatcctccagttagtttgtaagatgtctggtgatgtgtgggaacttgttggaaataacattttgctgtaaggcattcattagccagcggataaaacacctggtaacaggtgcctctggggccaaaagccaaggt…	Human
a863	3.65047	0.0829407	Human coxsackievirus A1 strain Tompkins	SHSY5Y	ttaaaacagctctggggttgttcccaccccagaggcccacgtggcggccagtactctggtattgcggtacctttgtacgcctgttttatatcccctccccaagtaactttagaagcaattcacaaagttcaatagagggggtacaaaccagtaccaccatgaacaagcacttctgtttccccggtgaagctgtatagactgttcccacggtcgaaaatggcagatccgttatccgctcacgtacttcgagaagcctagtatcatcttggaatcttcgacgcgttgcgctcagcactctaccccgagtgtagcttaggccgatgagtctgggcataccccaccggcgacggtggcccaggctgcgttggcggcctacccatggctaatgtcatgggacgc…	Human
NC_028964	3.68253	0.0926077	Gallivirus Pf-CHK1/GV	SHSY5Y	tttaaaacagctctagggttgttcccaccctagaggcccaagtggcggctagcactctggtattacggtacctttgtgcgcctgttttatatcccttcccccatgtaacttagaagatattaaacaaagttcaataggagggggtacaaaccagtgccaccacgaacaaacacttctgtttccccggtgaagctacatagactgttcccacggttgaaagtggcagatccgttatccgctttggtacttcgagaaacctagtaccaccttggaatcttcgatgcgttgcgctcagcactcaaccccagagtgtagcttaggtcgatgagtctggacgatcctcactggcgacagtggtccaggctgcgttggcggcctacctgtggcgaaagccacagg…	Chicken
a1438	3.69196	0.0760309	Aichivirus B strain U-1	SHSY5Y	cttcggccccctcaccctcttttccggcggcgcatgttcgcgtcgtcgtaagtctggattcccaaggcccactcggttcaacttcggtttccggacaaatacaaagaacctcagtcctcttggtactttctcgcctgagtctacaaagcgagaaacctgcccctctaacgccagacgagcggcataaaactcgaacttctggcacgttccaccaccccttctcctatcccaacccccattgcgctctcaaggtcgcgcttttccgagactagctcggattcaaaaagttcctggcaccctttaccccttcaggcccttaaggtaggaactgaccttgtgctgtgatctcggtgcggaagtgctactgcgtagtgattgtaagatccttttgtggttctg…	Cow
a1439	3.72333	0.0776423	Bovine kobuvirus strain IL35164	SHSY5Y	cacccacttttccggcggcgcacgttcgcgtcgtcgtaagtctggactcccaaggccaactcggttcaacttcggtttccggacaaatacaagaacctcagtcctcttggtactttctcgcctgagtcaacaaagcgagaaacctgcccctctaacgccagacgagcggcatgaaacttgaacttctggcatgttccactttccctctccctcaccccaccccaccgcgctctcaaggtcgcgctcttccgggactagcccggttttaaaagttcctggcaccctttgcccctctaggcccttaaggtaggaactgaccttgtgctgtgatctcggtgcggaagtgctactgcgtagtgattgtaagatccctttgtggttctgccctggcaaggctac…	Cow
a820	3.72505	0.140189	Caprine kobuvirus isolate 12Q108	SHSY5Y	tttgaaaagggggtggggggggcctcggccccctcaccctcttttccggtggccacgcccgggccaccgatacttcccttcactccttcgggactgttggggaggaacacaacagggctcccctgttttcccattccttcccccttttcccaaccccaaccgccgtatctggtggcggcaagacacacgggtctttccctctaaagcacaattgtgtgtgtgtcccaggtcctcctgcgtacggtgcgggagtgctcccacccaactgttgtaagcctgtccaacgcgtcgtcctggcaagactatgacgtcgcatgttccgctgcggatgccgaccgggtaaccggttccccagtgtgtgtagtgcgatcttccaggtcctcctggttggcgttgtcc…	Goat
NC_012800	3.72573	0.15062	Cosavirus A strain HCoSV-A1	SHSY5Y	TTCTGAGACCGGCACGGTCAACCCGACTCATTTACGAGTTACTCATTTATTTTGAAACATCATAAAGAACGTGAACCGCTCTTTGTTTCTTTAAGGAATTTAGAGTAGAAAACATTTGAGATGAGGCCCGGTTGAACTCCGGGCGCTTTCCATCCGCTGTGATGGGCTCACTCCTGTACACCGTGAGTCCGCGCAGTGCTGACTTAACACTTAAGTAATGTATAGGCCGAGGATTACACCGCTCGGCTCCCACCTTTCACCACCGTGGGATTAACAGGTTCAATGCACAAATTCCTGTCCTTGGCTATGTCAAAGCAATACAGTGTGTACATGGCGTGCACGCTCAAAGCGGAGACTTAGGCCTCACAGATTGTGTTTTGTGTTATTGGATGCTGGATG…	Human
a922	3.77877	0.0835886	Bovine kobuvirus	SHSY5Y	attcccaaggcccactcggttcaacttcggtttccggacaaatataaagaacctcagtcctcttggtactttctcgcctgagtcaacaaagcgagaaacctgcccctccagcgccagacgagcggcataaaacttgaacttctggcatgctccaccacccttttccccattccaacccccattgcgctctcaaggtcgcgctttttcgagactagctcggattcaaaagttcctggcaccctttgccccttcaggcccttaaggtaggaactgaccttgtgctgtgccctcggtgcggaagtgctactgcgtagcgattgtaagatccctttgtggttctgccctggcaaggttatagagtactgtgatccgctgcggatgccatcctggtaacaggac…	Cow
a1284	3.77901	0.102636	Rattus tanezumi hunnivirus strain Wencheng-Rt38-2	SHSY5Y	cccccctcccccccttcccttccctttgcaacgcaacaattgtaagtgccctcacctgtcaattgggaccaccactttcagtgaccccatgcgaagtgctgagagaaaggaagctttcttacccttcatttgtgaacccactggtctaagccgcttggaatacgatgagtggaaaagttcattcttaatggagtgaaacatgcttaaatttccagctcgtgctggtctttccagtacggggcggccctgtctggccgtaattcttcagagtgtcacgccacacttgtggatctcacgtgccacatgacagcgctacagctggaactgggtgcttggtgcccatggagtaacagcgaaaagtgttagatcaagccttgcttgggctatgagcctgcggaa…	Rodent
a2465	3.78737	0.0890804	Cardiovirus F1 isolate RtMruf-PicoV/JL2014-1	SHSY5Y	ctagactttctaccctcttgaatggcgaattccagagtaaagtcacctctgccttgccgctatacacacccaaccaatcgattcggccccacgtgtatagccccttggtcaagtgacctcttacgtctggacgcggatttaagacctgaatatccgctgaaagttaacaccatgtttgccccgattatgtgatgtttctgctcttgctgggcggaacatccgtcgggatgccaaagcaatttgtgtccccttctttctttggacttcggtcccccggtcgaagccgcttggaataagacagggttattttccctccttcctctcttctactttgttaagctctatttaacaaaagggtatgtctggcccctcccttcttggggaatgtgcgcggcggtc…	Rodent
a1432	3.85785	0.0839606	Caprine kobuvirus isolate MN1/2018	SHSY5Y	gcccgtccccctcaccctcttttccggtggccacgcccgggccaccgatacttcccttcactccctcgggactgttggggaggaacacaacagggctcccctgtatttcctcttcccattccccctttcctaaccccaaccgccgtatctggtggcggtaagacacacgggtctttccctctaaagcacaattgtgtgtgtgtcccaggtcctcctgcgttcggtgcgggagtgctcccacccaactgttgtaagcctgtccaacgtgtcgtcctggcaagactatgacgtcgcatgttccgctgtggatgccgaccgggtaaccggttccccagtgtgtgtagtgcgatcttccaggttctcctggttggcgttgtccagaaactgcttcgggtaagt…	Goat
a1436	3.89022	0.0796485	Bovine kobuvirus strain BKoV/EGY-1	SHSY5Y	cgcacgttcgcgtcgtcgtaagtctggattcccaaggccaacttggtttaacttcggtttctggacaaatacaaagaacctcagtcctcttggtactttctcgcctgagtcaacaaagcgagaaacctgcccctctaacgccagacgagcggcataaaacttgaacttctggcacgctccactcttccctctcccaatcccatccccatcgcgctctcaaggtcgcgcaattctgggactagcccagatttaaaagttcctggcaccctttgcccctttaggcccttaaggcaggaactgaccttgtgctgtgacctcggtgcggaagtgctactgcgtagtgattgtaagctcctcttatggttctgccctggcaaggctatagagtactgtgatccg…	Cow
a1059	3.97697	0.233442	Aichi virus	SHSY5Y	tttgaaaagggggtgggggggcctcggccccctcaccctcttttccggtggtctggtcccggaccaccgttactccattcagcttcttcggaacctgttcggaggaattaaacgggcacccatactccccccaccccccttttgtaactaagtatgtgtgctcgtgatcttgactcccacggaacggaccgatccgttggtgaacaaacagctaggtccacatcctcccttcccctgggagggcccccgccctcccacatcctccccccagcctgacgtatcacaggctgtgtgaagcccccgcgaaagctgctcacgtggcaattgtgggtccccccttcatcaagacaccaggtctttcctccttaaggctagccccggcgtgtgaattcacgttgg…	Human
NC_001366	4.04465	0.0996147	Theilovirus strain GDVII	SHSY5Y	ttgaaagccgggggtgggagatccggattgccagtctgctcgatatcgcaggctgggtccgtgactacccactccccctttcaacgtgaaggctacgatagtgccagggcgggtactgccgtaagtgccaccccaaaataacaacagaccccccccccccccccccccccccccccccccccccccccccccccccccccccccccccccccccccccccccccccccccccccccccccccccccccccccccccccccccctctccctcccccccccctaacgttactggccgaagccgcttggaataaggccggtgtgcgtttgtctatatgttattttccaccatattgccgtcttttggcaatgtgagggcccggaaacctggccctgtcttct…	Rodent
a871	4.10644	0.0696312	Canine kobuvirus 1 isolate 12D049	SHSY5Y	tcacgcacttttccggtggtccggtctcagaccaccgttactccattcagcttcttcggaacctgttcggaggaattaaacgggcacccactaaccccaacccccttctcgtaactaagtgtgtgcccaatctcttgactcctgctggaaccaccgaccagtagtgtccaaaatgccaggtggaaaatcctcccttcccctctgggctacatgcccagcatcctccccccagcctgacgtgccacaggctgtgcaaagaccccgcgaaagctgccaaaagtggcaattgtgggtcccccctttgtcaaggcgtcgagtctttctcccttaaggctagccccgtcagtgaactctgtcgggcaactagtgacgccactgcatgcctccgacctcggccgc…	Canine
NC_034381	4.14101	0.0882242	Miniopterus schreibersii picornavirus 1	SHSY5Y	TTGAAAGCCGGGCCGGGGGTCCCCGCCCCCGGTCCAGCCCTCTGGGGTTTCCGCCCCAGAGGTCGTAGGGGACACTAGTATCAGCTTGTGTTCCCGGTTACCCGGCTTTCCCCAGTTGCTCTGGGTTAACAAAGCACGTGTGGTGGGCACGTAAACTTCACCAAACAACCCAATCCTCTTTTCTTCCTCTTTGGCGCAAACATCGCGCCTCCTCTACTGAAGATACCGACTCAACCGGTAAGATCAGGATTGAGGGTTGTCAACTGACCTCACAGTTGAAAACTAATGGACATCGAGTTTATTAGACTCATAGGACATCCCGGAACGGGGCTAACGCGTTGGTAGCGCAGTGTAGTTCCGGCCCGAATCTTAACACCAAAATGTTCCAAAACTGACCAA…	Bat
a1346	4.20026	0.0774169	Canine kobuvirus strain S272/16	SHSY5Y	tcaccctcttttccggtggtccggacccagaccaccgttactccattcagcttcttcggaacctgtttggaggaattaaacgggcacccacccaccttcacccccttttcgtaactaagtgtgtgcccaatctcatgactcctgctgacttcaccgaccagcagtgtccaaaacgctaggtgaatttccttcctccccctctgggcttctgcccagctccctccctccagcctgacgtgccacaggctgtgcaaagaccccgcgaaagctgccaaaagtggcaattgtgggtcccccctttgtaaaggcgtcgagtctttctcccttaaggctagacccgtcagtgaattctgtcgggcaactagtgacgccactgcatgcctccgacctcggccgcgg…	Canine
a1364	4.23039	0.0937834	Salivirus A SZ1	SHSY5Y	tctgtcctcaccccatcttcccttctttcctgcaccgttacgcttactcgcatgtgcattgagtggtgcacgtgcttgaacaaacagctacactcacatgggggcgggttttcccgccctgcggcctctcgcgaggcccacccctccccttcctcccataactacagtgctttggtaggtaagcatcctgatcccccgcggaagctgctcacgtggcaactgtggggacccagacaggttatcaaaggcacccggtctttccgccttcaggagtatccctgctagtgaattctagtagggctctgcttggtgccaacctcccccaaatgcgcgctgcgggagtgctcttccccaactcaccctagtatcctctcatgtgtgtgcttggtcagcatatct…	Human
a1354	4.26217	0.0756993	Canine kobuvirus isolate SMCD-59	SHSY5Y	tttaagtgttgtgcccaatctcttgactcctgctggaaccaccgaccagtagtgtccaaaatgccaggtggaaaatcctcccttcccctctgggcttcatgcccggcatcctccccccagcctgacgtgccacaggctgtgcaaagaccccgcgaaagctgccaaaagtggcaattgtgggtcccccctttgtcaaggcgtcgagtctttctcccttaaggctagtcctgtcagtgaactctgtcgggcaactagtgacgccactgcatgcctccgacctcggccgcggagtgctgccccccaagtcatgcccctgaccacaagttgtgctgtctggcaaacattgtctgtgagaatgttccgctgtggctgccaagcctggtaacaggctgccccagt…	Canine
a680	4.29096	0.0833552	Canine kobuvirus strain UK003	SHSY5Y	tttcccctgttcgtaactaagtgtgtgcccaatctcctcactcctgctggcttcaccgaccggcagtgtccaaaatgctaggtgaatcccctccctttcctctgggcttctgcccagcttcctccccccagcctgacgtgacacaggctgtgcaaagaccccgcgaaagctgccaaaagtggcaattgtgggtcccccctttgtaaaggcgtcgagtctttctccctcaaggctagacccgtcagtgaattctgtcgggcaactagtgacgccactgcacgcctctgacctcggccgcggagtgctgccccccaagtcgtgcccctgaccacaagttgtgctgtctggcaaacattgtctgtgagaatgttccgctgtggctgccaagcctggcaacag…	Canine
a2667	0.982944	0.185575	Turdivirus 1	U2OS	tcctcacccatgcttttcctacccccaccacgcccgcatgtttactgctttccttgatgctgcccgtgactacttccatgacctccccaacccaaacctcaaacgccttaagctatcatgggctctctatcaccaatccccttccttcccacccagaacccccccctccctcccctacaacgtgtatgagcaagacgagtttgacaagctcgccgaagccatgctcacccactctcccttccccacatcccattacctcttccaccccctcccgtccaacgcccgcaccatcgtcgagcgtgaggctgactgggatggctgtgatctagaaaagaaatggctcgacctcgtcatagaggacgatgccaagttccttctggagaacggctctctcccgtt…	Bird
a137	1.25525	0.291977	Sicinivirus A isolate UT-G-Khajehnasiri	U2OS	atacctttaccttcccccactcactgatcggtgccaaccccaactccccagtgtcagatgcttttacaaactttatgctatggcgcgctggagtggcagtccacatttccacgtcggccagccccgctatggcaggagcgctactcgtggtggcatcacccgagggctttgaggacgtgcaacagcgcccatggaatgcgcaagttagcgggctaactacaatcccatatgtacttcttaacctgtgccaatccaattcagccactgtaatcctccctccttgtacagtcactccgtttgatgatgcccgctcccatacatcttggtctgtgcgcgtgtatgtcttcacacagctaaatgtccctaccggcgttgcaaatcaaatcacaattcaattga…	Bird
a582	1.42222	0.123943	Bovine rhinovirus 1 strain SD-1	U2OS	acgatctttgcggctctgccgccgttcgggttttacctgttttcacagagcaaaacaggacctctagtttcgtgcttaaacgagatcatgctcgaactagaactataacgctggtcactggacccgtgccgcgccttgcggatctttgcgggaatggtggctagtgggctgtggaagtgactctaaccacacgcccctcaagtgtgggaaaacacgaactggtgtagcgacgacgataggccttgggacaccctctccagtgatggagacccaaggggccaaaagccacgccttgtgccctgtcgttcacaaccccagtgcagttcgtgccagtacctgcttttgggaagtgtgctttggacagctgaaaacagtcctagtgggagactaaggatgccc…	Cow
NC_040642	1.47259	0.0682758	Rhimavirus A	U2OS	CGAATTCCGGACATCTCCTTTCGGGGGCGAGCGTCACCGTGCCCCTCATGGAGGCAACTGTGCCTCTAATCGGTGACCCACTGAGAAAATTTTCTTTCTACGTGGCTAAACAATGCAACTTTATAATAACACAAATTTAATGCTTAATCTTAACACCAAAGATTTGAACATATGTTTGGAAAGTGGCACACTTCAAACATTGCATAGTTGCTAGGGGTGAAGTCCCTTTAAGGGGTTGCAGAGGATCTTTCCTCTTTATGAGCGGCTAGGAGTATCTTCTTGATATTATGTGGTCGTGCAACTCACTTCCCAGATGTATGACGGTGTACTAAGCGATTGGAACTAGTCATAACCTCTTTGAATTTTGGTATTGCGAGTCTAGCAGGGGGATATTTACCG…	Toad
a2627	1.55697	0.142197	Beihai picorna-like virus 52 strain BHNXC41485	U2OS	taggtacttggaaggaatcagatgattagctagaaatgagtctgaccccgatagatttcgggacccaacacttgcgaacttatgctttaattcgcagcatgtagggaccgtggacttagtcttgtttgttctgagtgaacttacaattctttgctccccctcatgtaggaagaaagcaaaacgtagaggtacagtttctcctattaatgtacagaagaaacgaaaattctcaacgatggtattgactatgtcgaatccatgtccaactggatcaagttgggattttgatgggcttttagtttagccctttagtacagtaaaactacagcaaggtttgattagccttgagaagttcaattaatcacattgtttattagagaattaattattataaaactc…	Unknown
NC_004102	1.5649	0.232111	Hepatitis C virus genotype 1	U2OS	gccagccccctgatgggggcgacactccaccatgaatcactcccctgtgaggaactactgtcttcacgcagaaagcgtctagccatggcgttagtatgagtgtcgtgcagcctccaggaccccccctcccgggagagccatagtggtctgcggaaccggtgagtacaccggaattgccaggacgaccgggtcctttcttggataaacccgctcaatgcctggagatttgggcgtgcccccgcaagactgctagccgagtagtgttgggtcgcgaaaggccttgtggtactgcctgatagggtgcttgcgagtgccccgggaggtctcgtagaccgtgcacc	Human
a1367	1.59277	0.141954	Salivirus FHB	U2OS	tttcgaccgccttatggcaggcgggcttgtggacggcttcggcccacccacagcaagaatgccatcatctgtcctcacccccatttctcccctccttcccctgcaaccattacgcttactcgcatgtgcattgagtggtgcacgtgttgaacaaacagctacactcacgtgggggcgggttttcccgcccttcggcctctcgcgaggcccacccttccccttcctcccataactacagtgctttggtaggtaagcatcctgatcccccgcggaagctgctcgcgtggcaactgtggggacccagacaggttatcaaaggcacccggtctttccgcctccaggagtatccctgctagtgaattctagtggggctctgcttggtgccaacctcccccaaat…	Human
DNA_IRES	1.63738	0.138838	Encephalomyocarditis virus	U2OS	tccctccccccccctaacgttactggccgaagccgcttggaataaggccggtgtgcgtttgtctatatgttattttccaccatattgccgtcttttggcaatgtgagggcccggaaacctggccctgtcttcttgacgagcattcctaggggtctttcccctctcgccaaaggaatgcaaggtctgttgaatgtcgtgaaggaagcagttcctctggaagcttcttgaagacaaacaacgtctgtagcgaccctttgcaggcagcggaaccccccacctggcgacaggtgcctctgcggccaaaagccacgtgtataagatacacctgcaaaggcggcacaaccccagtgccacgttgtgagttggatagttgtggaaagagtcaaatggctctcctca…	Human
NC_009891	1.72163	0.171099	Seal picornavirus type 1	U2OS	TTCAAAGGTGGCGGGAGAGTTGGCCTCACGCTGTTTAGCGTGAGAGCTGGCTCTCCTGCCCCTTCCCCTGAGCCGGGGATCTTGGCTCATTCCCCTCTTTTCTATCCTCCCTCATTGGACTTTACGGATGACCCGGCATAAACTTGACAACCGATGTTGGATTTCCCTTGTGGCTGTGATGGAGGACATACCCTCGGGTGTAGTTGTGTGCGTGTCGCTCTGCGACTCGAGCTTCAAAGTGGTGCTGAAATATTGCAAGCGTCGTTGCTCGATTAACGGAGTGGTACAATCCTATGAACCCAAGTGCATTCATGCGAAAGCCCCGGAGGGGTGAGTAGCATGGACTCGAATCAGAAGAGCTGGAGCTCGCTTGGTACGGCACGTAGCATTGCTTTGCCT…	Seal
a2616	1.76333	0.138969	Picornavirales sp. isolate H4_Rhizo_43	U2OS	gcagtgagcaaattccattgcagtcgaggtttagcctcgccattcgtcttttaaaattagtttcttttaagatgctagaagataaaacacggtaaaaaattgtatataacgatataggtctggagtatagtaatcaatgttaattcgttgcattggtgataacgacatactgtatactcccaactttcgcgccggacgattccggatatattgtacgtgataataatgtcttcttaattgagactgactttttaagtcaattaaacaactctaccagagcctacgcgttctatctctgacacgggatagttctcagggttgaagattccataggtcttcagcctgccgaaactctgtgctgtaatgtagggtcgactaccatctacctatttaggtttg…	Unknown
a1370	1.86019	0.290613	Salivirus A strain SH1	U2OS	ttcccctgcaaccattacgcttactcgcatgtgcattgagtggtgcatgtgttgaacaaacagctacactcacatgggggcgggttttcccgccctacggcttctcgcgaggcccacccctcccctttctcccataactacagtgctttggtaggtaagcatcctgatcccccgcggaagctgctcacgtggcaactgtggggacccagacaggttatcaaaggcacccggtctttccgccttcaggagtatccctgctagcgaattctagtagggctctgcttggtgccaacctcccccaaatgcgcgctgcgggagtgctcttccccaactcaccctagtatcctctcatgtgtgtgcttggtcagcatatctgagacgatgttccgctgtcccaga…	Human
a2758	2.07742	0.168283	Enterovirus J strain CHN/BJ/2018-8J	U2OS	acatgggcacccagagggcccacgtggcgtagaactcacgtggcgtagaactccggtattacggtacccttgttcgcctattttaccaccccttccccagaaacttagaagtcatgatcacaaggctcaatagatacttgggcaaaccagcccaaggacgagcaagcacttctgtctccccgggaggcaacgctgttaggctgtccccacggccgaaggcaacgctaccgttaaccggcgtggtactgcgggaagtctagtaacatcattgaatttctttgacgttacgttcagcacacaaacccagtgtgtagttttggctgatgagtgcctgcattccccactggcgacagtggcaggcgctgcgttggcggccaactctcagggcaacctgagaga…	Primate
a693	2.09745	0.108739	Human coxsackievirus A16 strain shzh99-79	U2OS	cgaccaatagtgggcgtgacgcaccagtcacgtcttggtcaagcacttctgtttccccggaccgagtatcaatagactgcttacgcggttgaaggagaaaacgttcgttacccggctaactacttcgagaaacctagtagcaccatgaaagttgcagagtgtttcgctcagcacttcccccgtgtagatcaggtcgatgagccactgtgaaccccacgggcgaccgtgacagtggctgcgttggcggcctgcccatggggcaacccgtgggacgctctaatacagacatggtgtgaagagtctattgagctagttagtaatcctccggcccctgaatgcggctaatcctaactgcggagcacgcaccctcaatccagggggcagtgtgtcgtaacgggt…	Human
a566	2.13399	0.0942253	Bakunsa virus	U2OS	ttttgaacgccacctcggagcgatatccggggaccccctcccctttttccttcctaccttcttcccaaatttccctcttcccttgttattttggtttggatttcctggacatgactcggacggatctatctcatttgctttgtgtctgctccaccagtggcatggtcgaaagatcatcaacactggacgtgtactgtaatggccaaacgtgcccacaggggaaaccatgccggtcgctgtagcggcgggtggacgtggtggacccctctccctgctcataaactttgggtaggtgaagggttcaagcgacgcttgccgtgagggcgcatccggatggtgggaaccaacaaactaggctgtaatggccgacctcaggtggatgagctagggctgctgcac…	Primate
NC_015940	2.22019	0.150404	Bat picornavirus 1 strain NC16A	U2OS	cacccacttttccggcggcgcacgttcgcgtcgtcgtaagtctggactcccaaggccaactcggttcaacttcggtttccggacaaatacaagaacctcagtcctcttggtactttctcgcctgagtcaacaaagcgagaaacctgcccctctaacgccagacgagcggcatgaaacttgaacttctggcatgttccactttccctctccctcaccccaccccaccgcgctctcaaggtcgcgctcttccgggactagcccggttttaaaagttcctggcaccctttgcccctctaggcccttaaggtaggaactgaccttgtgctgtgatctcggtgcggaagtgctactgcgtagtgattgtaagatccctttgtggttctgccctggcaaggctac…	Bat
NC_015941	2.24677	0.183869	Bat picornavirus 2 strain MH9F	U2OS	cgcacgttcgcgtcgtcgtaagtctggattcccaaggccaacttggtttaacttcggtttctggacaaatacaaagaacctcagtcctcttggtactttctcgcctgagtcaacaaagcgagaaacctgcccctctaacgccagacgagcggcataaaacttgaacttctggcacgctccactcttccctctcccaatcccatccccatcgcgctctcaaggtcgcgcaattctgggactagcccagatttaaaagttcctggcaccctttgcccctttaggcccttaaggcaggaactgaccttgtgctgtgacctcggtgcggaagtgctactgcgtagtgattgtaagctcctcttatggttctgccctggcaaggctatagagtactgtgatccg…	Bat
NC_023858	2.31199	0.156564	Melegrivirus A	U2OS	tttcccctgttcgtaactaagtgtgtgcccaatctcctcactcctgctggcttcaccgaccggcagtgtccaaaatgctaggtgaatcccctccctttcctctgggcttctgcccagcttcctccccccagcctgacgtgacacaggctgtgcaaagaccccgcgaaagctgccaaaagtggcaattgtgggtcccccctttgtaaaggcgtcgagtctttctccctcaaggctagacccgtcagtgaattctgtcgggcaactagtgacgccactgcacgcctctgacctcggccgcggagtgctgccccccaagtcgtgcccctgaccacaagttgtgctgtctggcaaacattgtctgtgagaatgttccgctgtggctgccaagcctggcaacag…	Bird
a2746	2.33173	0.158592	Human enterovirus 92 strain RJG7	U2OS	tttaaaacagcctgtgggttgtacccacccacagggcccacgcggcgttagtactctggtatcacggtacctttgtatgcctgttttatctcccttcccccgtaacgttagaagaatgaacaaaagacaattagcaaatccaccaacccaggtgggttttcgtcaagcacttctgtttccccggacctagtaccaataagctgtgcccacggctgaaggggaaaacgttcgttatccggctacctacttcgagaagcctagtaccaccaatgattgtctcaagtgttacgctcagcacaaccccagtgtagttcaggtcgatgagtcaccgaattccccacgggcgaccgtgtcggtggctgcgttggcggcctgcctgcgagtttcactcgcaggacg…	Primate
a532	2.35839	0.144849	Crohivirus B clone Bat/CAM/CroV-P25/2013	U2OS	gtataagagacaggtgtttgccttgtcttcggactggcatcttgggaccaaccccccttttccccagccatgggttaaatggcaataaaggacgtaacaactttgtaaccattaagctttgtaattttgtaaccactaagctttgtgcacataatgtaaccatcaagcttgttagtcccagcaggaggtttgcatgcttgtagccgaaatggggctcgaccccccatagtaggatacttgattttgcattccattgtggacctgcaaactctacacatagaggctttgtcttgcatctaaacacctgagtacagtgtgtacctagaccctatagtacgggaggaccgtttgtttcctcaataaccctacataataggctaggtgggcatgcccaatttg…	Bat
a2778	2.47327	0.127169	Human coxsackievirus A16 strain FY18	U2OS	ttaaaacagcctgtgggttgtgacccacccacagggcccactgggcgctagcactctgattctacggaatccttgtgcgcctgttttatgtcccttcccccaatcagtaacttagaagcattgcacctctttcgaccgttagcaggcgtggcgcaccagccatgtcttggtcaagcacttctgtttccccggaccgagtatcaatagactgctcacgcggttgagggagaaaacgtccgttacccggctaactacttcgagaagcctagtagcaccatgaaagttgcagagtgtttcgctcagcacttcccccgtgtagatcaggtcgatgagtcactgcgatccccacgggcgaccgtggcagtggctgcgttggcggcctgcctgtggggtaaccca…	Human
a2777	2.52071	0.132921	Human enterovirus 76 strain 04360/SD/CHN/2004/EV76	U2OS	tttaaaacagcctgtgggttgtacccacccacagggctcactgggcgctagcacactggtatcacggtacccttgtgcgcctgttttatacaccctcccccctttttgtaacttagaagaaacaaacacacgatcaatagcaggcttagcgcaccagctaagtcttgatcaagcacttctgttaccccggactgagtatcaataagctgtgcccacggctgaaagagaaaacgttcgttacccggctgtctacttcgggaaacctagtaccatcatgaagactgcaaagcgtttcgctcagcacaaccccagtgtagatcaggtcgatgagtcactgcattcctcacaggcgactgtggcagtggctgcgttggcggcctgcctatggggaaacccata…	Human
a785	2.7426	0.0763936	Echovirus E7 isolate Env_2016_Sep_E-7b	U2OS	ccaccccgtcgtaacttagaagctaatcaactatggtcactaggcggcccagtatgccaactgggtcttgaccaagcacttctgttaccccggactgagtatcaataggctgctcacgcggctgaaggagaaaacgttcgttacccggccagttacttcgagaaacctagtaccaccatgaaggttgcgcagcgtttcgctccgcacaaccccagtgtagatcaggccgatgagtcaccgcatccctcacgggcgaccgtggcggtggctgcgttggcggcctgcccatggggcaacccatgggacgcttcaatactgacatggtgcgaagagtctattgagctaattggtagtcctccggcccctgaatgcggctaatcctaactgcggagcagatac…	Human
a1134	2.75786	0.0870506	Human enterovirus C99 strain BAN04-10697	U2OS	ttaaaacagcctgtgggttgttcccaccccagaggcccacgtggcggctagtactccggtattacggtacccttgtacgcctgttttatacccccttcccccgcaacttagattcaaacaaacacaagttcaataggagggggtacaaaccagtaccaccacgaacaagcacttctgtttccccggtgaggttgtatagactgttaccacggttgaaagcgactgatccgttatccgccttagtacttcgagaagcctagtatcaccttggaatctccgatgcgttgcgctcagcaatgtacccccattgtagcttaggccgatgagtctgggcattccccaccggcgacggtggcccaggctgcgttggcggcctacctatggtgaaaaccataggac…	Human
a1026	2.79473	0.225909	Coxsackievirus A16 isolate CVA10_CF204025_FRA_2010	U2OS	ttaaaacagcctgtgggttgtacccaccctcagggcccactgggcgccagcactctggtaccacggtacctttgtgcgcctgttttatcatcccacccctacctgaaacgtagaagcaataatcagtcgaccaatagtgggtgtggcacaccagccacatcttggtcaagcacttctgtttccccgggttgagtatcaatatgctgttcacacggctgaaggagaaaacgcccgttatccggccaactacttcgagaagcctagtatcgccatgaacattgcaaggcgtttcgctcagcacttcccccgtgtagatcaggccgatgagtcaccgcattccccacgggcgaccgtggcggtggctgcgttggcggcctgcctgtgggttgacccacagga…	Human
NC_075425	2.81603	0.079997	Rosavirus C strain RASK8F	U2OS	GGGATGGGTCTGGTGCTGCGCCGCGTGTGTCTTGACACCGCGCTGCTCAGGATGCTTCTGCCCCGTGCTTTGGACGCCTACCAGGGCGTTAAACTGGTCCCCCCCTTACCCTTTCCCCGTAACTAAGTTTGTACCTCCCCCATATAGGCTGCTAAGACGCTTGTTGCTACAGCATATGTGGATCAGGGAGTTCTCCATGAGTAATCTTTTCCACCCTCTCTAGTGTCTATGCTATTGAGGACGGGTTGGAGCCCCGTTGACCTAGTGTCAGAGTGTGTCGGTAGCAGGCTTTCTGCTCTCGCCCCATGCCGGCCACACCTCCCGTCAGTAATGTGAAGACTGCAAGTTGCATGTGAAAAGGTTTCTAATATTTGAGCTGAATGTAGCGATTACCCAAGG…	Rodent
NC_012801	2.84699	0.104602	Human cosavirus B1	U2OS	TTGCCAGTTTTTTGAAACGTGTGGTTTGACGTCTAACCATTATGGCAGTGGGTGGAGTACTGCAAAGATGTCACCGTGCTTTACACGGTTTTTGAACCCCACACCGGCTGTTTGGCGCTTGCAGGACAGCAGGTTTATTTTCTTTTAACTCTCTCTTTCTAGCCACACACGATCTATGTGTGTGGGCGGAGTGATACTCCCGTTCCTTCTTGGACAGGCGGCCTCCACGCCCTTTGTGGATCTTAAGGCTACCAAGTCACTGGTGTTGGAAAGTGAAGAGAAAGGAGTTCCTTGGGAACTACATGTGGCATTGACAGAGGTTGTAGCGATGCTGTGTGTGTGTGCGGATTACCCCCGTGGCGACACGGACCCCACAGGCCAAAAGCCCTGTCCGAAAGG…	Human
a2681	2.86831	0.171848	Megrivirus B3CP-APO isolate HN56	U2OS	ttcgggacactggatgggcgactcggtggggctgccaccccgtcttgacttctcgttgttgaccctggaattctagaacattctcttgtcttctgcgtctggtccacggacggactaattggaatgtttattggttaagcctcgttctgaaatgccctagccaatgggctatagtaggatcttggtgtttccagtgaacctcttccgaccatagtagctagagttatggctgtgtaggatgtgggtaagaccgctttttgcgtatctcccacaagacaccggatcatgggtgtgtccgctggataaggctcgaaacctcccaactgacggtggtgctgaaatattgcaagcctaagttgtgtagaggcaagtagatgcccgccgcgacatctgtgatcc…	Bird
a2742	2.88718	0.123365	Enterovirus A strain CHN/BJ/2018-1A	U2OS	gggttgttcccacccacagggcccaagcggcgttagtactctggtatcacggtacctttgtatgcctgttttacatcccttcccccgtaacgttagaagaaagcacaaacgacaaatagcaagtccaccaaaccaggtgggtttttgtcaagcacttctgtttccccggacatagtaccaataagctgtacccacggctgaaagggaaaacgttcgttacccggctacttacttcgagaagcctagtaccatcatgaattgtttcaagtgttacgttcagcacaatcccagtgtagttcaggctgatgagtcaccgaattccccacgggcgaccgtgtcggtggctgcgttggcggcctgcctgcgggtattactcgcaggacgcttgattcatgacat…	Primate
a852	2.92627	0.0666812	Enterovirus B69 isolate 15_491	U2OS	gcccactgggcgttagcactctggtattaaggtacctttgtgcgcctgttttataatcccttcccaacttgcaacttagaagtaacacactatgaccaatagggggcgtggcaaaccagccatgccttggtcaagcacttctgtttccccggactgagtatcaataagctgtccacacggctgaaggagaaaacgtccgttacccggccagttacttcgagaaacctagtaccaccatgaaagttgcgtagcgtttcgctccgcacatccccagtgtagatcaggtcgatgagtcaccgcaatccccacgggcgaccgtggcggtggctgcgctggcggcctgcccatggggcaacccatgggacgctacaatactgacatggtgtgaagagtctattg…	Human
[truncated: 67 more rows]

## Sheet: TropismGini
ID	pVal	Gini
a566	4.49051e-12	0.406258
NC_023858	0.0170912	0.267822
a2758	0.00350365	0.300221
a582	7.58401e-08	0.37637
DNA_IRES	8.02104e-08	0.31591
a1367	2.84427e-08	0.393222
NC_009891	2.3031e-10	0.487782
[truncated: 89 more rows]

## Sheet: DMS-AUCs
Exp	IRES	AUC
[truncated: 179 more rows]

[truncated: 1 more sheets: DMS-Pearson]
